# Supplementary material for: Microinvasion by Streptococcus pneumoniae induces epithelial innate immunity during colonisation at the human mucosal surface
Source: Nat Commun. 2019 Jul 16;10:3060. doi: 10.1038/s41467-019-11005-2 (PMC6635362; doi:10.1038/s41467-019-11005-2)
Supplement: Supplementary file 4 — Supplementary Data 1 [file 41467_2019_11005_MOESM4_ESM.xlsx]

## Sheet: 6BvNI
ensembl_gene_id	X10_10_NI_A	X10_10_NI_B	X10_10_NI_C	X19_10_NI_C	X24_10_NI_B	X24_10_NI_C	X31_10_NI_A	X31_10_NI_B	X31_10_NI_C	X10_10_23F_A	X10_10_23F_B	X19_10_23F_A	X19_10_23F_B	X19_10_23F_C	X24_10_23F_A	X24_10_23F_C	X31_10_23F_A	X10_10_6B_A	X10_10_6B_B	X10_10_6B_C	X19_10_6B_A	X19_10_6B_B	X19_10_6B_C	X24_10_6B_A	X24_10_6B_B	X30_10_6B_A	X30_10_6B_B	X10_10_dPLY_A	X10_10_dPLY_B	X10_10_dPLY_C	X19_10_dPLY_A	X19_10_dPLY_B	X19_10_dPLY_C	X24_10_dPLY_A	X24.10_Ply_B	X31_10_dPLY_A	X31_10_dPLY_B	X31_10_dPLY_C	X10_10_TIGR4_A	X10_10_TIGR4_B	X10_10_TIGR4_C	X24_10_TIGR4_A	X24_10_TIGR4_B	X24_10_TIGR4_C	X30_10_TIGR4_C	X31_10_TIGR4_A	X31_10_TIGR4_B	X31_10_TIGR4_C	norm.10_10_NI_A
ENSG00000023445	231	195	209	232	260	159	134	132	113	1342	1422	1599	1619	1777	769	564	364	861	883	793	738	672	595	490	451	238	598	1021	1094	1003	2262	1864	1428	550	647	545	906	894	2106	2410	1088	1726	1910	1941	484	1229	1309	524	176
ENSG00000040633	689	599	584	659	500	440	581	650	644	917	1019	1009	1018	1036	662	459	595	623	726	673	610	690	794	474	495	600	661	487	532	426	839	742	687	375	390	491	590	515	817	915	739	769	838	772	491	688	714	357	525
ENSG00000050820	412	389	346	483	385	398	304	336	371	606	652	852	831	786	591	376	380	369	481	444	432	423	508	347	385	395	612	384	427	354	649	573	548	313	425	277	414	349	698	774	614	747	775	772	466	617	605	272	314
ENSG00000054598	228	244	229	296	132	123	146	174	192	485	493	490	441	497	186	134	253	258	306	280	272	297	319	120	130	235	332	202	250	203	495	394	343	110	129	189	252	233	499	594	398	394	392	409	294	344	393	186	174
ENSG00000057657	31	34	28	40	38	27	28	40	48	176	231	114	110	133	48	40	52	70	91	79	58	75	78	38	41	42	98	65	80	67	118	93	94	37	58	66	92	67	213	224	145	129	113	111	81	119	96	47	24
ENSG00000060558	267	258	221	242	221	196	144	210	201	363	436	345	349	364	301	159	228	253	297	278	239	240	263	177	195	165	221	204	239	169	292	349	303	152	216	179	220	174	341	390	338	336	326	341	153	268	263	139	203
ENSG00000069399	252	260	270	349	275	236	226	213	302	1163	1403	1330	1169	1188	657	483	445	569	582	577	487	552	578	396	392	352	631	492	637	486	983	940	919	381	523	401	540	454	1469	1458	1264	1106	1195	1317	566	1023	931	428	192
ENSG00000070190	288	261	258	265	193	180	162	176	145	417	486	657	525	585	267	200	175	337	387	347	296	292	304	192	197	140	179	317	313	301	594	515	545	156	235	193	278	229	549	632	368	490	446	432	148	379	409	156	219
ENSG00000072756	236	211	259	296	222	266	187	229	182	272	271	396	330	411	251	203	244	255	289	278	234	249	377	219	218	237	329	177	133	151	316	315	310	179	198	171	272	197	237	317	197	384	378	368	173	263	265	123	180
ENSG00000077150	192	188	159	171	194	176	124	137	121	433	505	643	587	536	288	191	186	246	292	259	257	251	203	186	210	132	214	281	335	295	462	459	407	163	209	141	267	251	539	558	399	457	452	475	210	390	377	151	146
ENSG00000078401	105	80	97	177	70	69	116	156	177	902	811	815	838	668	124	136	274	187	234	171	337	358	329	91	95	225	742	189	227	208	631	536	512	98	93	218	283	282	1004	1261	839	406	548	547	526	535	499	276	80
ENSG00000081041	32	28	24	40	28	9	25	6	17	1138	1365	854	926	618	397	319	102	479	364	330	353	311	340	220	177	56	286	299	400	300	805	869	688	232	159	156	342	257	1861	2047	1446	1134	1196	1301	181	472	415	254	24
ENSG00000087074	272	256	225	339	214	195	184	222	213	1338	1390	949	873	840	446	320	360	408	414	372	475	501	580	357	361	256	641	292	371	285	655	654	603	243	253	289	403	331	1221	1410	1090	1077	1192	1053	448	683	633	311	207
ENSG00000089335	1702	1334	1978	1585	1003	687	1568	1188	794	2817	2118	2976	2654	2258	1515	961	1699	1559	1613	1525	2455	10759	2382	1114	1042	2164	1885	1251	1564	759	1994	2052	1764	752	1911	1094	1380	1350	1708	1376	2641	2113	1612	2280	1038	1630	2892	1116	1296
ENSG00000100290	592	462	569	497	261	259	376	364	321	895	1028	1070	1099	1018	420	328	460	783	714	639	598	591	705	304	288	267	538	488	462	448	794	996	945	300	239	324	498	392	978	1042	1066	674	708	793	327	641	608	307	451
ENSG00000100364	612	524	537	653	633	482	411	551	556	632	680	751	718	784	633	450	569	539	574	585	599	595	779	439	485	514	500	421	498	359	687	651	654	409	533	402	452	443	627	630	552	741	640	656	380	538	576	266	466
ENSG00000100906	1261	1092	1189	1467	989	799	856	867	873	5433	6299	4467	4095	4142	3140	2239	1333	3760	3914	3640	3180	3309	3046	2244	2154	1125	1926	2680	2958	2197	5002	4854	3701	2038	2015	1767	2860	2326	5470	5427	3737	4494	4628	4474	1485	2981	2819	1251	960
ENSG00000101166	1899	1670	1765	1856	1555	1311	1111	1182	1103	1829	2234	2216	2102	2260	1765	1098	1200	1833	2101	1803	1391	1412	1814	1410	1281	1040	1307	1148	1330	976	2017	2012	1882	1027	1409	967	1291	1124	2095	2327	1690	2388	2354	2394	963	1487	1595	748	1446
ENSG00000103966	377	375	359	371	360	311	216	281	276	434	494	495	473	507	422	257	253	332	396	387	328	347	435	294	316	247	341	266	279	238	438	402	377	246	336	195	243	221	472	521	389	487	483	479	255	308	339	169	287
ENSG00000104312	376	310	305	312	286	206	169	173	179	521	596	725	640	593	379	259	185	375	396	371	320	338	358	265	297	197	279	335	372	298	571	529	551	251	321	192	274	245	679	681	573	660	624	708	184	412	408	183	286
ENSG00000104490	180	141	183	156	110	96	238	191	139	271	216	292	262	250	219	139	313	162	190	152	238	1355	268	122	128	365	243	156	205	101	166	203	178	65	297	170	214	212	162	174	265	203	173	209	143	290	495	157	137
ENSG00000104856	90	80	69	95	68	62	92	77	71	227	210	362	301	282	144	98	130	120	122	106	123	123	143	89	81	63	132	137	151	116	236	240	219	100	111	89	163	124	239	266	227	230	221	254	102	217	202	76	69
ENSG00000105971	7048	5637	5853	5574	4862	4601	3043	4880	4284	6262	7227	6519	6722	6827	5892	3653	5208	6655	6536	6260	5006	5154	6079	4058	4637	4464	6309	3662	4593	3119	5757	6256	6054	3903	4336	3636	3528	3555	6866	6695	6443	6125	7416	8051	4074	5173	5672	2952	5366
ENSG00000107968	145	159	136	145	97	71	68	67	61	375	494	333	384	354	192	133	152	275	276	249	215	215	239	155	144	63	165	197	203	176	362	377	334	130	123	104	206	147	505	508	363	320	391	381	125	223	217	90	110
ENSG00000108342	2	3	0	1	1	0	3	0	0	56	106	63	59	54	21	15	7	18	14	8	9	12	20	13	8	3	6	7	25	22	51	56	45	15	13	7	23	20	118	91	79	89	92	97	8	47	27	19	2
ENSG00000108788	463	418	412	453	410	355	287	317	331	480	635	605	559	569	471	296	332	471	477	453	397	430	493	369	394	262	398	286	319	244	521	539	508	287	358	254	287	280	558	566	526	552	632	649	247	443	378	192	353
ENSG00000109321	128	108	125	159	88	69	102	150	130	301	368	486	600	480	156	104	331	149	186	146	238	216	235	114	143	236	714	128	170	108	304	283	310	111	149	159	183	171	467	646	537	429	498	619	432	604	575	339	97
ENSG00000109917	33202	23499	33115	31213	7426	4120	11833	11693	7303	34647	34822	36105	45882	36003	12528	7679	15760	34115	31730	30394	37431	147721	42996	7518	7944	20019	17980	12841	12379	7160	28589	35252	35011	4923	9617	9187	13382	14357	28453	28456	38338	24373	24749	32472	9400	13180	19953	9580	25281
ENSG00000110848	0	0	0	1	0	0	1	0	2	21	30	9	14	12	8	4	9	7	5	3	4	7	6	4	3	2	8	5	12	9	16	10	11	7	5	10	13	9	24	22	15	19	23	37	7	12	6	5	0
ENSG00000111860	22	19	24	20	15	13	10	16	19	28	37	39	27	39	27	14	17	26	36	23	29	34	34	21	19	9	15	17	20	12	29	39	27	16	23	13	20	16	28	49	28	31	37	36	14	23	33	21	17
ENSG00000111912	171	216	197	230	109	121	122	150	113	1197	1303	1243	1168	1118	453	324	288	460	501	456	442	378	437	223	235	237	445	578	685	638	1053	858	927	295	296	330	551	558	1878	2261	1217	1167	1243	1107	437	916	871	484	130
ENSG00000112715	341	248	347	315	302	372	378	405	435	1353	1644	1236	961	1299	580	452	798	523	472	400	430	449	474	379	417	578	1567	389	476	465	876	707	636	339	400	450	627	527	1671	1937	1194	1371	1536	1666	1108	1413	1356	676	260
ENSG00000113070	14	15	8	11	8	11	14	18	13	195	226	170	167	167	51	42	59	36	33	36	38	54	45	39	39	25	150	33	59	45	125	111	84	29	30	26	55	53	256	402	234	274	264	287	121	188	132	89	11
ENSG00000115009	59	29	37	40	16	21	14	8	7	1196	1726	1577	1657	1300	228	235	172	363	300	272	261	174	211	119	109	48	294	608	714	712	1185	1134	1093	195	184	211	512	432	2638	2520	1975	1154	989	1378	250	936	673	405	45
ENSG00000115963	704	593	662	905	539	591	466	655	788	1520	1835	1710	1671	1623	930	733	740	810	1038	876	1000	1034	979	627	692	638	984	884	917	773	1917	1532	1372	532	597	812	987	873	1998	2513	1267	1730	1980	1759	795	1243	1226	639	536
ENSG00000116285	74	85	92	116	109	86	60	120	111	493	575	440	382	461	143	98	264	97	115	114	115	133	153	109	116	175	718	118	156	143	264	216	241	100	107	149	148	186	721	1034	366	564	606	619	474	662	741	355	56
ENSG00000116580	6476	6089	7406	6861	938	685	872	1018	1002	7776	8463	9188	10885	8454	980	387	1186	7677	6765	6689	7201	26288	8162	709	672	1029	1336	950	968	755	6292	8056	6750	528	830	861	987	905	6356	5906	8561	6090	7467	7606	929	938	1061	495	4931
ENSG00000116717	298	262	236	246	168	177	131	160	192	725	733	451	515	519	248	182	330	382	349	400	281	288	311	223	235	214	399	293	351	255	418	414	357	174	229	274	257	242	566	628	482	460	573	541	267	332	397	219	227
ENSG00000117407	262	304	237	287	161	139	216	162	143	613	614	707	512	663	373	208	260	452	431	407	349	383	471	263	230	223	266	294	309	200	603	581	487	214	188	185	281	242	657	749	586	521	546	529	198	321	316	109	199
ENSG00000118503	97	108	89	85	94	65	76	95	91	839	928	730	547	675	426	342	268	403	402	396	385	405	308	315	362	217	565	458	398	343	812	646	696	266	268	324	500	428	1123	1148	583	797	923	725	448	558	662	309	74
ENSG00000118515	86	90	93	131	79	74	58	80	99	357	430	367	313	369	164	156	117	137	171	163	153	159	168	105	131	85	203	158	191	142	348	305	234	119	127	109	206	174	526	624	401	459	444	497	206	360	256	193	65
ENSG00000119669	367	362	340	439	290	232	240	261	279	512	453	518	412	582	356	240	253	372	506	444	386	388	421	271	236	197	234	313	334	247	611	494	396	186	298	209	319	297	521	556	362	528	457	464	181	358	376	151	279
ENSG00000120129	57	56	57	96	50	38	55	76	74	636	698	325	294	276	108	90	167	114	112	97	122	116	135	108	81	98	539	84	87	54	189	183	159	45	57	92	106	100	758	969	728	471	568	595	362	417	433	259	43
ENSG00000120875	18	13	16	26	33	25	17	18	16	86	107	130	126	111	54	37	34	28	34	22	42	34	41	37	42	28	90	25	34	34	68	60	54	31	38	16	26	27	125	178	101	160	148	165	57	86	79	42	14
ENSG00000123358	45	28	28	68	54	49	46	53	73	315	329	267	220	237	97	62	116	79	75	60	116	105	115	60	53	80	267	52	92	97	160	168	176	52	57	70	98	121	407	599	365	303	314	368	228	448	430	207	34
ENSG00000124380	539	516	470	434	368	269	298	313	297	528	587	623	573	560	404	257	311	558	591	486	393	421	450	334	361	280	352	318	343	250	517	607	555	249	365	259	337	264	495	578	543	529	528	588	221	386	362	206	410
ENSG00000124882	20	18	20	19	14	14	11	13	11	48	62	51	65	61	20	13	27	27	29	35	26	31	27	14	14	28	76	20	20	23	46	37	41	12	18	12	29	16	88	107	50	75	89	97	62	64	56	45	15
ENSG00000125347	751	760	734	1019	590	495	512	603	585	1921	2173	1779	1694	1724	1118	768	622	1146	1315	1204	1072	1051	1160	770	756	597	706	1138	1199	988	1896	1850	1624	707	821	695	1003	943	1912	2016	1516	1483	1528	1480	596	934	981	479	572
ENSG00000125538	19	12	11	17	14	5	4	3	3	83	97	72	83	84	49	52	13	31	37	34	23	21	36	32	57	2	43	29	29	39	46	58	50	46	38	12	18	16	179	192	149	133	183	220	27	66	50	39	14
ENSG00000127666	133	134	129	152	133	106	102	125	125	305	374	386	326	368	224	144	148	159	192	181	172	179	203	169	160	118	214	177	190	151	314	284	252	132	189	122	176	157	333	382	295	338	362	340	187	286	276	122	101
ENSG00000128016	138	154	146	219	70	72	90	112	120	1376	1497	714	628	599	216	199	235	249	246	222	275	306	302	173	186	158	849	174	213	174	466	448	378	137	138	205	244	253	1567	1910	1420	940	1124	1185	618	779	740	351	105
ENSG00000129521	603	398	495	173	320	213	242	319	262	1797	3119	1176	990	1256	520	304	1179	1020	923	777	230	336	369	434	417	639	1450	319	361	264	517	619	453	260	376	334	517	480	1650	1706	1310	1246	1010	1317	1029	1112	1136	509	459
ENSG00000129911	431	362	375	444	449	317	270	359	334	616	626	748	690	647	476	309	413	414	467	447	413	499	606	305	357	283	556	189	285	187	452	500	384	255	349	262	321	276	485	673	503	796	750	824	426	487	461	213	328
ENSG00000131669	776	694	665	852	538	505	493	602	530	977	1241	1425	1372	1192	649	492	541	797	811	800	772	774	899	528	491	455	578	568	790	560	1099	1172	1021	502	621	474	688	548	1066	1020	1120	944	925	1032	367	815	753	351	591
ENSG00000132481	460	424	434	425	493	379	259	356	339	597	653	721	747	686	638	347	342	493	486	524	427	523	555	421	450	299	357	330	394	313	572	552	504	385	489	284	330	309	555	621	562	699	686	793	329	423	532	226	350
ENSG00000132950	299	252	245	242	148	124	162	165	125	292	311	269	269	311	193	117	141	294	296	275	228	241	252	157	127	163	135	152	178	124	280	253	260	93	128	132	145	141	250	315	216	273	299	279	132	146	193	99	228
ENSG00000133641	589	511	536	531	459	288	397	369	319	688	785	802	786	750	555	389	340	555	711	616	498	493	600	432	362	251	438	349	425	359	834	695	745	325	448	280	381	317	744	801	716	774	667	732	289	514	499	210	448
ENSG00000133985	264	249	241	274	203	176	156	217	208	300	322	375	344	388	221	151	184	261	333	275	252	269	284	145	158	176	197	229	221	173	399	340	275	126	163	153	229	203	323	379	271	303	292	301	165	243	237	119	201
ENSG00000134070	28	24	24	31	22	22	21	25	30	176	193	195	177	185	93	73	65	73	84	81	81	72	75	56	49	48	87	120	136	99	212	175	168	52	69	66	106	90	232	250	157	172	168	166	72	139	147	60	21
ENSG00000134107	535	511	481	566	387	374	419	706	756	2318	2652	1310	1075	1373	581	480	1135	892	975	912	575	529	692	449	485	917	2049	588	707	476	1048	932	722	361	426	740	942	966	2883	3017	1960	1713	1617	1835	1517	1831	1912	921	407
ENSG00000135334	378	360	339	368	242	234	183	213	207	535	628	557	499	583	341	182	266	352	429	384	323	311	355	196	248	185	279	262	282	204	479	439	384	182	226	165	222	247	545	595	423	501	497	514	221	324	351	183	288
ENSG00000136244	8	10	5	17	14	21	3	5	6	124	201	132	113	72	79	42	29	60	54	56	65	59	65	51	58	14	61	23	39	65	83	119	76	57	43	34	24	29	254	346	266	194	254	322	25	84	75	39	6
ENSG00000136826	159	123	122	106	85	83	76	100	115	375	415	400	332	329	192	107	197	205	205	218	178	182	194	110	115	131	287	141	128	116	245	226	180	102	131	101	164	143	510	514	368	399	366	422	227	377	389	204	121
ENSG00000136997	321	356	272	455	215	285	243	300	247	1753	1921	2411	2639	1891	561	470	655	473	540	491	731	770	832	359	459	452	1554	578	780	652	1366	1208	1210	337	300	469	612	593	2706	3663	2555	2017	2305	2298	1062	1828	1745	879	244
ENSG00000137193	305	293	255	328	182	164	191	258	309	1012	1030	717	682	666	267	210	436	388	447	379	370	360	405	216	195	286	889	319	376	331	517	516	395	166	181	328	379	466	1061	1286	965	567	595	715	589	888	910	478	232
ENSG00000137692	10333	8301	8670	9627	8023	6829	5786	6441	5957	10640	11754	11534	12199	12436	9138	5877	7388	9221	10706	9205	8015	7729	10117	6547	6462	5843	8228	5822	6184	4981	10155	10407	9949	5567	6607	5554	6394	5396	10565	11576	8728	11939	12143	12495	5161	7592	8519	4226	7868
ENSG00000138061	79	111	106	143	97	112	69	106	82	201	222	345	229	454	177	150	194	203	291	251	249	188	291	148	97	155	207	204	173	139	477	345	259	104	174	133	223	188	327	316	133	366	297	275	189	239	194	108	60
ENSG00000138166	15	21	16	33	32	29	23	33	43	471	523	413	389	362	81	69	171	63	64	53	72	70	90	72	63	54	487	74	77	67	181	173	141	41	58	78	75	89	588	784	580	424	496	601	327	471	462	263	11
ENSG00000138685	120	93	120	92	80	106	35	49	46	104	145	147	115	180	162	91	59	128	115	136	132	101	157	82	104	71	97	68	90	55	125	131	111	77	80	44	51	58	100	124	93	154	190	159	66	75	84	48	91
ENSG00000139289	14	10	18	18	30	23	8	15	13	110	139	166	176	155	71	48	54	35	37	31	44	32	43	54	66	30	165	39	45	47	101	86	87	47	47	29	37	34	208	282	174	245	311	382	114	200	218	112	11
ENSG00000140465	21	21	16	32	19	22	11	12	15	121	142	212	149	267	45	58	90	70	79	77	108	103	113	30	38	76	96	96	103	91	259	205	201	34	52	67	118	120	152	124	95	85	82	84	90	84	67	45	16
ENSG00000140961	293	284	233	318	310	269	104	124	100	923	1061	1165	1049	1021	436	303	299	416	464	423	302	335	448	310	367	146	279	343	401	338	595	666	565	220	366	114	168	155	791	887	667	756	706	773	237	390	335	164	223
ENSG00000141682	121	109	115	120	104	59	46	52	43	394	471	302	339	332	183	142	130	167	234	155	152	114	149	125	133	64	164	150	160	118	314	270	260	80	120	81	154	106	397	577	307	477	534	480	111	213	228	121	92
ENSG00000142627	125	112	122	189	159	159	109	150	163	639	675	504	513	570	247	171	207	167	200	146	219	213	236	167	129	179	484	219	240	199	461	353	280	111	154	156	236	209	718	968	524	599	748	699	403	487	453	251	95
ENSG00000142867	262	218	223	257	194	179	140	160	187	463	525	423	379	405	235	174	242	250	285	264	217	217	235	165	191	155	350	174	211	193	370	321	377	172	217	177	216	206	525	612	416	486	490	470	229	431	417	186	199
ENSG00000143333	3	4	5	3	4	5	3	2	3	20	29	38	29	21	11	10	9	9	4	8	8	7	13	11	17	7	15	7	9	5	19	19	18	6	9	4	8	8	19	29	18	47	40	45	14	18	13	5	2
ENSG00000144048	500	413	385	394	293	242	262	318	275	462	536	484	511	472	353	223	292	475	590	491	384	394	441	249	236	267	329	309	297	215	451	461	512	221	274	256	325	265	489	533	458	438	457	511	207	305	351	183	381
ENSG00000144802	196	221	249	344	250	183	216	238	245	1349	1445	1146	882	1127	912	630	470	645	822	796	752	796	773	657	648	365	732	615	734	592	1365	1241	916	610	580	542	952	820	1572	1676	869	1572	1531	1508	568	1087	1012	444	149
ENSG00000145365	181	167	189	180	170	106	105	92	62	343	394	357	387	366	209	136	119	274	294	301	193	199	199	173	148	65	108	217	264	200	436	393	386	140	176	111	200	164	458	427	300	397	363	373	96	220	275	109	138
ENSG00000145632	470	471	422	641	483	421	357	401	550	1889	2251	2122	1972	2088	1029	859	615	855	1078	878	841	808	919	733	736	468	948	877	954	968	1595	1624	1439	763	855	485	750	683	2201	2552	1812	2110	2352	2189	717	1459	1263	603	358
ENSG00000146232	107	81	86	88	65	77	56	60	78	302	415	352	370	346	177	118	118	131	157	169	155	113	178	102	126	67	106	181	161	120	348	321	291	106	131	87	169	163	347	295	285	313	278	227	73	208	201	72	81
ENSG00000148339	60	51	56	76	49	48	33	38	42	169	177	222	180	184	96	60	70	58	83	65	75	71	91	61	65	47	111	53	66	66	132	126	104	57	53	46	62	64	191	267	158	228	242	255	84	153	150	83	46
ENSG00000148426	256	251	252	373	215	175	191	215	183	404	485	533	556	507	293	176	197	268	313	373	277	301	370	185	199	177	248	245	242	205	431	402	347	215	251	144	206	199	471	446	355	371	444	369	171	258	284	116	195
ENSG00000148926	913	797	813	1026	455	509	614	742	639	2873	3203	2129	2043	2230	670	588	1102	1130	1248	1055	1157	1173	1245	577	513	810	1613	756	738	577	1561	1441	1327	364	412	439	805	660	2302	2561	1850	1913	1708	1687	1236	1061	1080	522	695
ENSG00000149798	156	125	116	135	243	215	108	107	117	487	601	573	528	532	412	239	274	198	208	179	165	172	250	291	306	158	438	160	206	177	288	290	301	249	267	131	168	184	526	636	552	765	817	949	303	430	403	219	119
ENSG00000150625	2479	2009	2201	2206	434	400	691	823	603	3578	4036	4020	4250	3050	1217	721	1411	2278	2473	3675	3102	15012	4210	572	552	1854	1046	621	680	310	2896	3126	3613	282	1172	531	769	873	2406	2822	3727	3075	3508	3157	608	1247	2277	686	1888
ENSG00000151014	41	41	35	42	74	47	24	41	39	140	173	141	150	156	123	58	75	46	55	59	74	60	60	81	72	39	105	54	58	41	117	101	108	59	69	60	64	76	185	221	136	212	215	204	82	187	144	81	31
ENSG00000151748	268	246	291	252	248	192	137	164	187	335	435	488	388	468	347	169	218	274	311	342	222	247	265	229	203	181	200	262	257	197	374	313	327	182	254	202	217	195	437	502	330	514	491	466	154	320	330	133	204
ENSG00000153234	25	27	31	23	23	21	19	26	26	95	134	55	61	76	25	32	37	48	57	33	24	43	36	29	28	24	62	28	32	25	53	45	39	28	27	26	42	35	116	154	67	95	86	101	48	104	69	50	19
ENSG00000154582	2842	2227	2544	2468	1753	1492	1549	1620	1212	2324	2996	2990	3066	2803	2124	1325	1730	2968	2601	2396	2319	2291	2745	1646	1802	1443	1819	1385	1681	1219	2611	3293	2989	1563	1712	1469	1701	1307	2753	2710	3268	2710	2840	3362	1081	1956	1941	974	2164
ENSG00000154640	338	302	335	284	196	143	183	190	130	427	558	530	537	523	278	180	218	358	387	373	279	295	298	199	179	182	248	257	272	233	470	484	455	198	230	163	258	209	537	589	407	492	470	529	188	332	317	171	257
ENSG00000155438	2488	2191	2306	2298	2038	1689	1494	1910	1719	2699	3134	3444	3430	3598	2408	1535	1771	2172	2431	2343	2097	2338	2657	1857	2020	1696	2525	1198	1529	1179	2557	2875	2730	1680	1809	1394	1441	1531	2599	2746	2409	3309	3676	3702	1567	2319	2366	1026	1894
ENSG00000159399	45	51	49	48	68	44	32	48	47	108	171	95	75	111	83	56	63	62	73	56	49	51	65	61	60	64	112	36	47	27	68	59	55	49	61	30	45	42	99	101	59	140	134	138	90	83	95	40	34
ENSG00000162772	74	71	77	91	50	62	69	86	81	1058	1081	487	394	471	134	123	452	180	175	167	105	114	150	109	114	130	694	163	237	114	222	172	206	93	80	131	160	181	1239	1435	1207	504	516	634	481	804	792	439	56
ENSG00000162783	142	129	132	165	119	116	80	97	100	477	466	441	413	413	192	147	149	189	233	201	181	188	194	141	132	105	214	181	232	190	405	364	294	116	143	131	216	176	518	589	382	444	454	473	178	347	314	163	108
ENSG00000163121	22	9	16	24	7	9	6	2	6	53	43	72	74	66	21	15	11	25	23	17	28	35	31	10	16	7	22	31	44	24	72	77	46	12	18	10	22	21	53	61	42	31	29	30	13	20	12	8	17
ENSG00000163359	27	15	25	18	5	2	5	4	5	51	43	55	63	32	4	4	12	21	21	24	46	359	60	6	4	15	7	3	8	2	19	32	29	2	7	3	6	5	21	21	62	29	34	34	6	10	16	6	21
ENSG00000163435	3228	3335	3048	4568	2467	2241	2930	3561	3381	7705	8743	6706	6086	6506	3256	2164	3526	4778	5323	4962	4518	4743	5143	2483	2499	3210	3629	3741	4106	3028	7485	6755	6159	1982	2956	3055	4550	3776	7805	7308	6360	4797	4350	4481	3006	4568	4412	1885	2458
ENSG00000163659	192	221	181	205	136	146	128	181	166	647	794	628	568	688	233	180	351	277	312	292	260	267	288	172	181	211	529	200	237	183	518	453	418	135	186	242	307	280	846	1012	637	652	607	665	402	557	598	331	146
ENSG00000163661	3	3	5	6	7	5	3	3	3	16	17	22	23	21	17	14	7	10	11	6	11	10	9	12	10	7	10	13	12	12	22	16	12	17	18	8	10	5	21	27	13	29	36	32	5	13	8	9	2
ENSG00000163734	62	52	58	65	31	40	39	20	19	1413	1950	1613	1763	1252	455	372	185	672	542	522	525	435	479	269	274	101	387	576	922	754	1566	1558	1279	364	283	321	651	526	2492	2715	2100	1436	1555	1629	245	932	650	374	47
ENSG00000163739	702	531	531	488	395	270	376	274	275	10426	12034	9497	10206	8282	3564	2626	1464	4602	4416	3934	3355	3259	3221	2219	2338	818	2948	3921	4612	4416	8684	8422	7265	2412	2447	1888	3841	3193	14284	16227	12320	9374	10691	11690	2286	5661	4827	2430	535
ENSG00000163874	256	211	223	268	181	147	143	149	135	1556	1727	1762	1494	1553	838	592	429	877	884	901	734	770	768	526	513	247	599	917	1076	858	1512	1588	1273	564	651	489	804	687	1970	2163	1534	1416	1458	1537	528	1105	1013	458	195
ENSG00000164949	15	16	18	21	10	10	16	16	18	32	22	21	24	28	20	15	44	21	36	20	15	17	22	20	14	26	83	8	20	7	27	14	16	9	17	18	19	17	38	53	33	49	39	48	43	72	87	49	11
ENSG00000164951	290	342	303	314	229	200	159	260	217	536	576	698	581	794	377	281	312	309	447	430	339	333	349	285	248	246	498	299	344	311	688	488	452	234	252	294	299	362	665	937	274	775	744	715	388	570	667	318	221
ENSG00000167034	64	67	59	80	60	57	40	43	85	158	147	199	171	213	96	61	67	80	92	99	107	102	100	59	49	43	104	71	118	86	234	160	153	54	75	72	113	116	166	190	119	163	158	159	63	155	181	58	49
ENSG00000167470	295	327	296	384	248	240	208	224	269	750	816	656	574	691	326	238	352	330	344	408	344	362	404	189	227	269	523	301	300	215	595	482	400	189	216	215	318	306	846	1127	634	698	739	775	432	615	576	312	225
ENSG00000168175	1075	1062	1052	1243	984	942	662	858	903	1233	1667	1740	1182	1340	1150	852	920	987	1147	1235	975	1202	1242	859	872	662	1041	816	871	757	1266	1221	1016	738	966	673	793	799	1371	1554	1105	1414	1470	1487	661	1129	1075	462	819
ENSG00000168209	1664	1574	1521	1462	973	826	1074	1246	1038	4994	6147	2377	2249	2770	1411	1144	2164	2567	2751	2529	1268	1225	1628	1257	1217	1394	2877	1298	1414	1051	1982	2083	1664	854	966	1095	1493	1166	4623	4412	3433	3078	3224	3416	1870	2119	2438	1056	1267
ENSG00000169252	53	60	60	74	40	33	37	38	30	219	229	339	319	329	76	66	35	130	136	119	158	144	158	42	60	47	67	109	139	136	318	302	242	50	59	46	101	73	329	375	255	188	182	186	60	129	97	46	40
ENSG00000169429	155	125	107	147	117	72	102	137	63	6780	10120	7282	7595	5424	1569	1464	1361	2523	2387	1928	1664	1255	1380	973	1101	481	4122	1667	2593	2408	5239	5777	5292	1272	1105	1398	2429	1941	15691	17358	13510	6810	7552	10036	2578	5127	3927	2996	118
ENSG00000170425	175	170	162	175	222	178	109	155	130	251	273	271	311	342	236	171	176	173	246	183	194	220	250	157	173	144	229	129	138	97	251	277	196	130	185	117	121	147	243	263	266	326	374	410	171	189	190	113	133
ENSG00000171056	52	55	53	53	66	42	24	44	34	96	100	86	74	95	76	52	49	68	75	68	46	53	56	48	56	48	75	40	37	35	64	71	57	35	48	25	40	31	85	100	76	102	111	116	58	56	81	42	40
ENSG00000171658	474	481	488	397	311	304	170	108	137	708	984	762	574	796	365	237	302	592	672	580	428	474	446	347	277	206	319	414	422	346	793	688	578	233	343	134	358	233	568	800	506	664	631	662	276	399	337	139	361
ENSG00000171940	60	69	74	70	48	42	44	53	60	123	128	134	110	145	75	55	49	81	106	89	67	83	66	64	39	47	88	78	75	58	138	113	98	35	60	58	94	68	175	237	88	142	176	144	65	131	122	60	46
ENSG00000172216	1217	1117	1130	1370	621	651	730	874	821	2642	2666	3069	2647	2855	1283	988	1126	1681	1873	1724	1505	1279	1600	878	824	773	1195	1226	1475	1204	2760	2464	2145	797	949	915	1284	1109	2829	2930	2268	2394	2255	2533	872	1906	1861	854	927
ENSG00000172602	17	15	16	23	17	20	15	16	20	140	156	128	124	101	52	38	40	49	45	50	54	64	65	36	37	31	47	68	76	59	142	135	121	38	38	59	136	91	145	174	103	121	117	114	52	87	83	39	13
ENSG00000173559	262	282	292	284	187	200	176	179	196	373	434	456	431	470	250	203	222	341	280	283	259	348	256	178	160	185	257	191	233	194	442	369	374	175	177	141	234	175	439	482	283	461	457	503	182	339	321	160	199
ENSG00000174173	550	516	477	596	501	399	371	412	357	658	698	719	887	862	552	352	386	496	695	516	523	556	624	442	395	405	523	309	330	269	781	675	623	328	498	331	432	384	656	844	527	893	922	1053	355	484	576	312	419
ENSG00000174574	374	329	344	442	297	278	237	295	256	465	566	589	520	692	395	226	331	347	432	429	355	350	439	233	240	288	378	243	269	226	564	510	398	228	277	241	283	321	507	589	325	602	585	575	276	455	452	207	285
ENSG00000175505	103	90	92	92	70	51	75	88	71	224	269	213	209	247	71	64	157	115	114	108	117	135	145	71	65	102	283	73	66	63	146	135	148	42	39	72	91	67	240	338	280	178	212	271	210	209	212	135	78
ENSG00000175592	210	146	178	258	454	432	113	184	183	2130	2879	2626	2490	2372	970	667	877	421	512	446	468	444	829	681	899	420	2105	286	466	455	747	846	747	637	542	256	242	313	2547	3519	2703	2818	3526	4318	1447	2001	1940	1152	160
ENSG00000177494	44	33	26	29	25	29	11	30	34	47	55	42	58	75	51	27	55	35	53	42	30	40	39	28	30	37	78	23	32	19	44	45	36	33	31	42	25	38	51	67	39	51	70	73	40	56	69	35	34
ENSG00000177879	1181	776	1133	800	556	537	613	573	516	819	1089	883	953	1225	723	415	788	1154	1211	1108	897	1000	977	493	513	627	656	546	630	493	1026	1121	858	460	502	576	611	573	825	1031	728	921	1055	1069	383	701	780	409	899
ENSG00000177889	2240	1994	2039	2296	1865	1528	1483	1693	1514	2141	2652	2613	2622	2765	1955	1390	1700	2065	2487	2024	1867	1802	2448	1411	1484	1349	1902	1286	1481	1136	2397	2580	2526	1246	1427	1358	1840	1394	2520	2490	2161	2574	2530	2635	1195	1926	2125	949	1706
ENSG00000179833	73	77	72	73	71	54	44	67	57	126	131	122	95	146	105	57	71	85	115	106	69	83	91	72	62	51	91	67	71	54	155	128	96	56	78	52	80	79	178	184	87	178	154	147	79	108	121	50	56
ENSG00000179862	396	307	412	504	249	210	241	270	300	820	877	1277	1330	999	362	263	482	542	537	475	597	547	649	207	270	302	637	301	409	369	820	855	755	279	273	371	442	440	1021	1044	959	736	748	947	464	894	840	380	302
ENSG00000182585	7	13	14	17	13	17	7	10	18	26	55	88	54	51	18	20	17	60	40	15	20	36	18	28	12	19	47	30	18	22	20	33	27	26	13	21	23	33	52	81	45	39	76	52	23	37	45	46	5
ENSG00000184254	4185	4215	3942	3527	3650	3245	2469	4017	4018	5760	6235	5467	4125	6191	5013	3793	4810	3883	5185	5432	3399	3715	5405	3332	3305	4094	6808	4087	4616	3418	5050	4103	3884	3350	3818	3554	3561	3884	5908	6314	3591	5794	5660	5183	4851	5267	5739	2651	3187
ENSG00000184557	119	113	103	193	96	95	85	110	111	447	425	324	267	333	167	120	148	123	138	135	175	136	185	107	113	141	222	100	111	81	217	171	192	84	105	130	157	145	391	480	376	416	435	456	184	253	276	129	91
ENSG00000185022	74	54	48	102	54	59	69	68	76	472	589	612	517	485	158	131	239	140	133	137	163	164	176	90	109	143	445	155	193	166	353	302	333	103	105	162	223	198	618	789	597	499	541	569	352	563	582	281	56
ENSG00000185215	2031	2144	1815	2127	1532	1203	1173	1291	1141	8721	8393	10086	9216	8484	3952	2481	2011	3738	3797	3718	3226	3328	3214	2205	2467	1762	2525	5445	6033	5541	9029	7491	7109	2549	3284	1970	4672	3676	10760	11636	8352	7901	7578	8071	2386	6022	5336	2165	1546
ENSG00000186352	57	61	30	53	51	56	86	82	62	417	637	291	272	278	110	110	357	188	173	121	58	75	96	108	113	82	421	57	112	63	102	179	151	61	80	81	130	106	514	377	452	531	465	539	250	310	288	153	43
ENSG00000186951	245	227	239	282	122	75	110	114	113	366	325	345	384	352	121	104	112	251	276	312	323	1338	414	83	68	108	89	76	103	65	316	314	326	81	126	52	92	95	290	270	347	262	321	296	82	113	161	69	187
ENSG00000197063	224	206	224	214	183	147	155	138	134	505	543	525	467	595	245	182	180	276	367	339	240	253	243	180	153	142	238	241	279	211	448	429	310	128	177	131	202	174	527	596	355	478	452	446	184	315	301	140	171
ENSG00000198355	650	565	534	708	464	384	422	457	392	1512	1651	1375	1330	1345	742	523	512	844	939	841	802	785	859	526	532	427	843	552	658	484	1192	1109	984	417	546	419	654	548	1766	1969	1586	1525	1550	1687	649	1156	1144	535	495
ENSG00000198431	2183	2311	2184	2382	2805	2186	1086	1134	1316	4053	5329	5258	3969	5829	3804	2513	2116	2827	3931	3490	2234	2293	2722	2592	2574	1293	2522	2492	2743	2270	4876	3722	3259	1935	2546	1302	1936	1926	5123	5830	2684	5744	5349	5285	1830	3579	3506	1601	1662
ENSG00000198604	298	360	315	292	263	227	183	270	211	322	371	402	399	406	291	175	255	316	350	347	270	337	303	219	198	228	296	201	208	187	432	388	317	168	215	175	259	227	393	403	267	455	372	388	247	292	333	158	227
ENSG00000221869	183	166	163	220	99	84	121	110	112	801	1006	1136	1067	902	347	261	246	422	394	379	416	345	396	191	212	125	321	368	408	387	890	923	802	239	258	232	405	366	1082	1166	1004	815	829	933	255	654	617	283	139
ENSG00000225060	68	69	63	46	44	35	41	54	51	120	136	98	79	98	62	43	66	73	93	84	56	63	67	52	49	50	69	70	67	60	86	76	66	39	49	49	59	61	111	116	96	85	82	86	53	73	85	43	52
ENSG00000227231	132	95	102	155	60	60	106	167	167	2899	3526	1535	1542	1420	395	379	891	792	748	700	515	470	574	326	353	452	2214	387	496	386	884	935	794	278	236	485	605	557	3614	3589	3273	1698	1840	2293	1434	1640	1712	884	101
ENSG00000229998	68	69	63	46	44	35	41	54	51	120	136	98	79	98	62	43	66	73	93	84	56	63	67	52	49	50	69	70	67	60	86	76	66	39	49	49	59	61	111	116	96	85	82	86	53	73	85	43	52
ENSG00000230128	132	95	102	155	60	60	106	167	167	2899	3526	1535	1542	1420	395	379	891	792	748	700	515	470	574	326	353	452	2214	387	496	386	884	935	794	278	236	485	605	557	3614	3589	3273	1698	1840	2293	1434	1640	1712	884	101
ENSG00000235030	132	95	102	155	60	60	106	167	167	2899	3526	1535	1542	1420	395	379	891	792	748	700	515	470	574	326	353	452	2214	387	496	386	884	935	794	278	236	485	605	557	3614	3589	3273	1698	1840	2293	1434	1640	1712	884	101
ENSG00000236523	140	85	135	109	73	61	64	88	35	143	213	303	212	149	67	68	72	145	140	157	150	435	228	62	50	63	106	106	82	51	156	172	189	25	76	46	89	61	196	142	207	125	138	159	53	55	98	53	107
ENSG00000237155	132	95	102	155	60	60	106	167	167	2899	3526	1535	1542	1420	395	379	891	792	748	700	515	470	574	326	353	452	2214	387	496	386	884	935	794	278	236	485	605	557	3614	3589	3273	1698	1840	2293	1434	1640	1712	884	101
ENSG00000243649	84	88	57	102	27	44	73	67	94	290	240	353	231	344	104	90	83	156	125	187	270	242	147	70	43	152	101	197	269	186	511	396	332	67	129	115	304	190	266	250	186	139	106	184	134	206	175	64	64
ENSG00000253276	155	127	133	141	95	92	68	78	89	169	176	185	193	184	136	80	91	143	164	148	130	145	173	93	81	67	154	99	116	78	169	185	146	75	95	66	79	85	181	233	172	197	194	221	98	146	149	80	118
ENSG00000253488	226	189	295	228	72	40	121	146	57	624	315	579	528	463	83	68	324	252	261	267	383	1961	544	57	59	202	129	185	108	48	222	439	256	36	252	36	102	136	291	229	539	279	326	360	39	177	277	74	172
ENSG00000254087	358	284	323	328	296	238	228	242	245	455	542	604	490	639	368	247	252	321	404	356	320	326	335	243	258	214	315	340	370	261	582	466	427	275	340	184	327	312	521	585	375	562	529	588	258	427	443	199	273
ENSG00000260212	19489	6757	3479	11993	55	19	340	2074	35	42616	28696	112552	56784	49275	0	322	30694	8563	12409	11407	77798	466400	68645	115	32	26953	1913	6727	1117	0	8079	24957	16850	22	1093	145	1503	2958	9245	12104	60540	8760	7556	10518	523	11834	38483	2049	14839
ENSG00000262795	498	405	424	472	506	351	387	379	396	582	799	846	820	847	638	393	591	488	534	542	413	537	517	447	441	324	508	430	449	337	816	741	642	397	376	368	587	482	608	796	758	908	742	900	305	718	737	334	379
ENSG00000275932	415	342	329	422	269	249	247	323	292	438	496	556	532	557	312	246	301	364	389	381	358	394	423	244	271	250	341	212	267	192	455	440	459	216	252	248	287	247	446	477	443	394	462	486	239	358	415	179	316
[truncated: 66 more columns]

## Sheet: 23FvNI
ensembl_gene_id	X10_10_NI_A	X10_10_NI_B	X10_10_NI_C	X19_10_NI_C	X24_10_NI_B	X24_10_NI_C	X31_10_NI_A	X31_10_NI_B	X31_10_NI_C	X10_10_23F_A	X10_10_23F_B	X19_10_23F_A	X19_10_23F_B	X19_10_23F_C	X24_10_23F_A	X24_10_23F_C	X31_10_23F_A	X10_10_6B_A	X10_10_6B_B	X10_10_6B_C	X19_10_6B_A	X19_10_6B_B	X19_10_6B_C	X24_10_6B_A	X24_10_6B_B	X30_10_6B_A	X30_10_6B_B	X10_10_dPLY_A	X10_10_dPLY_B	X10_10_dPLY_C	X19_10_dPLY_A	X19_10_dPLY_B	X19_10_dPLY_C	X24_10_dPLY_A	X24.10_Ply_B	X31_10_dPLY_A	X31_10_dPLY_B	X31_10_dPLY_C	X10_10_TIGR4_A	X10_10_TIGR4_B	X10_10_TIGR4_C	X24_10_TIGR4_A	X24_10_TIGR4_B	X24_10_TIGR4_C	X30_10_TIGR4_C	X31_10_TIGR4_A	X31_10_TIGR4_B	X31_10_TIGR4_C	norm.10_10_NI_A
ENSG00000001084	4569	4897	5010	4057	5899	4974	2632	2236	2503	7418	9898	7882	6028	8008	7053	5074	2969	6318	8315	7337	4010	4689	5904	5235	5090	2026	3089	4809	5120	4078	6700	6021	5321	4221	5339	1589	3137	2880	7511	9002	4117	8670	7764	6833	2185	4902	4648	2032	3479
ENSG00000002587	19	8	6	20	24	23	12	4	13	56	55	90	84	111	32	19	11	31	37	19	29	9	43	25	37	13	37	43	36	34	58	48	59	27	23	30	38	41	118	109	61	77	72	92	38	100	45	28	14
ENSG00000003402	421	446	469	428	339	252	259	276	237	484	674	701	596	549	334	222	219	472	516	437	430	414	465	226	259	196	265	330	362	293	583	587	467	234	312	185	328	247	647	709	546	522	471	496	209	352	378	197	321
ENSG00000004961	410	357	344	409	466	385	280	328	272	492	511	582	483	618	454	320	271	340	456	346	325	289	404	336	360	239	296	299	308	219	488	511	483	271	355	242	289	259	514	522	396	586	558	645	176	360	376	163	312
ENSG00000005001	792	749	660	835	733	593	575	644	644	1333	1441	1125	836	1242	775	446	509	654	769	699	674	774	735	448	442	702	846	587	634	380	1210	977	764	434	529	516	775	546	1166	1310	1088	1132	1279	1333	800	828	733	371	603
ENSG00000005194	843	766	766	895	916	686	665	808	738	1008	1128	1128	1159	1168	926	606	619	783	1010	810	673	739	964	598	585	539	682	602	649	503	1002	968	1118	588	796	597	877	641	1104	838	850	1103	993	1130	581	782	674	335	642
ENSG00000006062	63	60	57	76	64	59	44	52	60	84	96	124	114	117	70	46	52	61	60	65	66	77	99	50	53	57	75	42	55	42	82	92	86	48	52	42	58	46	77	100	80	106	108	122	59	91	62	31	48
ENSG00000006327	2859	2119	2338	3171	2381	2203	2005	3338	2766	3599	4090	4633	4727	4513	2600	1741	3391	2174	2475	2132	2688	3073	3653	1777	1910	2579	4525	1392	1865	1323	3324	3236	3523	1615	1659	2528	2568	2320	3381	3972	4133	3757	4403	4775	2890	3783	3528	1971	2177
ENSG00000006555	183	193	163	184	139	109	90	112	122	238	288	234	217	233	161	121	84	184	227	209	143	173	195	110	114	87	86	150	158	133	209	213	186	88	138	80	108	95	242	228	191	180	155	176	72	108	116	53	139
ENSG00000006652	733	702	772	744	777	628	555	546	495	1033	1283	1041	986	1203	889	561	554	785	922	807	632	616	772	679	666	483	714	486	545	469	938	939	913	526	716	407	591	479	1138	1218	795	1387	1402	1408	464	716	744	370	558
ENSG00000008517	67	51	63	46	36	32	42	42	55	65	85	97	107	133	73	41	113	71	59	82	34	48	58	38	42	40	63	56	79	80	96	76	63	63	47	76	76	63	102	95	111	67	59	95	33	95	110	41	51
ENSG00000011009	629	567	536	732	683	588	469	583	557	779	855	799	835	814	738	498	488	562	607	628	548	507	744	572	548	407	544	429	493	456	772	745	646	469	556	410	606	487	726	756	670	822	796	820	391	589	666	301	479
ENSG00000011422	68	77	57	74	121	83	51	97	81	149	140	135	142	137	107	81	104	89	100	86	63	61	55	87	81	65	207	82	74	56	84	103	93	76	88	61	78	71	165	197	161	174	141	212	122	139	156	100	52
ENSG00000012211	157	134	128	163	123	105	90	127	101	183	207	209	198	231	153	78	115	134	186	166	133	160	164	99	113	97	107	127	132	97	176	200	163	86	121	74	126	79	213	171	151	179	191	195	72	117	148	52	120
ENSG00000013275	444	393	401	460	440	396	299	416	388	487	574	542	521	529	471	295	313	377	434	429	367	417	474	349	371	271	341	270	331	266	461	510	488	318	397	307	367	311	509	453	412	524	518	547	241	393	430	206	338
ENSG00000015475	3994	2974	3813	3782	3855	3446	2488	2940	2501	4132	5578	5220	5417	5339	4118	2396	2675	4014	3979	3551	3628	3823	4410	2848	2908	2092	3124	2722	3040	2298	4667	5073	4340	2811	3538	2347	2775	2157	3976	4480	4102	4239	4499	4622	1947	3324	3497	1496	3041
ENSG00000023330	279	245	253	315	311	243	181	206	221	396	470	430	416	437	391	234	199	258	296	290	269	294	345	254	268	176	196	212	233	198	418	392	338	213	276	158	219	194	375	437	324	472	468	476	160	273	309	169	212
ENSG00000023445	231	195	209	232	260	159	134	132	113	1342	1422	1599	1619	1777	769	564	364	861	883	793	738	672	595	490	451	238	598	1021	1094	1003	2262	1864	1428	550	647	545	906	894	2106	2410	1088	1726	1910	1941	484	1229	1309	524	176
ENSG00000023608	106	103	92	94	89	81	65	63	67	151	179	109	128	149	123	57	76	99	112	118	77	71	92	76	75	58	109	72	80	61	110	125	112	60	70	55	81	59	168	163	115	151	173	166	55	87	90	46	81
ENSG00000026103	147	184	188	139	154	131	108	105	83	270	297	260	230	235	175	143	84	187	246	175	170	159	150	155	147	89	87	172	190	127	292	242	205	102	179	82	125	107	298	330	199	269	223	265	89	154	136	68	112
ENSG00000026297	316	310	280	357	227	249	191	249	250	356	381	379	427	414	276	196	221	289	302	237	268	355	281	187	224	233	180	204	242	158	411	365	306	183	222	165	255	193	352	278	312	327	336	328	162	216	218	134	241
ENSG00000027697	788	843	733	757	556	508	559	681	722	1599	1554	1453	1558	1720	666	545	794	911	1261	908	879	823	855	472	430	686	822	852	963	774	1765	1272	1178	323	510	690	1125	956	1630	1863	1135	1201	1208	1213	685	1125	987	504	600
ENSG00000030110	368	328	293	431	305	284	207	260	264	373	420	515	461	494	329	193	260	327	361	315	294	311	393	226	256	204	249	235	277	199	425	417	400	206	239	202	241	206	392	385	390	369	374	368	172	267	276	131	280
ENSG00000034152	533	465	428	573	648	506	321	430	439	737	755	840	775	864	807	518	486	457	497	460	512	503	583	441	494	390	735	524	492	353	672	666	623	465	594	279	407	490	748	814	637	830	875	939	516	800	750	354	406
ENSG00000040633	689	599	584	659	500	440	581	650	644	917	1019	1009	1018	1036	662	459	595	623	726	673	610	690	794	474	495	600	661	487	532	426	839	742	687	375	390	491	590	515	817	915	739	769	838	772	491	688	714	357	525
ENSG00000042429	365	336	333	460	273	215	228	296	349	384	478	500	407	513	314	221	284	326	353	349	327	326	323	255	305	239	349	243	254	205	438	361	406	217	238	249	257	238	491	535	299	506	526	479	236	324	377	143	278
ENSG00000043039	553	472	543	555	350	339	283	353	309	714	944	820	943	847	451	282	250	551	582	588	535	701	659	268	292	254	304	388	389	366	745	668	566	254	305	210	319	281	672	714	555	521	609	569	258	394	431	154	421
ENSG00000048162	591	433	458	718	779	746	544	572	510	687	870	1231	1129	1100	1056	620	611	442	474	485	700	651	896	705	816	626	1032	380	401	391	743	822	735	681	698	460	464	393	672	709	726	1149	1266	1272	637	760	834	382	450
ENSG00000050730	19	18	19	17	15	14	18	9	9	56	86	105	75	82	41	19	10	40	45	28	36	37	22	36	24	6	10	55	43	52	108	78	66	19	30	10	35	32	65	77	71	96	58	70	10	52	50	20	14
ENSG00000050820	412	389	346	483	385	398	304	336	371	606	652	852	831	786	591	376	380	369	481	444	432	423	508	347	385	395	612	384	427	354	649	573	548	313	425	277	414	349	698	774	614	747	775	772	466	617	605	272	314
ENSG00000054598	228	244	229	296	132	123	146	174	192	485	493	490	441	497	186	134	253	258	306	280	272	297	319	120	130	235	332	202	250	203	495	394	343	110	129	189	252	233	499	594	398	394	392	409	294	344	393	186	174
ENSG00000054967	28	35	31	39	52	42	21	28	24	70	92	91	78	80	59	46	36	29	35	32	36	28	47	45	44	34	69	32	32	30	60	57	35	35	43	25	35	31	72	73	78	104	121	123	51	51	44	31	21
ENSG00000057657	31	34	28	40	38	27	28	40	48	176	231	114	110	133	48	40	52	70	91	79	58	75	78	38	41	42	98	65	80	67	118	93	94	37	58	66	92	67	213	224	145	129	113	111	81	119	96	47	24
ENSG00000059728	23	26	34	24	33	25	27	31	34	80	63	42	31	60	38	23	42	30	29	45	28	24	37	28	25	23	30	20	42	19	51	48	30	24	21	17	26	19	71	88	48	71	53	65	45	47	69	22	18
ENSG00000060140	40	49	46	55	32	20	24	35	36	69	72	66	83	91	39	35	44	60	52	56	25	42	54	31	29	23	31	51	33	31	67	68	69	11	39	21	34	45	68	79	58	61	51	72	33	54	57	17	30
ENSG00000060491	734	682	706	823	665	606	535	666	640	841	900	967	1005	922	786	468	473	650	681	694	662	835	889	491	547	507	503	525	591	474	837	865	744	449	574	382	582	493	735	805	684	798	776	760	446	603	689	277	559
ENSG00000060558	267	258	221	242	221	196	144	210	201	363	436	345	349	364	301	159	228	253	297	278	239	240	263	177	195	165	221	204	239	169	292	349	303	152	216	179	220	174	341	390	338	336	326	341	153	268	263	139	203
ENSG00000064932	213	198	192	231	261	122	116	162	160	302	338	400	351	424	165	130	212	202	257	237	253	224	288	105	140	225	231	129	155	101	297	305	238	167	103	140	192	108	325	374	283	361	284	380	162	198	212	107	162
ENSG00000065802	397	257	310	364	390	382	234	262	247	371	491	517	522	465	474	294	240	333	318	358	392	277	399	285	365	256	339	242	283	207	417	452	375	320	325	206	253	218	463	432	358	504	524	574	249	307	313	186	302
ENSG00000067082	163	152	137	129	80	92	118	197	178	447	420	277	233	276	109	83	247	162	190	179	136	136	168	77	86	174	573	155	195	116	199	165	144	62	65	170	143	165	480	478	347	227	219	204	363	380	398	209	124
ENSG00000067182	1186	1198	1226	1583	1334	1265	934	1317	1183	1648	1881	2067	1791	1982	1362	955	1161	1072	1506	1410	1227	1318	1344	836	846	1121	1299	1119	1252	931	2064	1806	1524	775	1104	869	1426	1272	1574	1788	1480	1606	1639	1617	1015	1319	1310	780	903
ENSG00000067334	402	409	462	464	545	402	321	338	363	523	577	602	606	687	482	356	325	373	514	429	431	391	551	391	370	282	401	272	300	241	583	478	426	283	409	250	355	300	472	574	381	664	675	711	291	491	484	218	306
ENSG00000068028	129	118	120	132	72	59	79	92	78	187	208	165	171	200	86	54	73	100	110	114	93	87	119	60	69	61	92	86	79	59	156	145	122	43	68	54	91	63	155	155	127	123	123	130	73	115	98	43	98
ENSG00000069345	926	890	854	1023	914	798	653	762	722	999	1204	1162	1071	1278	970	624	684	823	1022	854	801	766	900	733	683	600	801	662	691	547	1117	1010	853	554	710	561	689	590	996	1103	684	1162	1201	1234	535	822	967	444	705
ENSG00000069399	252	260	270	349	275	236	226	213	302	1163	1403	1330	1169	1188	657	483	445	569	582	577	487	552	578	396	392	352	631	492	637	486	983	940	919	381	523	401	540	454	1469	1458	1264	1106	1195	1317	566	1023	931	428	192
ENSG00000069956	221	227	208	222	204	197	110	132	145	259	312	276	244	306	304	177	139	230	280	293	154	164	188	195	168	130	212	186	197	189	301	233	221	151	213	135	204	152	334	427	199	458	409	343	188	283	295	121	168
ENSG00000070190	288	261	258	265	193	180	162	176	145	417	486	657	525	585	267	200	175	337	387	347	296	292	304	192	197	140	179	317	313	301	594	515	545	156	235	193	278	229	549	632	368	490	446	432	148	379	409	156	219
ENSG00000070423	448	394	375	471	356	348	293	373	367	482	557	707	710	598	454	304	278	419	393	399	415	465	556	363	350	263	413	278	277	219	471	455	450	310	391	248	291	234	419	459	498	555	587	614	317	391	393	176	341
ENSG00000070495	257	205	188	290	504	343	201	228	219	397	441	495	510	489	558	304	240	196	225	207	230	195	259	422	505	186	315	190	240	187	447	446	421	325	449	196	255	202	476	433	360	746	717	758	200	350	402	185	196
ENSG00000070501	684	545	564	526	403	272	381	389	318	748	829	685	781	652	406	327	431	683	693	585	435	458	517	395	344	325	512	379	374	313	665	642	629	276	336	345	435	334	747	729	808	579	563	754	333	532	525	313	521
ENSG00000072756	236	211	259	296	222	266	187	229	182	272	271	396	330	411	251	203	244	255	289	278	234	249	377	219	218	237	329	177	133	151	316	315	310	179	198	171	272	197	237	317	197	384	378	368	173	263	265	123	180
ENSG00000073737	490	437	426	359	575	462	120	333	240	726	946	459	591	748	513	349	455	504	652	481	362	405	432	328	450	254	521	282	406	260	541	527	421	295	471	232	233	207	817	878	866	785	1038	1247	327	339	332	256	373
ENSG00000073756	72	74	79	76	53	51	105	249	260	1111	1145	567	442	717	143	144	685	177	253	209	175	171	225	99	117	365	1686	235	324	244	429	311	340	114	100	364	423	421	1580	1882	782	787	702	844	1166	1145	1229	632	55
ENSG00000075426	199	226	211	200	169	149	166	178	227	433	438	450	284	425	173	136	271	212	314	259	192	199	241	143	113	180	372	216	220	207	378	279	255	97	132	152	216	206	416	530	318	345	288	334	321	432	451	214	152
ENSG00000076604	1271	1147	1185	1452	953	916	1029	1114	1217	1895	2312	2215	2133	2036	1506	931	1082	1404	1345	1197	1191	1034	1344	798	961	864	1469	966	1106	1031	1932	2055	1670	827	941	848	1095	1111	2238	2331	1843	2043	2183	2090	972	1679	1679	822	968
ENSG00000077150	192	188	159	171	194	176	124	137	121	433	505	643	587	536	288	191	186	246	292	259	257	251	203	186	210	132	214	281	335	295	462	459	407	163	209	141	267	251	539	558	399	457	452	475	210	390	377	151	146
ENSG00000077238	302	244	206	222	242	219	189	264	260	344	390	452	415	512	271	196	250	275	288	275	293	320	277	176	177	233	301	269	264	208	450	359	260	130	235	178	312	200	389	451	282	362	340	441	229	326	258	143	230
ENSG00000078237	381	292	324	356	360	289	252	360	223	464	436	429	450	447	480	294	241	293	322	357	242	243	324	342	488	274	382	206	231	187	319	368	395	264	342	220	264	257	370	417	319	489	542	627	238	408	426	245	290
ENSG00000078401	105	80	97	177	70	69	116	156	177	902	811	815	838	668	124	136	274	187	234	171	337	358	329	91	95	225	742	189	227	208	631	536	512	98	93	218	283	282	1004	1261	839	406	548	547	526	535	499	276	80
ENSG00000081041	32	28	24	40	28	9	25	6	17	1138	1365	854	926	618	397	319	102	479	364	330	353	311	340	220	177	56	286	299	400	300	805	869	688	232	159	156	342	257	1861	2047	1446	1134	1196	1301	181	472	415	254	24
ENSG00000086544	191	185	159	199	115	118	119	145	128	268	260	274	265	278	136	105	162	180	194	187	172	192	198	89	101	110	190	166	184	147	266	249	223	82	91	126	163	142	259	294	224	188	201	191	122	204	223	110	145
ENSG00000087074	272	256	225	339	214	195	184	222	213	1338	1390	949	873	840	446	320	360	408	414	372	475	501	580	357	361	256	641	292	371	285	655	654	603	243	253	289	403	331	1221	1410	1090	1077	1192	1053	448	683	633	311	207
ENSG00000087077	3226	2754	2822	3224	2718	2402	1967	2234	2028	3368	4041	4206	4220	4043	2974	1953	1799	2818	3161	3015	2716	3006	3520	2172	2334	1704	2092	2105	2114	1736	3471	3588	3291	1939	2352	1562	2015	1703	3339	3678	3228	3644	3545	3621	1607	2355	2528	1151	2456
ENSG00000088826	73	64	46	86	75	77	44	77	64	83	81	94	88	79	119	60	90	58	66	66	64	67	81	99	81	66	141	44	53	37	67	68	78	65	76	55	62	58	83	102	82	145	110	134	99	127	118	74	56
ENSG00000089327	2547	2269	2267	2468	2330	2055	1484	2162	1985	3023	3903	2812	3066	2871	2564	1648	1742	2602	2545	2341	2131	2405	2659	1859	1935	1483	1680	1789	1980	1337	2533	2833	2469	1682	2112	1382	1836	1611	2629	2507	2970	2786	3003	3258	1134	1700	1670	898	1939
ENSG00000089693	2727	2322	2305	2971	2216	2051	1918	2301	2205	2659	3072	3264	3263	3257	2611	1552	1786	2274	2425	2445	2345	2527	3004	1811	1966	1536	1795	1637	1924	1618	2958	3055	2779	1782	2026	1564	1987	1799	2612	2818	2384	2887	2868	2859	1314	2214	2373	1031	2076
ENSG00000090339	113	106	119	201	130	150	115	175	136	436	423	556	464	506	236	192	167	137	190	148	226	247	193	139	135	131	225	269	309	229	556	449	392	130	165	151	306	284	479	510	307	400	426	481	185	322	267	132	86
ENSG00000090776	84	87	77	108	114	108	69	121	125	129	134	142	146	175	119	88	124	83	120	88	106	102	123	75	91	93	142	82	76	60	160	137	102	73	98	96	128	116	127	141	105	168	181	192	105	150	154	71	64
ENSG00000091073	334	330	311	318	254	185	166	199	187	460	575	527	517	586	280	179	175	300	346	310	282	361	356	150	178	167	211	321	309	263	538	549	444	167	211	152	281	263	474	522	307	391	356	400	193	298	233	119	254
ENSG00000092820	2745	2546	2493	2720	2523	2248	1584	2479	2362	3007	3471	3126	3228	3505	2666	1710	2091	2380	2870	2671	2251	2343	2876	1837	1959	2057	2954	1785	1914	1481	2961	2666	2298	1598	2067	1654	1924	1899	3103	3566	2658	3153	3310	3373	2121	2559	2986	1490	2090
ENSG00000099817	2402	1811	2006	2155	1897	1607	1471	1873	1859	2305	2742	2589	2866	2673	2040	1385	1471	1772	2069	2023	1825	1987	2461	1363	1604	1105	1416	1536	1602	1289	2185	2362	2245	1296	1566	1387	1674	1402	2250	2190	2206	1935	1912	2035	1066	1692	1900	759	1829
ENSG00000099849	520	481	480	561	342	327	395	324	394	678	798	704	698	635	406	270	353	434	511	459	471	473	470	240	237	321	429	339	340	281	538	594	525	190	269	207	378	338	485	600	568	503	505	493	299	323	338	169	396
ENSG00000099992	194	195	164	208	154	116	149	165	161	302	301	262	294	283	163	119	177	171	194	209	154	190	203	128	122	134	214	141	165	105	256	232	204	127	123	121	177	148	284	332	268	214	230	229	139	229	225	108	148
ENSG00000100092	418	392	368	377	360	274	209	257	235	472	608	529	529	543	427	245	244	389	398	435	315	386	454	278	321	177	273	295	304	309	481	450	376	280	293	179	218	199	473	476	429	435	416	458	186	310	305	134	318
ENSG00000100097	4438	3254	3630	3728	2417	2581	2078	2832	2383	4026	4920	4358	5975	4255	3020	1917	3343	4167	3940	3671	3259	4029	4266	2208	2443	1951	3076	2749	3008	2053	4118	5039	4409	2155	1939	2861	2364	1958	4121	3829	4780	2784	3722	3597	1739	2566	3009	1569	3379
ENSG00000100219	1040	983	969	1178	926	838	780	1018	904	1378	1601	1637	1358	1714	875	620	848	960	1048	810	1020	934	1144	621	688	846	1106	810	845	523	1416	1290	1227	540	775	746	1008	896	1380	1444	1274	1515	1407	1450	822	1114	1097	527	792
ENSG00000100221	347	410	362	440	358	300	273	248	274	415	478	508	471	526	361	267	243	364	401	390	353	388	379	294	245	230	272	280	294	240	562	455	411	297	279	197	284	275	454	468	291	511	449	490	213	346	379	152	264
ENSG00000100290	592	462	569	497	261	259	376	364	321	895	1028	1070	1099	1018	420	328	460	783	714	639	598	591	705	304	288	267	538	488	462	448	794	996	945	300	239	324	498	392	978	1042	1066	674	708	793	327	641	608	307	451
ENSG00000100292	48	51	44	32	82	103	32	50	33	201	302	152	110	161	94	56	53	77	90	74	55	54	74	68	85	20	67	50	61	60	76	100	71	68	92	26	33	28	117	104	97	155	113	136	36	68	58	17	37
ENSG00000100311	75	63	87	79	97	68	57	99	99	151	157	157	150	135	85	53	109	88	103	91	101	83	95	56	46	63	154	74	96	59	146	113	104	53	45	69	82	91	163	228	95	127	139	146	106	138	169	63	57
ENSG00000100364	612	524	537	653	633	482	411	551	556	632	680	751	718	784	633	450	569	539	574	585	599	595	779	439	485	514	500	421	498	359	687	651	654	409	533	402	452	443	627	630	552	741	640	656	380	538	576	266	466
ENSG00000100418	420	347	465	565	511	388	278	419	358	470	555	693	664	926	477	280	421	355	396	339	479	547	601	308	421	326	455	278	261	240	595	631	519	393	457	393	340	365	477	504	421	630	557	666	320	440	511	219	320
ENSG00000100628	9	6	5	3	4	2	1	2	1	26	41	14	16	15	10	3	6	8	14	7	5	6	8	4	8	2	6	6	6	6	9	6	5	4	8	0	4	1	17	16	17	14	23	21	3	5	3	1	7
ENSG00000100664	4334	4104	4431	4560	3997	3165	2482	3289	3140	5555	6589	6311	5635	6457	4331	3089	3163	4020	4855	4501	3607	3752	4857	3027	3304	2266	2706	2857	3321	2644	5369	5226	5342	2903	3349	2139	3020	2667	5477	5860	3906	5728	5914	5851	2056	3519	3301	1737	3300
ENSG00000100739	11	10	18	14	6	2	3	16	17	33	36	23	27	36	11	9	21	15	12	27	28	16	25	1	9	15	13	8	10	21	30	13	19	9	5	14	9	14	27	46	22	13	25	26	11	22	26	8	8
ENSG00000100906	1261	1092	1189	1467	989	799	856	867	873	5433	6299	4467	4095	4142	3140	2239	1333	3760	3914	3640	3180	3309	3046	2244	2154	1125	1926	2680	2958	2197	5002	4854	3701	2038	2015	1767	2860	2326	5470	5427	3737	4494	4628	4474	1485	2981	2819	1251	960
ENSG00000101166	1899	1670	1765	1856	1555	1311	1111	1182	1103	1829	2234	2216	2102	2260	1765	1098	1200	1833	2101	1803	1391	1412	1814	1410	1281	1040	1307	1148	1330	976	2017	2012	1882	1027	1409	967	1291	1124	2095	2327	1690	2388	2354	2394	963	1487	1595	748	1446
ENSG00000101182	5863	4921	5134	5877	5190	4431	3912	4376	3587	5860	6994	6749	7392	6812	5552	3419	3899	5328	5668	5329	4825	4969	6073	4086	4001	3215	4305	3631	4029	2872	6030	6703	6304	3524	4435	3380	4024	3532	5598	5659	5701	5968	6120	6792	2624	4463	4672	2274	4464
ENSG00000101276	44	43	37	46	42	46	37	30	49	76	74	110	90	111	45	44	40	43	64	51	47	40	48	34	29	30	43	42	41	44	112	58	53	21	43	37	49	48	77	111	61	81	88	77	37	60	51	25	34
ENSG00000102030	1976	1569	1737	2051	1809	1585	1471	1794	1503	2044	2419	2416	2315	2369	2169	1288	1486	1729	1916	1704	1563	1751	2143	1543	1576	1166	1507	1182	1407	1036	1840	2374	2177	1451	1506	1294	1509	1230	2122	2004	2084	2324	2329	2491	961	1948	1597	813	1505
ENSG00000102096	35	32	42	34	38	31	26	25	24	71	65	68	67	62	47	34	25	33	36	45	35	45	44	33	41	21	41	32	30	25	50	57	58	34	39	25	35	34	55	78	63	83	76	88	27	49	53	23	27
ENSG00000102119	1248	1200	1102	1335	978	904	836	937	835	1276	1601	1602	1523	1632	1066	688	767	1147	1202	1159	1095	1210	1377	733	811	658	855	728	861	622	1248	1571	1242	763	892	730	898	797	1341	1273	1311	1412	1440	1467	590	924	1073	504	950
ENSG00000102178	549	406	440	529	475	419	385	508	456	537	597	722	705	695	538	393	401	431	572	474	499	518	639	356	431	330	406	317	371	271	587	563	536	331	369	290	402	323	519	541	473	640	630	611	306	442	420	219	418
ENSG00000102401	533	501	533	593	482	383	349	467	430	578	657	744	660	776	512	334	396	496	558	492	467	474	546	423	409	361	412	420	399	341	772	615	538	307	414	333	457	399	649	696	424	696	645	643	285	525	544	242	406
ENSG00000102760	571	464	562	841	365	309	490	430	360	559	734	1433	1483	1070	492	417	310	657	696	509	1033	1019	940	385	368	349	426	306	400	383	994	1099	867	329	369	276	450	365	682	885	674	822	834	1032	327	584	593	303	435
ENSG00000103044	21	18	22	15	34	19	17	18	10	65	75	85	79	116	41	34	24	28	32	25	31	34	29	27	23	8	50	31	34	34	55	59	29	30	25	7	20	36	107	114	59	107	124	123	39	66	43	21	16
ENSG00000103966	377	375	359	371	360	311	216	281	276	434	494	495	473	507	422	257	253	332	396	387	328	347	435	294	316	247	341	266	279	238	438	402	377	246	336	195	243	221	472	521	389	487	483	479	255	308	339	169	287
ENSG00000104064	424	409	394	443	405	343	259	340	328	428	550	519	552	537	441	299	255	392	478	432	378	377	400	297	306	281	354	301	345	249	534	492	419	242	311	270	274	245	470	524	399	534	560	596	234	350	424	209	323
ENSG00000104129	638	644	622	644	416	442	512	579	538	805	887	804	933	697	542	369	458	534	647	584	489	623	725	423	462	460	492	368	515	339	727	639	639	411	427	422	445	402	680	668	633	618	676	589	378	555	554	235	486
ENSG00000104140	486	443	401	500	228	190	248	315	292	730	764	716	718	698	240	195	327	510	516	494	475	471	472	148	173	281	326	457	495	314	841	736	597	179	178	334	470	411	701	716	729	423	391	416	302	434	409	204	370
ENSG00000104312	376	310	305	312	286	206	169	173	179	521	596	725	640	593	379	259	185	375	396	371	320	338	358	265	297	197	279	335	372	298	571	529	551	251	321	192	274	245	679	681	573	660	624	708	184	412	408	183	286
ENSG00000104689	19	16	17	29	40	26	23	28	25	61	47	64	69	75	61	44	34	37	38	20	23	22	41	29	35	41	62	19	18	34	64	51	27	27	26	21	34	24	67	93	46	87	94	133	59	39	48	32	14
ENSG00000104825	105	90	99	124	120	98	67	76	59	135	145	160	149	151	132	70	61	111	112	115	81	94	111	101	102	58	75	75	90	71	138	146	114	81	94	57	70	64	123	115	109	157	147	160	49	104	93	39	80
ENSG00000104856	90	80	69	95	68	62	92	77	71	227	210	362	301	282	144	98	130	120	122	106	123	123	143	89	81	63	132	137	151	116	236	240	219	100	111	89	163	124	239	266	227	230	221	254	102	217	202	76	69
ENSG00000105245	173	105	157	137	128	100	107	128	149	188	205	205	224	244	160	104	143	122	202	169	145	179	216	102	94	118	157	102	125	83	196	169	118	82	131	73	121	105	181	145	136	160	183	243	105	185	210	87	132
ENSG00000105327	78	55	65	59	27	29	42	42	42	163	174	160	165	126	46	38	68	68	97	86	92	96	92	30	25	39	67	88	104	81	148	149	131	33	41	52	103	86	199	210	183	109	88	116	51	112	102	58	59
ENSG00000105329	246	231	231	287	245	222	225	280	312	321	362	383	396	443	248	174	286	196	230	220	285	277	320	173	207	224	280	159	182	153	325	338	327	152	231	222	274	305	253	317	276	360	318	382	231	302	350	155	187
ENSG00000105835	3058	2783	3079	2396	2337	1927	1366	1301	1351	3901	5554	4523	3309	4518	2914	2118	1844	3205	3970	3193	2215	2143	2712	2004	1943	1431	2271	2164	2377	1916	3758	3051	2675	1650	2160	1169	1741	1712	4871	5222	2356	5150	4592	4588	1685	2894	2841	1136	2328
ENSG00000105993	1272	1201	1031	1382	1509	1258	1024	1300	1121	1780	2047	2024	1810	2133	1587	1117	1425	1271	1452	1367	1106	1078	1250	1134	1086	971	1584	1201	1434	907	1877	1719	1720	1081	1300	1275	1465	1263	2061	2179	1462	2383	1963	2242	1181	1722	1816	1000	969
ENSG00000106077	497	460	523	610	481	478	414	467	330	636	683	746	781	719	538	328	414	487	486	509	537	535	630	385	391	353	372	322	343	304	652	710	577	354	375	276	371	365	665	603	676	720	690	722	280	445	413	230	378
ENSG00000106089	79	61	62	82	72	49	78	83	76	135	131	116	80	171	67	55	100	93	90	71	69	83	82	33	62	86	172	81	83	39	94	125	117	56	64	85	87	62	112	88	104	102	125	140	151	123	118	73	60
ENSG00000107338	269	265	261	303	188	190	152	182	207	267	307	366	346	329	222	142	158	236	264	248	242	249	281	145	155	151	220	187	186	165	316	305	282	134	161	137	179	171	260	309	252	262	272	262	160	211	239	96	205
ENSG00000107372	1724	1617	1682	1827	1221	1060	1201	1377	1393	2507	2880	3221	2463	2965	1547	974	1258	1847	2060	1997	1641	1494	1849	1086	1062	1081	1350	1656	1809	1514	2719	2397	2443	879	1115	1000	1652	1499	2788	3139	1946	2362	2365	2271	1085	2251	2243	940	1313
ENSG00000107937	481	556	552	590	786	633	439	614	620	748	923	865	945	885	857	535	687	488	647	663	539	580	800	590	664	579	813	430	403	317	615	642	532	474	491	342	596	466	709	839	579	1159	1188	1115	493	688	773	376	366
ENSG00000107968	145	159	136	145	97	71	68	67	61	375	494	333	384	354	192	133	152	275	276	249	215	215	239	155	144	63	165	197	203	176	362	377	334	130	123	104	206	147	505	508	363	320	391	381	125	223	217	90	110
ENSG00000108342	2	3	0	1	1	0	3	0	0	56	106	63	59	54	21	15	7	18	14	8	9	12	20	13	8	3	6	7	25	22	51	56	45	15	13	7	23	20	118	91	79	89	92	97	8	47	27	19	2
ENSG00000108448	1488	1361	1329	1061	1593	1252	741	614	499	2303	2725	2357	2218	2160	2006	1412	707	1880	1875	1827	1141	1258	1498	1535	1531	450	743	1351	1430	1218	1816	2022	1889	1364	1625	509	931	650	2429	2661	1912	2625	2246	2273	490	1336	1082	472	1133
ENSG00000108551	0	2	1	2	0	0	3	2	3	44	50	26	25	23	5	3	10	2	3	3	5	5	5	4	3	4	33	3	3	5	10	7	5	1	1	4	7	3	38	77	43	34	44	43	25	24	36	14	0
ENSG00000108654	3673	3359	3457	4550	4236	3849	2880	3611	3892	5686	6885	6306	5394	6607	4681	2976	2892	3010	3817	3430	3876	3267	4151	3603	3598	3770	4545	2443	2566	2168	5448	4015	4248	2905	3628	2554	3121	2888	5082	6653	3080	7311	6680	6705	3872	4589	5031	2275	2797
ENSG00000108691	4	2	4	2	2	0	0	2	0	10	7	98	66	66	11	4	2	2	7	2	20	13	11	7	5	2	9	6	9	15	52	55	48	7	4	3	19	8	15	21	26	26	30	31	18	25	4	4	3
ENSG00000108788	463	418	412	453	410	355	287	317	331	480	635	605	559	569	471	296	332	471	477	453	397	430	493	369	394	262	398	286	319	244	521	539	508	287	358	254	287	280	558	566	526	552	632	649	247	443	378	192	353
ENSG00000109320	402	408	342	389	289	267	254	294	269	388	410	629	522	621	365	266	231	337	391	427	343	322	378	253	243	210	287	363	386	304	595	470	475	228	290	208	321	318	548	586	372	494	429	446	212	426	479	196	306
ENSG00000109321	128	108	125	159	88	69	102	150	130	301	368	486	600	480	156	104	331	149	186	146	238	216	235	114	143	236	714	128	170	108	304	283	310	111	149	159	183	171	467	646	537	429	498	619	432	604	575	339	97
ENSG00000109519	507	516	542	645	752	581	390	473	476	703	903	880	944	919	868	512	512	500	623	534	548	556	766	637	674	428	668	398	404	351	624	693	633	561	709	378	482	430	687	764	701	1021	1059	1173	431	678	748	287	386
ENSG00000110080	473	406	396	420	281	206	230	280	266	522	756	569	579	597	263	202	221	423	441	356	345	377	389	230	170	254	294	358	352	248	559	520	451	140	233	228	346	270	528	558	612	407	388	426	270	298	248	139	360
ENSG00000110092	2552	2705	2509	3819	3919	3595	2500	3522	3507	3664	3944	4865	3736	4655	4973	3289	3705	2340	3032	2794	2961	2857	4015	2717	2982	2437	5225	2517	2885	2285	4012	3172	3344	2670	2754	2729	2867	3036	4064	4717	2663	5219	5377	5134	3819	4768	5356	2391	1943
ENSG00000110848	0	0	0	1	0	0	1	0	2	21	30	9	14	12	8	4	9	7	5	3	4	7	6	4	3	2	8	5	12	9	16	10	11	7	5	10	13	9	24	22	15	19	23	37	7	12	6	5	0
ENSG00000111057	14652	13610	13731	16813	15095	13703	10553	15148	13510	17450	21158	20437	22435	18781	16657	10231	11405	12794	13249	13509	13607	15133	16945	11437	12823	10870	13520	10297	12229	8939	17029	18020	17497	11106	13066	10202	12257	11046	18447	17019	18578	17379	18886	20470	9425	14236	15558	7128	11156
ENSG00000111252	45	48	47	46	47	44	32	38	40	54	68	89	74	86	57	42	34	42	55	47	45	44	62	44	42	39	62	35	41	29	67	58	57	40	49	21	44	32	62	74	42	89	93	94	37	54	57	27	34
ENSG00000111328	1723	1366	1427	1512	1143	934	1017	1125	912	1589	1693	1749	1851	1976	1308	789	1015	1559	1501	1478	1337	1430	1591	926	1030	772	1039	907	947	750	1688	1791	1815	766	1055	861	1039	856	1544	1501	1426	1560	1628	1727	628	1258	1329	605	1312
ENSG00000111424	155	149	132	155	161	142	85	138	121	181	150	207	179	221	184	115	106	114	165	142	131	147	147	146	128	108	129	116	123	109	175	175	151	108	145	92	127	130	194	185	133	219	195	194	94	146	160	69	118
ENSG00000111641	372	362	347	466	520	448	319	359	393	417	597	671	674	672	601	358	309	311	347	418	389	407	526	414	441	374	482	203	247	246	451	492	462	363	469	273	327	311	445	450	334	664	712	744	342	420	442	234	283
ENSG00000111786	3465	2866	3054	3637	2840	2488	2202	2469	2388	3062	3644	3831	4052	4071	3164	2024	2092	3133	3029	3095	2973	2879	3306	2298	2181	1909	2133	2184	2357	1992	3650	3792	3373	1965	2550	1855	2269	1970	3251	3318	2789	3295	3302	3351	1511	2587	2868	1295	2638
ENSG00000111845	380	317	352	450	437	372	287	315	306	367	451	561	651	587	447	295	310	325	385	356	379	363	497	334	364	320	414	218	250	190	509	459	418	311	347	246	281	266	383	436	295	578	600	631	279	400	448	203	289
ENSG00000111860	22	19	24	20	15	13	10	16	19	28	37	39	27	39	27	14	17	26	36	23	29	34	34	21	19	9	15	17	20	12	29	39	27	16	23	13	20	16	28	49	28	31	37	36	14	23	33	21	17
ENSG00000111911	122	116	117	121	83	55	53	64	59	149	159	147	155	177	108	62	59	146	156	138	109	106	115	68	68	60	59	113	110	80	169	138	127	55	70	53	100	70	169	211	107	147	141	143	43	106	113	51	93
ENSG00000111912	171	216	197	230	109	121	122	150	113	1197	1303	1243	1168	1118	453	324	288	460	501	456	442	378	437	223	235	237	445	578	685	638	1053	858	927	295	296	330	551	558	1878	2261	1217	1167	1243	1107	437	916	871	484	130
ENSG00000112081	6752	6314	6097	7376	6631	5875	5073	5267	5001	7464	8638	8159	8522	8421	6416	4283	4581	5527	7204	6159	5916	5383	6867	4917	4496	3970	5539	4254	4638	3716	7944	7160	6352	3954	4561	3910	4779	4077	6887	7812	5036	8758	8463	9205	3832	5881	6471	3021	5141
ENSG00000112096	734	586	730	599	709	461	389	396	379	1099	1451	1339	1073	1461	931	634	381	819	988	829	582	575	693	612	522	250	379	833	813	905	1435	1125	911	485	743	435	710	664	1600	1694	900	1586	1469	1385	462	1057	1032	322	559
ENSG00000112149	31	41	31	53	66	46	45	37	29	90	75	135	123	142	78	54	40	39	54	46	61	69	62	63	50	25	36	57	63	44	153	118	97	44	70	42	75	68	114	109	90	153	134	160	32	88	75	35	24
ENSG00000112576	467	432	404	450	556	443	275	297	333	569	683	778	724	725	657	403	328	434	521	475	451	421	527	456	494	225	349	336	380	304	547	590	519	400	559	245	346	339	624	657	585	797	774	728	247	407	441	209	356
ENSG00000112578	279	255	334	300	437	426	250	323	375	412	444	598	497	559	566	309	380	301	307	306	300	346	494	359	430	290	532	231	268	227	431	374	362	333	482	215	282	276	413	457	370	597	700	668	288	465	541	229	212
ENSG00000112658	275	244	235	321	244	231	199	263	263	294	322	420	388	417	276	181	206	231	267	257	278	289	333	181	195	215	286	186	191	162	341	331	271	163	200	159	210	189	288	353	271	348	377	391	208	287	322	153	209
ENSG00000112715	341	248	347	315	302	372	378	405	435	1353	1644	1236	961	1299	580	452	798	523	472	400	430	449	474	379	417	578	1567	389	476	465	876	707	636	339	400	450	627	527	1671	1937	1194	1371	1536	1666	1108	1413	1356	676	260
ENSG00000112773	43	38	35	47	51	32	22	53	53	81	95	72	58	84	35	29	82	47	52	44	32	29	33	35	40	45	117	47	45	32	60	47	43	21	37	39	37	52	104	142	61	108	83	110	72	85	97	45	33
ENSG00000113070	14	15	8	11	8	11	14	18	13	195	226	170	167	167	51	42	59	36	33	36	38	54	45	39	39	25	150	33	59	45	125	111	84	29	30	26	55	53	256	402	234	274	264	287	121	188	132	89	11
ENSG00000113369	948	819	926	759	369	319	693	838	743	1650	1995	1267	979	1508	549	516	1110	1066	1272	1146	812	727	815	375	361	854	1303	741	821	558	1375	1015	969	389	459	832	1095	987	1855	2065	970	1243	1067	1292	1027	1327	1436	618	722
ENSG00000113460	1153	1050	1026	1297	1160	1034	675	795	837	1391	1739	1839	1982	1850	1571	963	828	1105	1229	1129	1126	1125	1502	1121	1273	790	1084	627	697	558	1463	1533	1462	950	1117	556	757	710	1416	1639	1265	2381	2459	2605	721	1152	1321	655	878
ENSG00000113575	3377	3223	3184	3880	3536	2925	2550	2710	2789	3874	4425	4181	3698	3971	3639	2437	2287	2860	3732	3495	2819	2618	3439	2821	2722	1976	2596	2434	2569	2236	4046	3726	3312	2359	2829	1975	2644	2451	4075	4411	3083	4511	4256	4002	1952	3363	3455	1483	2571
ENSG00000113739	372	340	342	346	411	367	253	250	283	542	824	545	332	645	444	297	198	329	404	338	234	291	345	270	296	192	402	245	229	235	404	346	340	206	308	108	274	217	442	486	317	612	537	559	259	336	323	149	283
ENSG00000114019	668	676	673	974	533	515	548	721	721	1228	1338	1204	1030	1257	631	477	433	633	757	687	756	789	801	420	380	557	697	568	647	498	1198	931	775	313	430	461	752	647	1474	1809	978	1137	1081	947	575	985	864	397	509
ENSG00000114993	317	284	285	394	269	278	257	339	347	439	441	528	567	558	334	191	316	268	309	326	369	404	449	217	230	299	360	242	261	197	484	492	437	219	287	252	390	331	408	426	363	410	422	418	285	371	400	177	241
ENSG00000115008	6	7	5	2	19	12	3	4	2	207	242	125	128	136	72	41	17	48	55	50	22	13	25	43	71	6	41	46	71	80	72	90	77	52	52	12	28	21	337	441	316	278	338	350	34	62	54	44	5
ENSG00000115009	59	29	37	40	16	21	14	8	7	1196	1726	1577	1657	1300	228	235	172	363	300	272	261	174	211	119	109	48	294	608	714	712	1185	1134	1093	195	184	211	512	432	2638	2520	1975	1154	989	1378	250	936	673	405	45
ENSG00000115241	937	857	870	984	906	800	616	749	745	998	1123	1149	1207	1152	1010	609	575	781	867	898	750	879	1042	702	719	576	648	640	679	515	1008	1086	968	650	798	528	676	606	960	952	809	1109	1089	1082	471	696	791	356	713
ENSG00000115520	214	193	212	232	150	109	164	173	141	260	325	299	304	352	177	120	192	214	253	225	193	154	199	125	109	156	241	163	157	143	291	297	254	106	142	147	185	188	392	418	299	311	337	356	175	252	335	164	163
ENSG00000115657	379	349	261	332	324	296	137	207	230	538	567	447	506	510	347	255	157	281	452	340	278	319	341	204	239	172	159	299	309	252	422	468	356	226	263	156	188	167	444	434	395	493	418	424	114	170	162	95	289
ENSG00000115875	3881	3459	3835	4847	5069	4501	4381	4615	3768	4864	6263	7334	7302	7001	5443	3496	4749	3877	3892	3835	4841	4616	6008	4091	4143	3797	5267	2393	3013	2354	5618	6113	5509	3612	4375	2961	3769	3078	4998	5132	4479	6700	7433	8435	3495	5330	5919	2937	2955
ENSG00000115946	302	323	324	443	430	370	333	304	392	375	526	652	610	643	462	271	369	298	371	251	427	398	534	336	394	368	606	216	245	193	395	471	495	273	310	230	308	251	559	441	461	604	611	621	373	392	442	196	230
ENSG00000115963	704	593	662	905	539	591	466	655	788	1520	1835	1710	1671	1623	930	733	740	810	1038	876	1000	1034	979	627	692	638	984	884	917	773	1917	1532	1372	532	597	812	987	873	1998	2513	1267	1730	1980	1759	795	1243	1226	639	536
ENSG00000116212	520	453	461	485	428	353	328	392	336	517	586	585	590	603	484	293	305	455	502	531	385	425	471	341	410	271	326	331	338	278	534	502	498	259	377	258	320	271	532	568	483	571	548	501	236	378	401	206	396
ENSG00000116285	74	85	92	116	109	86	60	120	111	493	575	440	382	461	143	98	264	97	115	114	115	133	153	109	116	175	718	118	156	143	264	216	241	100	107	149	148	186	721	1034	366	564	606	619	474	662	741	355	56
ENSG00000116337	100	120	73	146	124	102	86	125	113	144	152	132	160	182	155	98	104	81	99	123	94	141	143	88	105	94	145	72	64	63	122	119	96	69	99	84	125	99	136	107	112	163	159	127	125	107	166	61	76
ENSG00000116584	169	211	193	195	136	129	124	147	157	322	400	416	235	315	160	117	163	221	215	198	177	200	230	135	92	160	201	211	180	227	271	318	245	96	124	132	168	161	343	382	283	216	238	225	161	245	245	118	129
ENSG00000116717	298	262	236	246	168	177	131	160	192	725	733	451	515	519	248	182	330	382	349	400	281	288	311	223	235	214	399	293	351	255	418	414	357	174	229	274	257	242	566	628	482	460	573	541	267	332	397	219	227
ENSG00000117036	105	118	105	152	85	82	77	102	100	157	170	195	139	228	97	63	88	106	140	126	110	119	134	73	58	88	121	109	114	99	220	153	143	53	77	82	133	127	209	252	116	176	159	138	99	171	160	74	80
ENSG00000117407	262	304	237	287	161	139	216	162	143	613	614	707	512	663	373	208	260	452	431	407	349	383	471	263	230	223	266	294	309	200	603	581	487	214	188	185	281	242	657	749	586	521	546	529	198	321	316	109	199
ENSG00000117410	1360	1141	1288	1558	1117	954	1099	1027	949	1647	2064	2061	1925	1917	1287	861	1132	1550	1445	1251	1362	1159	1550	839	916	739	1352	825	992	671	1623	1858	1702	786	874	870	1106	884	1564	1647	1872	1763	1823	2000	808	1173	1098	639	1036
ENSG00000117525	645	692	735	853	547	490	503	668	866	1748	2064	1313	1324	1499	669	481	873	766	908	721	664	764	747	422	449	911	1966	549	573	458	1106	844	686	322	366	652	748	772	1686	2097	1094	1436	1592	1633	1526	1466	1353	745	491
ENSG00000118242	193	201	182	244	154	148	147	173	148	189	270	290	233	326	162	140	157	179	226	191	169	165	229	116	154	146	153	161	145	112	311	278	249	106	127	150	190	178	210	210	169	228	195	213	117	228	216	110	147
ENSG00000118503	97	108	89	85	94	65	76	95	91	839	928	730	547	675	426	342	268	403	402	396	385	405	308	315	362	217	565	458	398	343	812	646	696	266	268	324	500	428	1123	1148	583	797	923	725	448	558	662	309	74
ENSG00000118515	86	90	93	131	79	74	58	80	99	357	430	367	313	369	164	156	117	137	171	163	153	159	168	105	131	85	203	158	191	142	348	305	234	119	127	109	206	174	526	624	401	459	444	497	206	360	256	193	65
ENSG00000119669	367	362	340	439	290	232	240	261	279	512	453	518	412	582	356	240	253	372	506	444	386	388	421	271	236	197	234	313	334	247	611	494	396	186	298	209	319	297	521	556	362	528	457	464	181	358	376	151	279
ENSG00000119986	230	203	185	256	212	182	138	158	133	246	331	271	329	263	240	145	123	211	231	221	204	214	242	171	186	108	157	139	153	107	212	263	206	157	153	100	123	123	251	292	237	264	273	352	114	187	198	92	175
ENSG00000120129	57	56	57	96	50	38	55	76	74	636	698	325	294	276	108	90	167	114	112	97	122	116	135	108	81	98	539	84	87	54	189	183	159	45	57	92	106	100	758	969	728	471	568	595	362	417	433	259	43
ENSG00000120149	144	131	151	133	117	89	103	124	110	170	217	218	198	192	135	88	120	126	135	150	121	133	143	91	98	76	141	115	118	72	158	178	137	82	101	105	122	116	173	206	158	200	164	197	96	154	173	72	110
ENSG00000120738	131	125	112	280	59	82	207	234	279	3542	3315	1494	1700	1204	353	402	631	306	282	260	549	521	616	283	329	517	2242	318	428	383	948	745	720	219	159	545	726	752	4241	5389	3177	3300	3508	3010	1739	2538	2560	1216	100
ENSG00000120875	18	13	16	26	33	25	17	18	16	86	107	130	126	111	54	37	34	28	34	22	42	34	41	37	42	28	90	25	34	34	68	60	54	31	38	16	26	27	125	178	101	160	148	165	57	86	79	42	14
ENSG00000120889	153	142	152	196	164	165	153	192	172	252	306	362	289	397	199	149	189	165	205	177	199	221	201	120	110	203	257	164	212	149	379	303	275	117	139	149	237	214	305	364	220	328	318	322	225	341	287	161	116
ENSG00000120913	422	323	313	401	309	335	296	292	256	494	746	498	555	431	547	294	282	377	404	311	350	430	499	276	330	256	363	224	247	263	405	395	352	270	272	166	238	199	457	636	409	592	546	536	230	246	366	154	321
ENSG00000122641	21	22	24	41	29	26	20	38	32	47	54	49	56	60	36	26	51	32	27	32	39	50	52	24	18	47	57	28	25	15	56	52	42	18	23	34	43	37	47	53	43	51	55	61	52	64	63	37	16
ENSG00000122691	90	84	88	103	67	60	53	49	47	131	140	111	118	128	74	61	62	103	109	91	72	81	80	66	68	66	63	61	80	48	80	86	82	66	62	41	63	45	132	123	93	127	129	128	46	89	87	44	69
ENSG00000122861	749	729	592	634	564	532	407	673	659	1954	1884	1236	1295	1344	920	684	711	858	994	787	657	700	691	526	562	573	1020	1016	1065	752	1437	1152	963	470	665	606	902	821	1776	2029	1536	1366	1721	1626	764	1015	919	544	570
ENSG00000122877	3	2	8	6	1	5	4	10	4	33	36	12	13	14	6	6	7	6	3	4	6	5	4	1	8	8	29	4	5	3	10	9	5	2	3	8	11	9	27	38	24	29	37	29	38	35	38	16	2
ENSG00000123358	45	28	28	68	54	49	46	53	73	315	329	267	220	237	97	62	116	79	75	60	116	105	115	60	53	80	267	52	92	97	160	168	176	52	57	70	98	121	407	599	365	303	314	368	228	448	430	207	34
ENSG00000123395	741	632	594	829	727	660	678	726	677	844	904	1017	1101	1027	824	541	530	652	703	634	640	675	794	546	601	494	751	498	519	435	831	859	746	542	555	445	622	449	798	984	759	996	995	1005	520	786	861	398	564
ENSG00000123545	295	224	236	303	346	268	231	193	216	390	457	568	676	543	447	240	256	313	325	286	302	296	416	353	367	226	382	170	173	170	388	467	466	277	331	147	249	240	346	456	375	448	640	786	233	309	409	175	225
ENSG00000123595	542	492	527	431	280	187	308	372	326	695	841	792	788	685	380	276	393	581	633	568	483	417	492	258	293	335	509	312	415	344	607	708	748	277	300	340	399	361	733	874	805	545	598	625	327	518	472	285	413
ENSG00000124145	1450	1502	1276	1693	1224	1174	1040	1426	1467	2725	2560	2471	2481	2682	1251	950	1288	1399	1840	1565	1495	1492	1541	821	745	1108	1617	1418	1411	1136	2771	2158	1868	685	958	1016	1685	1450	2690	3028	2104	2213	2263	2363	1281	1925	1823	930	1104
ENSG00000124171	75	46	41	42	25	15	27	41	23	79	102	69	72	83	27	20	38	54	59	56	44	60	50	17	21	33	69	36	41	19	70	68	64	28	22	41	38	39	88	95	61	65	83	72	64	61	65	40	57
ENSG00000124226	2412	1893	2174	2283	1853	1861	1822	1781	1449	2495	3349	3005	2835	2672	1959	1397	1460	2396	2582	2297	2242	2099	2646	1504	1472	1236	1922	1532	1716	1149	2177	2675	2445	1328	1500	1268	1684	1315	2753	2724	2544	2538	2625	2848	1180	1833	1873	824	1837
ENSG00000124380	539	516	470	434	368	269	298	313	297	528	587	623	573	560	404	257	311	558	591	486	393	421	450	334	361	280	352	318	343	250	517	607	555	249	365	259	337	264	495	578	543	529	528	588	221	386	362	206	410
ENSG00000124593	157	129	153	173	88	86	105	107	91	214	258	251	231	229	115	76	75	189	160	153	145	170	164	75	58	106	105	157	137	133	285	228	175	68	89	78	171	116	235	242	160	173	160	152	104	151	130	62	120
ENSG00000124688	692	722	680	696	596	522	399	479	387	804	890	961	913	976	632	430	395	654	730	676	626	609	651	482	510	354	432	470	532	479	814	863	786	380	489	330	425	380	824	831	756	847	835	831	348	566	561	287	527
ENSG00000124762	849	761	666	721	589	499	457	759	665	1779	1846	1260	1234	1246	702	517	1017	753	815	779	583	573	711	540	653	608	1294	567	755	566	945	914	978	452	550	879	862	798	1797	1883	1758	1421	1404	1631	904	1420	1525	765	646
ENSG00000124875	292	276	286	147	121	102	153	138	126	471	537	438	436	511	167	134	211	349	410	321	252	237	229	112	104	140	122	270	324	272	532	461	396	117	157	147	272	240	516	648	426	324	295	308	114	251	229	111	222
ENSG00000124882	20	18	20	19	14	14	11	13	11	48	62	51	65	61	20	13	27	27	29	35	26	31	27	14	14	28	76	20	20	23	46	37	41	12	18	12	29	16	88	107	50	75	89	97	62	64	56	45	15
ENSG00000125089	162	177	166	108	125	113	96	151	141	251	263	272	192	240	143	99	147	165	176	192	134	151	198	93	117	115	215	189	156	121	150	191	164	108	94	121	159	138	240	332	210	189	195	270	140	210	185	109	123
ENSG00000125347	751	760	734	1019	590	495	512	603	585	1921	2173	1779	1694	1724	1118	768	622	1146	1315	1204	1072	1051	1160	770	756	597	706	1138	1199	988	1896	1850	1624	707	821	695	1003	943	1912	2016	1516	1483	1528	1480	596	934	981	479	572
ENSG00000125352	289	301	291	389	288	262	243	274	251	389	449	407	410	398	357	224	221	287	309	319	288	279	354	233	250	170	230	207	243	194	337	357	319	207	232	153	253	193	357	305	309	383	388	385	135	240	269	138	220
ENSG00000125378	488	417	461	579	448	432	307	398	400	779	819	1036	869	1031	582	354	384	466	469	467	493	517	525	395	340	330	482	469	472	348	848	816	759	311	433	390	540	473	733	824	637	825	826	877	353	586	530	358	372
ENSG00000125398	8	9	7	10	6	8	8	18	19	32	35	15	15	23	9	8	28	9	10	8	8	8	13	9	11	21	61	6	8	5	13	11	12	5	6	13	13	20	27	28	17	35	26	31	42	42	54	27	6
ENSG00000125454	138	156	162	206	179	144	170	164	150	186	195	330	341	343	259	148	121	136	157	147	226	218	270	172	162	133	172	126	107	90	224	241	231	150	159	81	102	115	180	213	170	237	306	273	121	149	153	89	105
ENSG00000125538	19	12	11	17	14	5	4	3	3	83	97	72	83	84	49	52	13	31	37	34	23	21	36	32	57	2	43	29	29	39	46	58	50	46	38	12	18	16	179	192	149	133	183	220	27	66	50	39	14
ENSG00000125657	10	5	7	15	12	11	8	10	20	38	32	38	26	31	15	11	15	16	20	9	12	12	12	15	13	6	14	7	7	3	27	22	22	8	23	11	16	16	35	26	26	49	40	55	10	14	14	10	8
ENSG00000125731	531	413	424	495	341	327	271	394	373	535	663	648	640	642	403	239	349	381	469	400	410	482	544	279	271	324	386	283	355	258	576	533	541	256	296	276	324	314	533	616	424	491	552	508	343	392	415	199	404
ENSG00000125733	865	790	903	887	567	566	543	620	634	1074	1213	1075	1113	1061	711	461	615	830	848	871	725	813	815	464	488	471	688	690	802	567	1084	1029	908	397	526	496	708	619	1012	1147	905	808	819	875	494	727	842	357	659
ENSG00000125740	11	5	8	9	8	5	10	5	12	169	144	64	52	57	18	14	55	19	12	18	27	20	24	15	19	29	137	10	7	4	11	10	12	3	6	15	16	20	215	275	200	165	124	121	122	250	172	98	8
ENSG00000125845	21	31	22	41	17	18	26	59	60	86	62	80	73	91	31	29	68	30	50	38	51	50	50	24	21	49	108	45	43	38	97	78	75	20	16	61	80	68	81	109	62	75	72	59	71	105	101	58	16
ENSG00000126778	142	123	121	133	117	85	91	84	60	182	205	163	170	180	129	85	65	118	132	150	116	106	138	90	105	78	77	79	92	68	142	124	129	76	116	43	74	65	148	145	107	178	170	200	57	95	97	37	108
ENSG00000126814	212	230	230	254	183	219	133	180	151	316	345	273	270	308	210	145	170	246	312	249	195	197	259	155	167	125	209	140	192	107	260	289	260	134	155	129	169	151	337	332	201	284	268	351	129	145	175	83	161
ENSG00000126822	434	396	382	434	363	331	274	385	463	630	563	671	568	622	475	287	363	345	414	425	406	384	414	260	324	311	547	345	396	356	568	509	477	269	352	318	472	427	647	714	453	567	578	582	440	582	619	314	330
ENSG00000127129	99	126	87	177	65	63	116	173	161	661	731	336	358	351	99	57	168	244	218	202	187	231	208	77	87	137	310	71	83	59	211	194	120	29	38	95	118	92	596	506	425	156	178	212	257	148	208	89	75
ENSG00000127191	188	194	161	165	201	147	144	140	145	253	240	317	310	318	203	148	125	152	220	197	219	205	224	180	155	121	140	183	172	155	308	300	242	142	194	114	168	132	236	218	200	241	236	235	101	176	185	64	143
ENSG00000127528	33	22	40	27	14	17	17	31	14	126	141	46	54	79	9	10	49	29	40	42	21	34	28	16	13	17	54	14	15	46	26	28	35	8	8	24	24	23	98	133	110	64	77	61	60	52	54	47	25
ENSG00000127561	23	13	18	18	6	13	12	12	10	31	24	31	24	30	13	13	17	19	12	15	15	13	10	7	12	6	14	17	19	28	19	26	14	16	12	11	16	14	18	29	28	15	14	15	15	16	10	8	18
ENSG00000127666	133	134	129	152	133	106	102	125	125	305	374	386	326	368	224	144	148	159	192	181	172	179	203	169	160	118	214	177	190	151	314	284	252	132	189	122	176	157	333	382	295	338	362	340	187	286	276	122	101
ENSG00000127774	2139	1516	1853	1859	1628	1356	1191	1208	1023	1970	2604	2441	2511	2467	1931	1120	1151	1986	1907	1774	1733	1766	2247	1241	1270	851	1277	1093	1298	959	2070	2331	2078	1246	1326	1029	1163	938	2024	1987	2290	2478	2444	2849	821	1309	1346	731	1629
ENSG00000127824	3285	3036	2658	2719	1843	1596	1368	2514	2309	3986	3941	3532	3822	3761	2199	1405	2872	2444	2604	3044	2194	2454	3263	1590	1747	1969	2842	1788	2236	1614	2698	2973	3059	1440	1636	2267	1902	2028	3693	3374	3427	2482	2454	2568	1774	2652	2939	1526	2501
ENSG00000128016	138	154	146	219	70	72	90	112	120	1376	1497	714	628	599	216	199	235	249	246	222	275	306	302	173	186	158	849	174	213	174	466	448	378	137	138	205	244	253	1567	1910	1420	940	1124	1185	618	779	740	351	105
ENSG00000128271	4	9	7	11	9	6	3	4	0	31	16	44	37	35	3	10	8	20	7	3	8	7	18	0	10	0	11	7	26	26	33	12	22	2	14	8	28	0	21	23	21	12	13	17	16	8	14	14	3
ENSG00000128272	3090	2670	2618	3342	2412	2189	1821	1871	1744	4089	4827	5067	4900	4696	3124	1976	1457	2694	2917	2668	2652	2829	3193	2135	2148	1657	2220	2164	2431	1913	3763	3847	3705	1676	2176	1413	1922	1658	4205	4610	4077	4120	4271	4081	1520	2661	2630	1319	2353
ENSG00000128283	410	371	378	526	355	311	280	421	370	481	578	788	742	741	461	277	318	360	372	378	472	511	642	310	340	348	460	254	317	283	530	578	520	260	340	232	306	284	476	560	514	585	624	567	334	452	504	211	312
ENSG00000128342	22	7	15	36	19	16	18	32	51	467	492	418	425	360	51	116	209	28	47	47	102	89	103	39	69	89	861	71	118	104	224	195	172	40	33	126	139	152	899	1164	678	432	551	674	573	632	584	323	17
ENSG00000128594	45	33	40	41	54	33	22	39	36	57	76	76	39	93	91	44	21	36	50	40	32	39	65	52	53	36	69	47	36	39	52	39	44	39	59	24	44	32	76	109	38	102	80	112	53	96	43	28	34
ENSG00000128713	324	271	328	367	271	200	214	262	200	382	420	473	450	423	266	199	207	316	327	377	297	328	274	222	234	158	210	250	258	221	415	395	346	187	207	152	248	190	401	388	312	366	389	363	151	266	261	103	247
ENSG00000128965	113	85	93	66	110	97	36	53	48	355	334	363	333	341	177	153	52	141	150	139	120	88	126	122	115	39	135	135	157	134	251	235	201	101	152	66	100	79	412	462	322	448	540	409	64	187	200	93	86
ENSG00000129521	603	398	495	173	320	213	242	319	262	1797	3119	1176	990	1256	520	304	1179	1020	923	777	230	336	369	434	417	639	1450	319	361	264	517	619	453	260	376	334	517	480	1650	1706	1310	1246	1010	1317	1029	1112	1136	509	459
ENSG00000129911	431	362	375	444	449	317	270	359	334	616	626	748	690	647	476	309	413	414	467	447	413	499	606	305	357	283	556	189	285	187	452	500	384	255	349	262	321	276	485	673	503	796	750	824	426	487	461	213	328
ENSG00000130311	979	830	836	911	955	732	648	753	704	1181	1452	1088	1057	1067	955	595	768	948	904	891	782	783	925	764	778	524	835	599	778	551	889	1013	971	686	675	580	683	540	1030	1076	1211	1128	1185	1225	551	816	840	453	745
ENSG00000130489	483	381	333	441	412	358	229	355	301	513	576	545	565	509	501	283	266	425	536	507	444	434	519	275	277	190	385	314	314	196	468	510	418	287	302	223	271	207	450	462	461	515	518	592	229	347	347	164	368
ENSG00000130513	65	95	67	82	166	134	54	53	38	729	921	409	359	383	298	208	135	117	148	113	106	100	133	221	230	76	342	109	137	110	195	213	187	169	205	54	98	89	750	935	607	985	910	1006	229	363	344	158	49
ENSG00000130522	657	545	651	852	519	445	515	594	615	1253	1313	1329	1196	1384	628	455	779	591	789	635	671	658	799	451	467	406	861	511	549	446	1118	1017	830	367	466	516	675	661	1451	1499	1190	1209	1313	1523	676	1250	1269	521	500
ENSG00000130706	1807	1573	1619	1994	1804	1574	1280	1513	1446	1986	2391	2553	2421	2320	1941	1240	1279	1519	1619	1745	1548	1706	2125	1339	1462	1147	1542	1123	1374	1034	1816	2155	2013	1297	1521	1031	1278	1138	1882	1881	1924	2156	2145	2183	964	1574	1662	717	1376
ENSG00000130810	446	374	438	550	556	459	384	425	424	533	635	828	921	835	727	451	431	366	411	387	518	564	752	439	492	447	566	303	384	273	563	568	483	412	465	298	327	307	489	541	505	780	803	834	414	543	552	223	340
ENSG00000131188	83	64	80	142	90	66	51	91	76	113	133	221	199	177	131	82	92	80	86	67	128	118	166	75	87	72	113	49	45	47	138	150	138	73	85	61	76	81	96	95	128	177	217	222	63	117	105	46	63
ENSG00000131459	12	18	12	17	6	23	10	17	36	31	28	40	30	49	33	9	56	12	17	21	31	18	14	12	15	23	42	19	34	10	28	31	41	12	18	35	24	31	25	27	20	38	28	37	44	33	55	30	9
ENSG00000131669	776	694	665	852	538	505	493	602	530	977	1241	1425	1372	1192	649	492	541	797	811	800	772	774	899	528	491	455	578	568	790	560	1099	1172	1021	502	621	474	688	548	1066	1020	1120	944	925	1032	367	815	753	351	591
ENSG00000131759	201	174	176	254	156	159	173	219	236	291	326	359	296	338	222	131	226	180	206	189	182	207	262	133	152	190	322	123	134	110	288	239	207	139	139	141	175	197	274	293	232	301	281	300	239	266	325	143	153
ENSG00000131979	66	68	75	68	66	62	36	31	34	85	101	96	102	120	112	46	41	89	81	73	64	70	78	62	82	35	52	76	62	66	112	111	99	55	102	34	54	53	121	124	74	152	146	164	38	89	91	36	50
ENSG00000132467	487	459	470	553	563	512	362	420	431	630	757	811	757	829	733	400	423	439	540	508	487	527	569	509	474	430	580	390	372	307	689	636	510	441	476	360	416	408	571	727	415	932	1016	1024	438	631	750	337	371
ENSG00000132481	460	424	434	425	493	379	259	356	339	597	653	721	747	686	638	347	342	493	486	524	427	523	555	421	450	299	357	330	394	313	572	552	504	385	489	284	330	309	555	621	562	699	686	793	329	423	532	226	350
ENSG00000132510	132	155	150	227	98	86	137	189	216	396	417	423	214	434	199	129	194	160	193	203	230	168	228	95	169	222	450	215	163	120	445	360	256	67	84	181	210	292	538	567	275	449	350	397	478	513	485	265	101
ENSG00000132661	410	344	364	486	439	341	352	361	295	524	689	751	790	639	611	367	358	426	428	386	480	450	526	385	410	279	476	275	317	236	495	557	541	374	303	232	320	259	451	650	555	734	772	787	298	462	409	241	312
ENSG00000132825	75	78	84	89	59	47	46	54	48	100	108	105	84	108	75	46	46	74	88	72	67	66	70	47	51	44	48	52	48	41	119	96	98	33	52	37	68	65	91	103	78	107	105	104	32	58	80	31	57
ENSG00000133477	107	82	91	107	104	74	56	76	58	120	136	137	137	132	109	61	57	89	105	86	90	71	116	71	87	47	70	72	75	52	110	132	113	68	64	46	73	57	98	116	93	130	110	126	40	83	88	40	81
ENSG00000133641	589	511	536	531	459	288	397	369	319	688	785	802	786	750	555	389	340	555	711	616	498	493	600	432	362	251	438	349	425	359	834	695	745	325	448	280	381	317	744	801	716	774	667	732	289	514	499	210	448
ENSG00000133773	1189	1103	1243	1214	963	758	758	783	697	1182	1546	1493	1562	1514	1199	739	732	1066	1268	1039	1049	1126	1226	803	770	655	999	693	789	595	1306	1349	1206	724	840	613	828	686	1106	1252	1134	1420	1579	1637	553	1044	1148	473	905
ENSG00000133985	264	249	241	274	203	176	156	217	208	300	322	375	344	388	221	151	184	261	333	275	252	269	284	145	158	176	197	229	221	173	399	340	275	126	163	153	229	203	323	379	271	303	292	301	165	243	237	119	201
ENSG00000134070	28	24	24	31	22	22	21	25	30	176	193	195	177	185	93	73	65	73	84	81	81	72	75	56	49	48	87	120	136	99	212	175	168	52	69	66	106	90	232	250	157	172	168	166	72	139	147	60	21
ENSG00000134107	535	511	481	566	387	374	419	706	756	2318	2652	1310	1075	1373	581	480	1135	892	975	912	575	529	692	449	485	917	2049	588	707	476	1048	932	722	361	426	740	942	966	2883	3017	1960	1713	1617	1835	1517	1831	1912	921	407
ENSG00000134186	148	150	166	204	152	135	117	113	127	195	214	251	242	285	156	95	115	136	166	159	157	166	172	115	101	154	160	128	118	79	244	236	166	96	133	108	124	131	192	189	116	247	252	234	126	143	156	52	113
ENSG00000134259	4	4	2	3	3	1	3	7	5	14	4	6	13	17	4	6	21	3	6	1	9	6	7	7	4	16	36	3	5	0	4	6	2	7	5	8	6	12	11	9	8	9	9	11	25	29	25	10	3
ENSG00000134363	1002	810	897	1016	1025	921	621	1198	1275	1352	1303	1281	1686	1426	1187	820	953	863	1047	969	999	1027	955	772	787	907	1441	796	908	694	1271	1037	774	688	650	754	903	856	1265	1472	989	1197	1676	1744	1051	1281	1232	678	763
ENSG00000134375	873	734	765	832	952	796	547	652	583	891	1023	1160	1113	1159	1122	677	683	732	853	806	695	721	1000	810	903	512	771	495	581	461	890	1004	992	771	870	473	563	514	1004	958	842	1231	1330	1492	506	786	746	378	665
ENSG00000134954	282	271	276	307	227	243	158	281	272	410	510	490	347	527	280	220	262	302	359	364	281	262	297	181	200	240	402	305	287	250	497	378	316	158	196	249	264	292	494	568	298	405	434	416	334	407	434	209	215
ENSG00000135245	218	179	190	196	152	144	152	153	126	288	511	265	243	307	191	127	157	242	236	189	189	189	226	146	171	130	201	121	147	105	213	244	208	117	129	97	134	83	303	260	252	234	228	258	144	109	135	74	166
ENSG00000135334	378	360	339	368	242	234	183	213	207	535	628	557	499	583	341	182	266	352	429	384	323	311	355	196	248	185	279	262	282	204	479	439	384	182	226	165	222	247	545	595	423	501	497	514	221	324	351	183	288
ENSG00000135587	129	113	121	133	115	80	114	133	111	177	162	191	160	215	116	96	98	133	139	120	127	144	166	100	96	88	109	86	107	73	164	186	154	93	97	90	117	109	121	131	143	133	151	149	77	144	122	48	98
ENSG00000136158	23	16	19	40	22	19	22	26	30	51	57	84	75	81	44	25	45	22	29	24	34	19	34	22	35	46	93	23	28	23	63	47	56	23	28	31	51	42	90	105	69	119	113	88	71	125	126	73	18
ENSG00000136244	8	10	5	17	14	21	3	5	6	124	201	132	113	72	79	42	29	60	54	56	65	59	65	51	58	14	61	23	39	65	83	119	76	57	43	34	24	29	254	346	266	194	254	322	25	84	75	39	6
ENSG00000136527	2603	2448	2512	3082	2799	2590	2114	2179	2145	2972	3355	3642	3631	3747	2995	2091	1843	2410	2656	2524	2525	2680	3257	2177	2297	1704	2031	1820	1954	1600	3354	3382	3141	2084	2398	1601	2163	1738	3002	3131	2554	3637	3908	3883	1452	2549	2703	1319	1982
ENSG00000136688	1	1	3	0	1	3	0	3	0	27	31	37	51	28	5	12	3	9	4	4	5	13	11	12	9	0	13	12	27	14	34	31	45	18	3	11	9	11	77	62	63	24	28	58	3	19	22	8	1
ENSG00000136807	762	721	726	726	553	431	525	615	590	917	1115	788	861	1041	692	486	508	703	822	794	545	528	788	436	442	473	561	492	482	420	801	691	674	409	531	401	539	447	761	887	705	797	692	683	408	680	689	314	580
ENSG00000136826	159	123	122	106	85	83	76	100	115	375	415	400	332	329	192	107	197	205	205	218	178	182	194	110	115	131	287	141	128	116	245	226	180	102	131	101	164	143	510	514	368	399	366	422	227	377	389	204	121
ENSG00000136830	1549	1539	1590	1840	1774	1587	1203	1753	1681	1774	1858	2078	2177	2219	1886	1204	1248	1392	1750	1541	1528	1746	1876	1231	1196	1249	1517	1218	1294	1019	2181	1889	1573	1023	1466	1063	1434	1354	1734	1974	1501	1880	1955	1924	1198	1584	1654	775	1179
ENSG00000136997	321	356	272	455	215	285	243	300	247	1753	1921	2411	2639	1891	561	470	655	473	540	491	731	770	832	359	459	452	1554	578	780	652	1366	1208	1210	337	300	469	612	593	2706	3663	2555	2017	2305	2298	1062	1828	1745	879	244
ENSG00000137166	274	268	310	358	305	255	216	285	289	309	351	397	338	401	320	209	226	244	298	296	275	283	351	204	208	202	262	225	247	194	380	343	323	182	258	173	278	259	331	337	283	359	358	348	183	302	339	142	209
ENSG00000137193	305	293	255	328	182	164	191	258	309	1012	1030	717	682	666	267	210	436	388	447	379	370	360	405	216	195	286	889	319	376	331	517	516	395	166	181	328	379	466	1061	1286	965	567	595	715	589	888	910	478	232
ENSG00000137692	10333	8301	8670	9627	8023	6829	5786	6441	5957	10640	11754	11534	12199	12436	9138	5877	7388	9221	10706	9205	8015	7729	10117	6547	6462	5843	8228	5822	6184	4981	10155	10407	9949	5567	6607	5554	6394	5396	10565	11576	8728	11939	12143	12495	5161	7592	8519	4226	7868
ENSG00000137801	326	379	353	589	527	464	409	574	642	1082	963	1331	1041	1477	714	507	577	396	636	489	745	724	726	398	342	658	1241	462	553	417	1279	876	670	282	393	365	615	731	1200	1549	675	1241	1552	1333	991	955	934	461	248
ENSG00000137955	352	354	336	566	410	295	322	278	284	457	564	595	584	643	416	269	334	424	519	421	428	333	423	351	369	335	434	240	285	227	598	596	543	282	322	300	396	280	558	591	408	707	809	755	244	433	468	210	268
ENSG00000138061	79	111	106	143	97	112	69	106	82	201	222	345	229	454	177	150	194	203	291	251	249	188	291	148	97	155	207	204	173	139	477	345	259	104	174	133	223	188	327	316	133	366	297	275	189	239	194	108	60
ENSG00000138069	1451	1149	1367	1386	1146	1084	907	1093	999	1357	1535	1472	1538	1814	1336	786	1012	1294	1517	1280	1243	1199	1386	966	844	963	1109	951	965	717	1636	1493	1238	730	1065	843	1032	1020	1258	1576	847	1578	1509	1600	771	1230	1531	650	1105
ENSG00000138135	14	16	18	11	5	14	14	9	15	59	64	68	60	67	18	12	17	20	31	23	30	29	34	10	7	17	11	18	19	12	47	35	31	7	11	9	19	25	45	38	33	35	21	32	20	31	32	9	11
ENSG00000138166	15	21	16	33	32	29	23	33	43	471	523	413	389	362	81	69	171	63	64	53	72	70	90	72	63	54	487	74	77	67	181	173	141	41	58	78	75	89	588	784	580	424	496	601	327	471	462	263	11
ENSG00000138685	120	93	120	92	80	106	35	49	46	104	145	147	115	180	162	91	59	128	115	136	132	101	157	82	104	71	97	68	90	55	125	131	111	77	80	44	51	58	100	124	93	154	190	159	66	75	84	48	91
ENSG00000139211	88	80	78	64	52	53	50	103	97	145	151	105	121	148	75	48	142	96	115	90	67	62	78	53	61	105	193	61	78	63	95	73	82	40	50	83	96	103	134	202	110	131	131	134	135	134	159	89	67
ENSG00000139233	803	698	769	807	626	533	507	531	470	696	975	917	959	928	689	447	503	765	762	769	663	784	859	556	507	450	466	479	511	402	851	869	697	469	522	416	470	418	776	757	591	865	862	896	335	582	609	265	611
ENSG00000139289	14	10	18	18	30	23	8	15	13	110	139	166	176	155	71	48	54	35	37	31	44	32	43	54	66	30	165	39	45	47	101	86	87	47	47	29	37	34	208	282	174	245	311	382	114	200	218	112	11
ENSG00000139318	4	6	14	17	22	22	9	13	25	72	119	127	104	94	24	10	47	13	17	13	16	15	29	28	50	29	143	13	25	24	52	26	37	20	17	37	24	39	158	183	89	160	207	189	82	135	119	73	3
ENSG00000139722	575	594	592	709	501	479	440	519	551	796	840	1030	933	1084	597	367	517	548	636	569	622	647	707	382	405	477	759	534	552	425	891	765	757	364	443	486	497	513	845	1031	776	775	800	780	575	756	754	397	438
ENSG00000140280	432	334	423	436	260	218	270	310	212	414	483	610	562	508	356	219	229	425	387	401	377	340	435	309	309	218	276	237	255	169	422	479	468	228	313	188	263	223	415	443	429	472	459	615	167	324	325	151	329
ENSG00000140406	77	63	72	76	42	40	39	45	45	89	85	122	102	115	67	47	47	66	81	67	69	60	71	50	45	38	65	52	55	43	92	86	74	34	46	39	49	40	121	130	96	126	108	122	56	90	77	41	59
ENSG00000140464	542	530	506	495	405	387	288	368	360	697	785	698	583	665	500	311	346	509	578	613	388	459	505	362	365	281	350	467	548	365	595	597	528	288	436	308	419	370	646	652	573	570	565	548	234	416	419	240	413
ENSG00000140465	21	21	16	32	19	22	11	12	15	121	142	212	149	267	45	58	90	70	79	77	108	103	113	30	38	76	96	96	103	91	259	205	201	34	52	67	118	120	152	124	95	85	82	84	90	84	67	45	16
ENSG00000140939	413	248	310	365	223	256	330	289	299	448	503	477	344	428	279	282	370	370	342	396	266	343	360	190	203	249	287	250	286	182	412	380	330	212	205	265	251	201	379	393	386	339	322	279	224	329	302	136	314
ENSG00000140961	293	284	233	318	310	269	104	124	100	923	1061	1165	1049	1021	436	303	299	416	464	423	302	335	448	310	367	146	279	343	401	338	595	666	565	220	366	114	168	155	791	887	667	756	706	773	237	390	335	164	223
ENSG00000141101	1274	1093	1125	1521	1240	1093	958	1073	1050	1346	1585	1733	1719	1756	1408	901	842	1133	1197	1150	1258	1265	1523	1008	1105	892	1018	745	911	665	1513	1500	1367	911	1117	716	926	817	1259	1305	1122	1477	1586	1649	704	1000	1072	498	970
ENSG00000141378	592	424	559	638	546	528	420	591	490	678	782	966	954	787	585	472	611	580	630	528	573	521	709	458	489	462	719	321	416	299	634	716	654	388	465	437	526	411	649	723	729	881	900	1063	469	653	620	332	451
ENSG00000141448	60	71	70	79	42	39	43	43	50	101	125	100	68	113	53	36	66	58	76	71	63	64	72	45	40	40	88	52	51	37	85	79	67	37	45	43	47	52	115	121	83	99	103	104	70	92	83	42	46
ENSG00000141452	169	125	139	141	123	88	90	126	103	182	170	222	197	178	178	87	101	135	148	141	106	118	123	85	137	75	116	106	134	79	171	163	122	91	113	82	96	84	181	153	124	213	168	210	85	140	136	67	129
ENSG00000141522	3371	3214	3013	3656	3715	3269	2325	3319	2916	3807	4164	4811	4750	4613	4113	2513	2524	2832	3313	3306	3123	3372	4031	2793	2953	2394	3001	2313	2880	2202	3714	3907	3642	2526	3048	2407	2632	2625	3960	4063	3725	4210	4087	4148	2154	3247	3639	1846	2567
ENSG00000141526	540	598	542	600	587	516	346	492	537	885	876	726	684	951	541	364	456	546	674	517	518	480	509	341	344	445	622	429	492	348	783	685	531	286	381	362	472	427	717	831	662	676	734	776	504	530	499	268	411
ENSG00000141543	2600	2331	2196	2486	2351	2176	1766	2101	2002	2788	3438	3142	2997	3036	2706	1812	1777	2281	2609	2570	1953	2096	2495	2008	2002	1511	1987	1778	2046	1607	2831	2782	2687	1706	2153	1410	1936	1631	2899	2892	2559	3066	2856	3051	1292	2175	2395	1130	1980
ENSG00000141582	279	235	216	268	214	156	191	183	178	388	415	330	308	379	270	171	187	204	234	219	219	292	243	159	168	129	241	186	192	160	283	270	246	120	177	134	165	134	380	403	308	434	376	376	164	221	244	116	212
ENSG00000141682	121	109	115	120	104	59	46	52	43	394	471	302	339	332	183	142	130	167	234	155	152	114	149	125	133	64	164	150	160	118	314	270	260	80	120	81	154	106	397	577	307	477	534	480	111	213	228	121	92
ENSG00000142168	3379	2849	2904	2925	2387	1976	2009	2055	1727	3291	4130	3707	3953	3522	2499	1698	1985	3115	3282	3045	2707	2812	3292	1914	1947	1527	1716	1952	2236	1742	3072	3858	3575	1788	2173	1545	2053	1602	3426	3336	3399	3001	2819	3203	1147	2224	2247	1076	2573
ENSG00000142186	2817	2681	2597	3174	2471	2298	2049	2629	2374	2789	3203	3517	3485	3410	2874	1774	1885	2498	2661	2712	2444	2802	3127	1825	1972	1780	2287	1989	2260	1573	3084	3299	2786	1807	2166	1708	2316	2052	2826	2870	2800	2915	2804	2950	1446	2393	2597	1138	2145
ENSG00000142227	93	69	89	73	120	96	74	98	126	176	158	125	155	139	140	109	132	140	142	139	70	108	135	114	88	61	123	96	68	103	121	146	114	144	87	113	47	67	136	97	150	143	216	218	74	117	132	73	71
ENSG00000142409	276	270	259	319	248	208	154	182	168	290	373	408	406	372	312	168	136	252	268	286	230	265	317	205	207	158	192	160	178	143	284	318	253	158	230	111	178	161	287	339	252	362	355	365	136	188	215	89	210
ENSG00000142627	125	112	122	189	159	159	109	150	163	639	675	504	513	570	247	171	207	167	200	146	219	213	236	167	129	179	484	219	240	199	461	353	280	111	154	156	236	209	718	968	524	599	748	699	403	487	453	251	95
ENSG00000142634	772	678	697	686	762	648	399	511	450	953	1057	902	947	969	905	590	489	750	842	769	601	670	748	629	638	351	559	512	578	449	781	874	724	559	717	364	480	401	847	951	789	991	1040	1148	370	648	623	316	588
ENSG00000142669	1240	1153	1139	1318	1089	906	810	1148	997	1262	1550	1523	1630	1564	1168	735	1248	1199	1245	1278	1014	1172	1583	865	938	850	1360	785	891	586	1237	1484	1420	818	946	971	862	1024	1342	1216	1533	1181	1161	1464	784	1311	1381	682	944
ENSG00000142684	1071	685	793	1054	772	783	831	934	702	1003	1274	1535	1493	1333	1021	604	1019	995	932	841	923	984	1314	665	711	685	1052	503	740	539	975	1396	1252	653	630	793	731	592	1228	1014	1288	1126	1190	1267	619	1069	1015	549	815
ENSG00000142686	44	29	36	33	40	39	23	48	30	36	56	68	56	64	37	37	36	35	44	34	24	42	54	25	31	40	32	35	35	24	60	50	35	21	22	34	30	17	46	43	25	46	46	47	27	43	32	19	34
ENSG00000142700	69	72	70	84	56	43	41	41	47	96	86	104	96	100	63	38	34	60	72	75	74	68	69	42	41	37	42	56	45	47	91	87	72	33	42	29	39	35	81	98	66	94	87	90	31	53	68	24	53
ENSG00000142867	262	218	223	257	194	179	140	160	187	463	525	423	379	405	235	174	242	250	285	264	217	217	235	165	191	155	350	174	211	193	370	321	377	172	217	177	216	206	525	612	416	486	490	470	229	431	417	186	199
ENSG00000142871	265	285	235	411	251	252	251	350	367	1038	923	701	822	758	274	201	304	229	287	226	436	423	379	193	200	325	812	253	279	206	636	505	420	136	172	271	326	348	872	1257	718	702	1006	893	606	667	700	401	202
ENSG00000142910	935	989	863	938	638	581	455	871	775	1449	1445	1156	1225	1304	643	501	833	762	914	852	726	846	844	456	542	651	927	657	736	527	1186	938	942	381	518	650	729	638	1136	1187	1082	875	1018	996	644	802	776	409	712
ENSG00000142961	147	156	131	171	97	87	100	108	122	210	224	286	257	271	141	74	133	143	166	147	157	167	160	98	82	106	147	133	153	123	212	206	195	68	84	105	136	105	233	289	194	191	174	186	101	194	185	94	112
ENSG00000143256	1231	1006	1120	1401	1361	1361	1055	1180	1040	1223	1607	1767	1770	1663	1613	1087	1258	1095	1235	1196	1104	1149	1481	1253	1196	910	1484	895	960	817	1434	1644	1368	1207	1320	1026	1059	935	1292	1419	1215	1759	1998	1991	940	1494	1617	716	937
ENSG00000143319	547	518	471	558	609	530	370	447	452	601	596	887	741	826	642	397	366	426	494	472	512	470	622	444	550	376	508	366	423	286	717	654	590	392	521	339	422	389	635	720	483	965	860	879	394	548	592	265	416
ENSG00000143333	3	4	5	3	4	5	3	2	3	20	29	38	29	21	11	10	9	9	4	8	8	7	13	11	17	7	15	7	9	5	19	19	18	6	9	4	8	8	19	29	18	47	40	45	14	18	13	5	2
ENSG00000143398	464	453	414	499	361	286	267	363	359	559	596	658	567	751	383	270	302	414	477	485	422	399	412	290	298	290	433	338	330	309	701	615	535	263	301	288	428	340	652	729	472	641	643	594	281	507	451	241	353
ENSG00000143622	683	658	696	738	519	455	369	440	357	903	1223	942	809	946	543	365	481	734	875	747	532	519	588	370	333	301	421	641	626	587	921	798	737	346	437	407	494	405	826	1002	606	667	650	607	251	522	440	211	520
ENSG00000143751	65	68	69	91	65	53	57	59	60	102	93	103	78	126	85	56	58	54	87	64	69	58	75	49	42	63	85	56	54	50	119	90	67	41	48	50	62	58	98	125	62	138	124	127	61	92	95	52	49
ENSG00000143862	307	275	295	315	186	210	220	283	279	448	526	491	453	477	223	157	288	270	322	323	259	307	341	180	168	220	319	244	266	205	457	376	366	177	195	242	307	285	419	518	384	374	323	394	238	355	360	215	234
ENSG00000143878	202	151	153	230	69	93	125	212	195	698	623	390	426	407	136	108	287	194	221	187	215	217	243	101	98	207	529	185	201	144	338	287	303	95	92	219	218	207	658	836	567	387	396	420	402	467	484	282	154
ENSG00000144048	500	413	385	394	293	242	262	318	275	462	536	484	511	472	353	223	292	475	590	491	384	394	441	249	236	267	329	309	297	215	451	461	512	221	274	256	325	265	489	533	458	438	457	511	207	305	351	183	381
ENSG00000144597	79	90	71	87	93	65	67	76	71	94	125	126	76	132	103	80	60	78	97	95	65	60	74	64	60	51	92	76	76	48	128	91	73	46	71	63	83	59	115	120	53	126	125	109	57	78	108	41	60
ENSG00000144655	55	47	54	100	48	45	61	80	81	202	218	168	151	162	67	51	102	52	66	54	75	71	92	53	50	84	228	47	59	50	115	101	114	43	46	58	87	89	253	335	245	200	213	229	159	182	225	100	42
ENSG00000144802	196	221	249	344	250	183	216	238	245	1349	1445	1146	882	1127	912	630	470	645	822	796	752	796	773	657	648	365	732	615	734	592	1365	1241	916	610	580	542	952	820	1572	1676	869	1572	1531	1508	568	1087	1012	444	149
ENSG00000145220	294	265	293	344	391	349	216	220	232	347	425	566	553	493	541	304	253	263	322	295	313	359	415	342	361	253	369	176	207	163	414	412	310	286	338	186	214	167	325	364	250	573	629	666	219	302	359	127	224
ENSG00000145293	306	254	280	330	316	273	220	226	220	324	320	394	388	441	363	224	215	273	347	286	291	292	332	263	254	199	258	197	174	192	390	361	335	216	269	170	239	192	313	342	236	418	421	454	182	271	324	160	233
ENSG00000145365	181	167	189	180	170	106	105	92	62	343	394	357	387	366	209	136	119	274	294	301	193	199	199	173	148	65	108	217	264	200	436	393	386	140	176	111	200	164	458	427	300	397	363	373	96	220	275	109	138
ENSG00000145632	470	471	422	641	483	421	357	401	550	1889	2251	2122	1972	2088	1029	859	615	855	1078	878	841	808	919	733	736	468	948	877	954	968	1595	1624	1439	763	855	485	750	683	2201	2552	1812	2110	2352	2189	717	1459	1263	603	358
ENSG00000146112	84	122	77	70	54	61	48	63	86	177	187	108	176	137	67	50	81	80	103	108	63	77	107	62	52	59	87	83	106	64	111	91	104	47	50	60	75	72	140	194	158	134	127	112	74	87	92	48	64
ENSG00000146232	107	81	86	88	65	77	56	60	78	302	415	352	370	346	177	118	118	131	157	169	155	113	178	102	126	67	106	181	161	120	348	321	291	106	131	87	169	163	347	295	285	313	278	227	73	208	201	72	81
ENSG00000146457	1106	996	1100	1103	770	693	656	750	676	982	1192	1334	1398	1376	869	564	639	1011	1092	959	937	978	1101	617	613	623	772	680	685	598	1261	1215	1144	552	686	539	696	621	1123	1227	917	1123	1158	1189	512	808	896	439	842
ENSG00000146678	4	7	5	6	9	7	5	6	3	14	28	13	16	15	6	6	5	13	10	6	11	7	11	7	9	6	10	9	6	5	10	12	12	6	5	6	8	5	11	16	15	14	14	14	7	9	5	2	3
ENSG00000147324	81	71	55	94	87	74	58	96	82	97	97	172	125	168	113	69	71	59	100	70	95	84	99	78	82	106	108	75	84	73	161	146	108	82	94	88	95	129	126	172	95	173	137	136	99	139	162	53	62
ENSG00000147454	435	314	381	356	352	298	312	257	226	442	509	478	382	510	338	221	317	396	388	343	277	367	380	254	292	299	405	245	355	209	464	528	339	213	272	246	322	301	459	457	332	453	381	454	300	386	369	182	331
ENSG00000147679	428	400	414	427	435	393	310	365	291	441	523	486	552	608	453	321	331	352	534	425	384	320	473	322	347	234	390	293	315	246	543	464	447	262	317	256	354	275	409	439	370	500	544	546	247	355	400	138	326
ENSG00000148154	204	183	208	271	151	109	124	145	141	317	382	328	332	409	148	155	138	245	259	191	261	232	208	102	117	188	245	209	212	174	499	302	298	90	130	145	242	213	431	518	224	337	358	335	202	335	306	149	155
ENSG00000148331	251	214	215	310	222	207	177	215	187	270	334	352	320	356	259	177	177	184	228	237	222	231	281	171	198	171	208	173	202	146	305	277	266	171	184	142	161	173	248	281	210	330	306	320	165	237	240	112	191
ENSG00000148335	1139	932	987	1149	1185	943	839	858	767	1288	1507	1596	1673	1519	1401	912	811	1074	1189	1064	963	949	1344	892	1055	636	880	783	890	622	1129	1409	1308	849	923	716	844	652	1299	1291	1296	1578	1619	1706	531	1046	1010	491	867
ENSG00000148339	60	51	56	76	49	48	33	38	42	169	177	222	180	184	96	60	70	58	83	65	75	71	91	61	65	47	111	53	66	66	132	126	104	57	53	46	62	64	191	267	158	228	242	255	84	153	150	83	46
ENSG00000148344	620	637	616	719	446	384	292	367	438	876	1064	928	885	1110	443	317	325	679	794	649	637	709	792	276	256	347	401	631	588	386	1133	1054	657	272	338	349	419	378	796	824	657	622	667	632	317	454	376	185	472
ENSG00000148426	256	251	252	373	215	175	191	215	183	404	485	533	556	507	293	176	197	268	313	373	277	301	370	185	199	177	248	245	242	205	431	402	347	215	251	144	206	199	471	446	355	371	444	369	171	258	284	116	195
ENSG00000148840	111	122	136	167	167	201	126	162	153	151	161	264	272	286	228	135	126	105	131	124	169	184	175	120	137	146	237	104	111	83	198	159	154	122	152	83	143	108	179	237	139	256	270	274	162	187	183	83	85
ENSG00000148926	913	797	813	1026	455	509	614	742	639	2873	3203	2129	2043	2230	670	588	1102	1130	1248	1055	1157	1173	1245	577	513	810	1613	756	738	577	1561	1441	1327	364	412	439	805	660	2302	2561	1850	1913	1708	1687	1236	1061	1080	522	695
ENSG00000149483	878	938	816	950	709	684	621	765	654	1131	1098	1247	1111	1305	790	508	583	862	904	781	778	888	918	567	566	473	515	663	705	512	1347	1160	989	543	759	460	715	687	916	976	939	1033	1050	1220	388	606	683	264	669
ENSG00000149798	156	125	116	135	243	215	108	107	117	487	601	573	528	532	412	239	274	198	208	179	165	172	250	291	306	158	438	160	206	177	288	290	301	249	267	131	168	184	526	636	552	765	817	949	303	430	403	219	119
ENSG00000150625	2479	2009	2201	2206	434	400	691	823	603	3578	4036	4020	4250	3050	1217	721	1411	2278	2473	3675	3102	15012	4210	572	552	1854	1046	621	680	310	2896	3126	3613	282	1172	531	769	873	2406	2822	3727	3075	3508	3157	608	1247	2277	686	1888
ENSG00000150787	600	481	490	579	338	309	352	363	261	491	743	690	704	748	423	291	432	658	590	498	458	413	570	332	413	295	536	308	388	273	593	686	664	323	343	335	344	311	682	672	758	585	629	789	291	450	452	243	457
ENSG00000150991	23277	21281	20857	23795	24703	21509	17825	20591	18832	31101	37185	30241	31901	28750	27379	17007	18265	18949	21089	20628	19222	20940	24192	20316	21387	13453	17568	15324	17702	13069	24660	26462	24944	17283	22342	14243	18643	16864	31371	30440	25136	31708	33379	34767	12471	21610	23645	11157	17723
ENSG00000151014	41	41	35	42	74	47	24	41	39	140	173	141	150	156	123	58	75	46	55	59	74	60	60	81	72	39	105	54	58	41	117	101	108	59	69	60	64	76	185	221	136	212	215	204	82	187	144	81	31
ENSG00000151689	510	485	446	450	356	269	288	297	290	606	699	586	558	645	366	245	258	444	575	529	366	347	463	310	283	226	287	368	367	317	575	451	448	205	254	233	279	228	555	604	535	464	495	519	190	346	363	166	388
ENSG00000151729	837	647	744	904	643	527	569	593	568	747	914	943	981	984	750	463	536	783	799	714	677	718	806	514	487	475	558	443	493	359	870	891	789	416	550	419	609	457	785	828	724	768	805	755	379	599	668	295	637
ENSG00000151748	268	246	291	252	248	192	137	164	187	335	435	488	388	468	347	169	218	274	311	342	222	247	265	229	203	181	200	262	257	197	374	313	327	182	254	202	217	195	437	502	330	514	491	466	154	320	330	133	204
ENSG00000152464	279	217	217	284	184	155	160	179	150	237	282	329	312	318	222	159	166	191	211	231	253	212	259	159	172	131	172	140	200	112	291	243	299	150	183	128	154	163	280	270	229	247	291	244	130	206	219	88	212
ENSG00000152684	235	200	215	250	209	163	149	166	155	313	350	354	319	363	265	151	146	227	270	229	184	219	218	172	182	132	166	200	169	141	270	290	250	110	190	120	163	121	280	311	254	362	306	338	140	189	188	96	179
ENSG00000152804	38	39	39	31	29	29	22	24	20	57	64	71	84	73	58	33	24	42	57	40	38	35	40	38	39	27	34	24	28	22	49	49	50	35	40	12	26	19	66	54	39	91	91	100	22	52	35	15	29
ENSG00000153234	25	27	31	23	23	21	19	26	26	95	134	55	61	76	25	32	37	48	57	33	24	43	36	29	28	24	62	28	32	25	53	45	39	28	27	26	42	35	116	154	67	95	86	101	48	104	69	50	19
ENSG00000153574	193	197	202	259	239	188	165	169	161	219	235	331	310	344	272	164	150	179	216	191	219	224	250	205	189	146	181	149	157	125	314	274	233	166	178	119	188	156	258	251	188	308	326	328	125	222	208	70	147
ENSG00000154370	236	228	214	253	283	215	166	243	220	335	366	449	392	352	272	141	187	212	280	221	245	227	266	192	203	180	199	174	235	170	371	337	290	130	212	189	204	188	304	328	246	360	377	340	196	224	234	98	180
ENSG00000154553	198	153	180	164	146	89	118	156	148	234	273	228	214	243	140	119	206	177	173	193	149	139	191	92	86	104	129	141	155	126	198	199	160	117	104	97	138	130	226	245	212	199	180	189	118	216	219	135	151
ENSG00000154640	338	302	335	284	196	143	183	190	130	427	558	530	537	523	278	180	218	358	387	373	279	295	298	199	179	182	248	257	272	233	470	484	455	198	230	163	258	209	537	589	407	492	470	529	188	332	317	171	257
ENSG00000154642	198	239	195	168	179	114	120	129	135	272	358	279	279	291	167	134	142	240	242	235	181	147	197	148	112	97	133	172	190	121	345	256	298	100	131	111	168	134	305	306	235	294	251	228	93	184	172	92	151
ENSG00000155090	579	551	465	599	294	288	413	586	572	1360	1432	942	828	1004	487	339	690	603	717	656	644	598	674	329	349	623	1089	459	470	351	916	751	803	283	308	548	666	659	1385	1710	974	1022	1051	1019	804	1002	1152	578	441
ENSG00000155324	167	184	204	194	209	143	152	165	173	233	318	374	274	304	261	166	117	186	262	201	242	208	226	139	186	141	200	185	204	161	340	373	239	136	156	124	186	134	327	310	203	309	311	327	128	238	195	72	127
ENSG00000155330	87	75	96	100	65	60	50	73	75	147	146	128	127	119	79	64	96	102	110	110	98	73	119	77	78	44	67	66	87	75	113	130	89	51	76	56	80	59	132	154	111	166	138	134	52	101	85	45	66
ENSG00000155438	2488	2191	2306	2298	2038	1689	1494	1910	1719	2699	3134	3444	3430	3598	2408	1535	1771	2172	2431	2343	2097	2338	2657	1857	2020	1696	2525	1198	1529	1179	2557	2875	2730	1680	1809	1394	1441	1531	2599	2746	2409	3309	3676	3702	1567	2319	2366	1026	1894
ENSG00000155918	18	7	13	10	8	1	8	13	6	28	25	25	16	35	3	14	22	10	18	11	10	17	22	3	13	12	18	9	6	16	15	26	24	10	9	23	27	30	27	42	30	16	22	28	11	26	24	15	14
ENSG00000157557	449	439	403	492	396	362	384	457	444	696	853	558	508	618	408	290	411	458	535	499	446	460	495	302	280	365	523	304	327	266	578	490	411	207	263	332	443	360	730	784	538	643	570	589	349	578	623	248	342
ENSG00000157870	239	211	217	230	184	170	155	169	180	267	338	267	260	274	202	136	144	220	239	201	185	210	232	134	146	134	142	173	205	148	277	255	224	128	169	125	175	153	222	272	206	218	224	219	107	161	178	83	182
ENSG00000158050	16	14	8	20	15	15	9	13	10	65	72	77	80	61	36	25	30	24	16	16	19	17	21	15	36	16	61	13	14	13	28	28	27	13	17	9	10	15	64	108	63	115	172	160	58	56	66	24	12
ENSG00000158092	767	733	742	757	661	539	624	627	594	918	1117	1138	876	1082	555	562	570	787	1061	888	614	589	635	524	466	532	550	699	832	556	1142	986	972	387	511	603	804	659	1186	1146	748	1033	869	738	413	710	738	353	584
ENSG00000158615	147	160	134	181	133	114	102	127	128	209	216	253	213	285	136	85	109	136	166	137	151	157	157	101	88	119	197	116	125	103	296	237	212	71	101	103	148	124	249	333	150	271	257	241	152	210	213	99	112
ENSG00000158792	130	116	118	119	102	102	83	112	101	138	175	209	232	179	121	84	120	99	127	84	129	108	136	74	89	105	202	85	82	59	151	102	115	69	84	83	78	85	143	199	178	213	173	170	138	157	173	99	99
ENSG00000158850	358	401	315	377	411	275	206	275	284	426	546	478	504	469	348	243	218	323	314	355	322	307	356	252	228	169	234	241	281	223	408	421	393	221	344	196	311	302	419	499	409	487	507	490	172	292	296	146	273
ENSG00000159128	107	112	110	156	66	52	62	125	96	157	220	303	222	255	84	68	62	144	158	127	148	78	147	55	76	61	112	96	98	115	226	215	229	67	83	95	114	51	228	197	147	170	244	250	72	135	105	49	81
ENSG00000159200	210	198	193	236	154	142	127	107	128	311	329	364	387	404	187	120	90	225	244	221	204	172	196	133	112	102	113	218	269	264	424	361	295	95	120	92	164	134	413	553	280	364	290	299	103	175	188	68	160
ENSG00000159231	262	193	237	232	184	136	108	70	65	312	372	401	376	363	242	123	70	286	282	233	213	264	287	150	146	57	68	184	177	193	304	343	305	134	161	52	108	80	290	277	268	262	244	259	57	173	150	66	199
ENSG00000159399	45	51	49	48	68	44	32	48	47	108	171	95	75	111	83	56	63	62	73	56	49	51	65	61	60	64	112	36	47	27	68	59	55	49	61	30	45	42	99	101	59	140	134	138	90	83	95	40	34
ENSG00000159713	16	14	14	14	13	4	10	17	8	34	48	35	32	26	17	8	25	23	16	24	24	20	16	4	2	12	16	10	13	7	5	13	13	6	6	3	10	14	51	37	60	31	13	18	18	36	33	11	12
ENSG00000160213	2580	2198	2344	2195	1833	1600	1376	1541	1303	2407	3441	2929	2911	2937	2021	1348	1330	2917	2612	2409	2000	2181	2568	1490	1616	1038	1368	1655	1787	1514	2681	3015	2578	1434	1722	1151	1460	1212	2607	2900	2799	2605	2537	2769	922	1853	1787	877	1964
ENSG00000160214	349	336	349	434	453	411	283	364	369	434	456	561	645	571	560	291	258	309	330	370	342	397	468	348	354	337	359	214	299	214	449	380	414	315	375	230	258	240	499	480	344	581	553	527	324	379	425	206	266
ENSG00000160223	28	26	27	41	46	38	45	47	39	64	56	107	82	105	68	29	30	37	38	38	54	45	67	41	32	31	26	49	53	38	105	96	72	29	44	27	69	53	66	60	47	87	72	71	27	52	50	22	21
ENSG00000160256	815	535	676	799	677	680	583	604	507	715	879	1132	1097	1029	856	553	521	637	632	646	746	850	886	598	671	462	560	423	567	414	844	882	789	584	604	459	557	441	702	703	708	928	926	957	481	630	674	279	621
ENSG00000160789	4502	4235	4269	4177	3970	3562	2340	3578	3162	5347	6088	4884	5760	5149	3725	2470	2920	4136	4408	4501	3619	4371	4984	2740	2612	2667	3206	2854	3362	2682	4556	4611	4156	2411	3186	2282	2864	2664	5155	5215	4338	4305	4843	4433	1973	3555	3834	1801	3428
ENSG00000160813	972	736	779	758	525	546	615	629	478	938	1240	962	994	999	665	420	571	888	936	864	689	809	849	417	460	430	540	528	655	416	864	1065	910	407	483	441	596	463	1031	1007	1029	760	830	883	409	659	611	366	740
ENSG00000160888	313	267	287	405	212	196	218	279	284	1608	1447	897	939	737	328	300	363	330	316	257	373	366	440	224	246	281	759	264	328	266	596	548	503	190	202	342	379	295	1297	1575	1108	1190	1343	1079	592	775	686	357	238
ENSG00000161036	260	253	272	291	279	190	179	256	225	300	321	366	369	330	269	168	223	200	243	245	261	246	299	217	186	150	197	150	212	131	246	316	263	154	226	171	193	174	289	267	282	277	269	258	150	202	290	126	198
ENSG00000161654	826	691	657	766	596	579	457	609	456	799	846	887	921	880	850	503	435	648	684	728	612	624	774	497	513	451	607	359	483	376	795	785	869	521	537	386	467	439	783	733	640	854	923	879	441	625	620	317	629
ENSG00000161921	1685	1672	1648	1730	1587	1320	1125	1388	1443	2040	2259	2298	1819	2136	1590	963	1027	1384	1800	1525	1473	1636	1598	1037	1015	998	1037	1272	1369	1014	2070	1909	1621	923	1258	938	1469	1195	1765	1970	1527	1920	1857	1968	897	1308	1342	533	1283
ENSG00000161955	215	240	250	306	194	237	158	193	164	305	341	341	354	353	270	219	120	264	250	220	298	252	294	172	195	187	171	161	270	151	363	347	278	157	206	142	171	155	329	278	267	266	284	340	104	262	202	127	164
ENSG00000161960	13165	11645	11469	14828	13080	11602	9182	11817	10756	13828	16529	18673	18803	18166	15341	9402	10331	11455	12478	12221	12446	12631	16020	10752	11959	9172	12328	8101	9452	7722	15079	16240	14966	9708	11593	8138	10365	9211	15454	15549	14149	17281	17348	17976	8514	12484	14098	6533	10024
ENSG00000162642	276	255	249	259	254	171	251	227	234	278	296	363	344	361	281	209	246	226	269	214	211	268	273	219	225	193	252	201	206	187	293	279	262	182	206	169	267	222	339	373	273	392	363	367	170	268	414	168	210
ENSG00000162664	205	188	238	196	165	149	137	122	150	263	274	256	249	307	159	116	146	215	256	216	178	193	214	131	116	161	185	147	144	120	288	256	192	110	160	127	148	151	201	259	130	271	257	247	109	183	211	75	156
ENSG00000162734	1965	1700	1561	2006	1752	1420	1244	1796	1887	1990	2408	2589	2419	2671	1635	1134	1602	1419	1648	1653	1620	1808	2122	1259	1231	1409	1896	1203	1452	1062	2451	2221	2153	983	1352	1454	1712	1656	1937	2181	1630	1975	2059	2068	1304	1894	2048	955	1496
ENSG00000162772	74	71	77	91	50	62	69	86	81	1058	1081	487	394	471	134	123	452	180	175	167	105	114	150	109	114	130	694	163	237	114	222	172	206	93	80	131	160	181	1239	1435	1207	504	516	634	481	804	792	439	56
ENSG00000162783	142	129	132	165	119	116	80	97	100	477	466	441	413	413	192	147	149	189	233	201	181	188	194	141	132	105	214	181	232	190	405	364	294	116	143	131	216	176	518	589	382	444	454	473	178	347	314	163	108
ENSG00000163121	22	9	16	24	7	9	6	2	6	53	43	72	74	66	21	15	11	25	23	17	28	35	31	10	16	7	22	31	44	24	72	77	46	12	18	10	22	21	53	61	42	31	29	30	13	20	12	8	17
ENSG00000163251	69	71	64	74	99	75	57	65	58	93	104	116	86	128	104	61	52	59	91	87	68	62	71	61	56	55	73	69	76	59	123	103	83	46	81	47	83	66	128	129	70	146	146	124	50	93	86	41	53
ENSG00000163374	625	654	584	669	463	385	376	524	473	668	756	846	696	758	555	346	373	535	567	595	523	619	616	391	407	351	383	408	528	357	764	665	620	313	421	302	417	412	644	710	499	649	621	572	325	462	465	259	476
ENSG00000163382	1570	1270	1256	1665	1358	1139	1242	1309	1110	1547	1752	2034	2046	1888	1447	973	1157	1322	1379	1403	1438	1483	1812	1086	1118	939	1164	915	1024	768	1646	1859	1792	1007	1108	1062	1274	1012	1644	1473	1735	1650	1603	1909	804	1333	1272	670	1195
ENSG00000163435	3228	3335	3048	4568	2467	2241	2930	3561	3381	7705	8743	6706	6086	6506	3256	2164	3526	4778	5323	4962	4518	4743	5143	2483	2499	3210	3629	3741	4106	3028	7485	6755	6159	1982	2956	3055	4550	3776	7805	7308	6360	4797	4350	4481	3006	4568	4412	1885	2458
ENSG00000163545	116	124	109	127	67	69	90	124	112	313	286	179	175	189	110	82	120	125	153	145	143	146	158	71	77	106	155	106	99	90	211	177	162	62	76	110	152	148	247	286	191	181	204	191	118	158	157	76	88
ENSG00000163659	192	221	181	205	136	146	128	181	166	647	794	628	568	688	233	180	351	277	312	292	260	267	288	172	181	211	529	200	237	183	518	453	418	135	186	242	307	280	846	1012	637	652	607	665	402	557	598	331	146
ENSG00000163660	690	512	660	824	518	398	595	546	626	1147	1426	1390	1055	1201	647	424	562	646	552	701	732	735	801	374	487	736	1068	462	672	517	1341	1105	931	328	516	599	847	782	1109	1396	818	1192	1461	1165	779	1050	1048	464	525
ENSG00000163661	3	3	5	6	7	5	3	3	3	16	17	22	23	21	17	14	7	10	11	6	11	10	9	12	10	7	10	13	12	12	22	16	12	17	18	8	10	5	21	27	13	29	36	32	5	13	8	9	2
ENSG00000163734	62	52	58	65	31	40	39	20	19	1413	1950	1613	1763	1252	455	372	185	672	542	522	525	435	479	269	274	101	387	576	922	754	1566	1558	1279	364	283	321	651	526	2492	2715	2100	1436	1555	1629	245	932	650	374	47
ENSG00000163739	702	531	531	488	395	270	376	274	275	10426	12034	9497	10206	8282	3564	2626	1464	4602	4416	3934	3355	3259	3221	2219	2338	818	2948	3921	4612	4416	8684	8422	7265	2412	2447	1888	3841	3193	14284	16227	12320	9374	10691	11690	2286	5661	4827	2430	535
ENSG00000163795	67	56	52	64	40	29	42	57	38	75	94	66	92	76	39	45	63	49	58	45	60	47	48	45	29	53	50	42	57	36	69	84	80	24	31	42	56	45	70	96	51	50	87	68	43	57	52	27	51
ENSG00000163870	479	417	394	552	404	326	331	397	375	547	589	746	679	703	451	301	283	431	479	467	490	426	536	325	320	315	310	299	358	279	662	697	569	282	354	234	413	286	573	575	546	598	600	612	265	407	366	150	365
ENSG00000163874	256	211	223	268	181	147	143	149	135	1556	1727	1762	1494	1553	838	592	429	877	884	901	734	770	768	526	513	247	599	917	1076	858	1512	1588	1273	564	651	489	804	687	1970	2163	1534	1416	1458	1537	528	1105	1013	458	195
ENSG00000164056	98	85	83	100	41	46	62	63	75	141	156	161	151	162	50	61	86	66	85	90	97	97	95	60	41	79	95	77	81	55	142	133	109	35	47	57	63	88	151	158	103	153	138	104	73	81	81	34	75
ENSG00000164236	16	19	16	23	31	29	18	19	19	20	31	52	34	52	37	28	17	22	26	27	27	27	36	28	24	12	19	31	34	25	66	45	35	25	34	20	28	25	45	43	19	47	50	49	14	41	39	14	12
ENSG00000164400	2	0	0	2	6	7	0	0	0	38	43	20	25	35	14	14	6	19	5	26	7	3	5	12	30	2	13	7	10	14	17	21	18	16	11	5	7	2	82	101	87	22	59	73	11	8	16	15	2
ENSG00000164403	122	100	102	118	74	107	62	101	95	97	166	271	160	164	146	95	79	69	76	115	108	146	97	72	90	104	74	125	99	81	114	136	125	57	82	64	81	78	126	131	133	135	110	167	51	80	104	45	93
ENSG00000164430	75	85	73	88	120	96	50	53	50	164	183	181	192	198	170	108	62	99	100	89	97	80	101	133	124	63	79	66	73	60	152	145	133	86	137	54	74	64	176	209	111	309	351	338	61	121	130	60	57
ENSG00000164438	42	45	37	25	17	20	14	14	11	44	52	59	44	46	29	16	21	41	43	43	28	30	34	24	14	9	16	19	24	14	48	43	36	16	15	11	20	11	45	49	35	28	44	44	9	28	23	6	32
ENSG00000164442	399	366	410	466	391	376	314	382	299	543	743	537	424	457	422	263	328	413	456	432	422	480	430	377	365	270	389	247	250	170	487	433	383	247	378	206	326	277	530	524	395	520	473	555	287	369	455	191	304
ENSG00000164543	455	384	394	499	251	209	269	412	347	594	790	687	715	771	344	266	492	511	516	404	389	369	456	288	280	443	837	233	268	199	551	505	556	206	259	375	412	327	784	1034	642	600	720	760	560	654	704	387	346
ENSG00000164687	1585	1299	1234	1103	948	834	776	834	550	1288	1632	1616	1862	1530	1021	697	1115	1647	1546	1496	1151	1130	1496	774	890	725	1295	742	797	456	1327	1573	1660	716	724	663	771	610	1435	1183	1515	1178	1431	1708	681	915	898	557	1207
ENSG00000164823	284	259	234	305	173	159	111	154	120	296	338	371	325	382	241	125	161	248	271	243	224	225	296	158	139	144	187	128	205	156	338	333	307	119	154	162	179	174	399	484	282	389	376	439	171	251	284	112	216
ENSG00000164933	184	165	141	224	210	185	112	197	177	231	258	371	310	342	254	146	195	130	193	186	207	180	230	174	207	199	332	102	130	110	260	247	279	135	182	124	137	147	282	320	210	364	402	455	245	256	306	135	140
ENSG00000164951	290	342	303	314	229	200	159	260	217	536	576	698	581	794	377	281	312	309	447	430	339	333	349	285	248	246	498	299	344	311	688	488	452	234	252	294	299	362	665	937	274	775	744	715	388	570	667	318	221
ENSG00000165030	217	179	180	237	153	116	156	187	204	313	371	359	301	372	146	133	252	199	238	241	210	214	245	150	151	200	248	168	205	146	335	290	282	97	143	187	226	210	363	350	271	289	252	263	185	319	336	158	165
ENSG00000165233	780	619	673	648	585	573	500	527	479	851	1109	736	751	796	690	419	598	782	734	628	538	555	704	446	432	310	492	556	550	396	669	766	724	409	490	385	445	477	736	710	794	725	806	756	299	608	585	301	594
ENSG00000165527	757	733	711	798	651	515	432	494	487	857	896	946	962	1007	696	437	439	670	844	768	651	649	720	512	469	431	550	520	551	429	964	823	723	383	573	381	480	465	895	1043	676	1011	934	908	433	679	782	350	576
ENSG00000165943	87	71	78	101	55	50	68	73	63	116	157	139	120	137	66	38	59	80	86	89	87	81	89	51	44	64	71	57	62	49	126	109	99	36	45	52	77	68	102	134	73	113	104	109	55	97	95	41	66
ENSG00000166016	118	123	99	143	159	139	103	181	181	205	191	357	247	359	220	154	226	111	128	129	144	130	155	148	151	158	262	160	168	132	239	217	206	136	195	159	208	218	250	248	183	288	273	281	174	286	304	141	90
ENSG00000166289	56	59	51	80	53	40	44	34	34	100	120	123	113	124	79	44	31	82	82	90	80	81	100	57	44	33	30	61	69	51	120	110	83	38	54	26	33	32	89	99	90	75	63	83	32	37	26	17	43
ENSG00000166401	134	131	132	154	130	106	79	107	103	154	210	177	211	202	123	73	115	121	154	105	134	107	131	92	109	105	110	93	109	86	166	133	142	96	84	73	93	87	192	172	158	168	186	182	83	113	123	59	102
ENSG00000166592	6	0	3	8	9	3	4	4	0	16	13	12	16	9	13	12	7	8	6	10	4	4	8	10	13	1	13	7	9	4	4	8	3	8	4	3	4	3	16	12	19	17	23	29	7	9	13	5	5
ENSG00000166848	364	331	384	428	342	257	226	272	296	427	543	477	460	534	334	237	237	317	409	372	304	329	351	263	238	211	336	240	280	205	493	435	373	194	288	222	272	245	444	475	268	540	456	496	221	318	370	159	277
ENSG00000166925	741	701	686	823	548	491	471	543	511	815	913	890	849	924	599	380	401	664	722	694	597	760	744	398	395	367	430	526	526	413	959	971	813	357	516	382	504	479	707	859	716	781	686	729	352	522	599	240	564
ENSG00000166949	624	591	560	596	456	433	399	610	687	771	853	873	775	937	569	363	504	567	724	716	552	583	611	317	371	500	721	569	711	502	879	702	649	360	421	461	666	604	778	868	575	734	688	721	561	662	763	393	475
ENSG00000167034	64	67	59	80	60	57	40	43	85	158	147	199	171	213	96	61	67	80	92	99	107	102	100	59	49	43	104	71	118	86	234	160	153	54	75	72	113	116	166	190	119	163	158	159	63	155	181	58	49
ENSG00000167105	97	88	97	64	96	71	39	74	67	125	223	137	132	110	86	78	89	139	142	105	65	84	78	70	50	57	82	64	104	54	134	118	88	66	94	68	74	60	177	145	140	164	185	173	88	86	88	40	74
ENSG00000167106	423	286	332	333	336	279	229	349	334	380	455	511	365	519	452	290	250	281	473	293	306	376	335	278	235	253	239	353	360	279	407	448	394	246	301	309	308	345	344	439	312	408	447	412	180	372	357	218	322
ENSG00000167157	119	107	118	159	94	73	113	85	94	165	177	270	214	253	147	72	106	159	137	105	158	138	176	95	60	62	92	75	87	65	207	204	178	67	86	87	115	77	136	189	166	160	143	204	58	117	110	54	91
ENSG00000167173	152	136	147	195	153	123	114	148	137	199	209	275	223	314	187	118	109	123	182	148	141	166	215	105	116	145	155	150	133	100	243	216	187	96	147	107	160	122	232	257	186	246	219	197	156	169	175	76	116
ENSG00000167470	295	327	296	384	248	240	208	224	269	750	816	656	574	691	326	238	352	330	344	408	344	362	404	189	227	269	523	301	300	215	595	482	400	189	216	215	318	306	846	1127	634	698	739	775	432	615	576	312	225
ENSG00000167565	292	277	315	352	186	138	202	257	218	525	602	360	403	339	204	133	268	254	242	257	245	288	262	135	143	202	289	194	203	152	393	386	293	128	127	173	222	243	457	558	417	356	363	381	231	309	374	187	222
ENSG00000167604	20	14	33	19	12	11	13	12	16	77	71	68	65	52	31	34	14	48	34	35	31	34	45	24	16	8	24	33	18	19	49	67	45	50	15	10	35	32	46	73	84	39	68	73	36	38	22	19	15
ENSG00000167695	756	742	713	949	707	670	639	791	803	1042	1049	1331	1094	1254	759	482	716	712	790	726	779	814	1021	508	581	688	718	487	558	455	1126	929	898	455	564	558	715	614	946	980	848	1044	1162	1164	591	860	856	391	576
ENSG00000167772	11	11	12	17	9	4	7	11	11	79	132	36	30	39	3	3	45	16	15	27	10	10	15	7	13	27	105	9	9	4	12	21	11	5	4	11	15	6	68	56	45	32	28	36	71	35	38	17	8
ENSG00000167962	380	466	406	432	398	293	293	338	284	474	560	705	566	617	435	256	231	347	431	387	416	384	491	300	330	300	356	253	339	208	503	535	454	273	318	165	304	312	428	559	425	530	559	527	280	350	293	169	289
ENSG00000167977	332	292	283	347	364	305	211	242	273	376	397	407	387	431	390	272	224	268	288	294	252	252	361	285	298	209	258	230	249	214	382	378	319	230	339	196	252	206	340	385	295	525	437	453	216	293	279	140	253
ENSG00000168005	594	512	487	720	754	644	557	648	623	769	803	1035	899	1012	955	569	567	486	527	513	584	579	681	716	746	489	640	456	505	427	825	845	804	550	711	497	653	544	772	715	738	1182	1112	1233	514	767	851	389	452
ENSG00000168175	1075	1062	1052	1243	984	942	662	858	903	1233	1667	1740	1182	1340	1150	852	920	987	1147	1235	975	1202	1242	859	872	662	1041	816	871	757	1266	1221	1016	738	966	673	793	799	1371	1554	1105	1414	1470	1487	661	1129	1075	462	819
ENSG00000168209	1664	1574	1521	1462	973	826	1074	1246	1038	4994	6147	2377	2249	2770	1411	1144	2164	2567	2751	2529	1268	1225	1628	1257	1217	1394	2877	1298	1414	1051	1982	2083	1664	854	966	1095	1493	1166	4623	4412	3433	3078	3224	3416	1870	2119	2438	1056	1267
ENSG00000168264	837	799	697	841	603	582	595	902	814	1410	1477	1523	1214	1502	790	534	877	750	945	929	734	825	886	490	469	748	1267	799	875	794	1353	1126	1124	441	633	764	976	944	1897	1985	1465	1113	1200	1173	974	1400	1427	692	637
ENSG00000168374	1416	1294	1326	1504	1229	1197	903	1117	1140	1477	1814	1706	1737	1823	1361	871	981	1310	1408	1279	1285	1206	1395	954	1059	892	1019	774	936	774	1653	1639	1524	723	1019	842	915	925	1610	1744	1105	1782	1683	2064	727	1428	1433	639	1078
ENSG00000168389	51	48	30	48	23	23	28	40	37	133	107	132	143	109	46	39	66	47	58	45	56	54	53	23	30	53	114	61	65	51	102	83	84	27	39	51	70	64	139	154	111	84	93	118	95	102	90	49	39
ENSG00000168495	164	143	180	178	207	144	135	145	155	170	243	207	226	246	233	176	140	143	199	144	137	186	199	151	182	132	185	107	159	109	192	186	163	119	135	112	126	119	222	226	149	268	274	246	127	181	198	115	125
ENSG00000169016	112	139	127	158	139	112	100	116	106	166	172	223	212	238	143	87	129	121	142	160	147	133	152	100	106	93	152	84	95	61	236	186	178	106	135	112	132	90	183	200	133	223	211	236	87	149	156	80	85
ENSG00000169230	2318	1902	1973	2224	2156	1875	1390	1611	1529	2212	2484	3054	2825	2673	2497	1630	1524	2155	1928	1987	2033	2124	2735	1837	1719	1217	1713	1211	1621	1281	2669	2881	2647	1699	1941	1287	1561	1338	2224	2346	2549	2665	2747	2810	1047	2024	2046	809	1765
ENSG00000169252	53	60	60	74	40	33	37	38	30	219	229	339	319	329	76	66	35	130	136	119	158	144	158	42	60	47	67	109	139	136	318	302	242	50	59	46	101	73	329	375	255	188	182	186	60	129	97	46	40
ENSG00000169297	86	67	88	55	73	68	26	24	12	160	207	141	135	148	98	76	38	166	163	133	68	71	104	74	87	15	43	72	73	49	92	134	89	65	82	12	25	17	122	120	159	156	136	168	19	54	30	24	65
ENSG00000169429	155	125	107	147	117	72	102	137	63	6780	10120	7282	7595	5424	1569	1464	1361	2523	2387	1928	1664	1255	1380	973	1101	481	4122	1667	2593	2408	5239	5777	5292	1272	1105	1398	2429	1941	15691	17358	13510	6810	7552	10036	2578	5127	3927	2996	118
ENSG00000169490	743	726	695	793	919	847	747	843	816	1059	1383	968	1071	1042	943	604	830	833	1163	748	740	690	892	682	543	558	958	566	646	458	1035	995	816	615	725	735	898	719	910	1256	915	1080	1118	1368	621	932	961	556	566
ENSG00000169564	2748	2551	2531	3160	2586	2127	1943	2370	2289	2831	3451	3611	3305	3588	2642	1706	1818	2482	2747	2701	2497	2578	3051	1878	2024	1622	1960	1830	2041	1629	3312	3301	3036	1725	2284	1670	2220	1948	2936	3100	2485	3130	2931	3069	1400	2432	2740	1285	2092
ENSG00000169594	147	131	149	132	112	107	84	141	143	211	218	203	165	238	145	102	161	142	178	177	118	126	130	101	97	114	175	127	159	120	209	157	141	78	99	132	149	148	229	259	122	196	196	185	130	194	232	96	112
ENSG00000170027	914	908	867	1201	1336	1042	787	1017	1010	1263	1290	1642	1345	1845	1442	877	1094	852	1048	1020	950	886	1135	1061	1009	918	1423	687	745	607	1430	1213	1093	797	1116	803	934	925	1309	1526	784	2018	1915	1972	989	1376	1676	751	696
ENSG00000170209	47	51	37	45	20	22	28	22	33	68	78	70	76	65	31	28	22	41	43	50	37	36	32	15	20	16	21	53	55	41	69	53	57	21	30	31	56	45	75	76	53	39	44	35	17	44	37	24	36
ENSG00000170345	64	42	49	145	38	23	109	135	157	2863	3080	839	800	682	135	173	567	197	158	158	236	208	313	170	166	350	1816	128	171	109	319	279	295	85	51	298	330	326	3258	3523	2617	1732	1807	1694	1446	1642	1551	712	49
ENSG00000170425	175	170	162	175	222	178	109	155	130	251	273	271	311	342	236	171	176	173	246	183	194	220	250	157	173	144	229	129	138	97	251	277	196	130	185	117	121	147	243	263	266	326	374	410	171	189	190	113	133
ENSG00000170638	374	344	348	372	340	305	240	296	311	413	436	484	512	483	345	217	236	332	358	368	346	373	421	259	290	261	282	234	262	209	398	429	339	246	291	217	259	206	374	401	332	435	448	433	231	282	320	150	285
ENSG00000170684	42	45	43	42	34	37	22	27	31	88	98	60	74	63	47	25	23	46	34	35	35	46	53	30	35	17	30	28	31	24	35	47	40	18	25	21	16	15	53	55	53	59	77	79	22	34	19	14	32
ENSG00000171056	52	55	53	53	66	42	24	44	34	96	100	86	74	95	76	52	49	68	75	68	46	53	56	48	56	48	75	40	37	35	64	71	57	35	48	25	40	31	85	100	76	102	111	116	58	56	81	42	40
ENSG00000171067	777	676	760	872	800	759	486	702	653	783	910	1172	1213	1163	844	538	626	622	762	674	756	786	928	600	629	529	741	468	558	482	948	961	818	549	707	450	617	535	841	968	823	1135	1173	1218	547	743	675	391	592
ENSG00000171223	2163	1928	1800	2353	914	943	1223	1973	1925	6860	6535	3955	4178	3672	1423	1111	2234	2007	2267	2105	2254	2351	2569	946	995	1809	4301	1652	1897	1405	3454	2984	3052	870	923	2117	2427	2228	7191	8764	6743	4205	4136	4193	3038	4269	4297	2255	1647
ENSG00000171236	261	305	212	330	205	218	189	265	217	394	443	479	428	532	266	186	152	268	380	255	262	320	301	168	132	176	177	269	262	200	498	371	325	163	235	153	303	236	367	384	319	414	336	323	159	296	246	132	199
ENSG00000171421	4200	3057	3492	3921	3091	2767	3100	3167	2244	3368	4683	5215	5356	4836	3545	2346	3180	4116	3752	3361	3859	3589	4389	2575	2652	2307	3279	2047	2708	1935	3843	4841	4489	2635	2412	2429	2883	2036	3964	3918	4501	4011	3753	4852	1909	3152	3161	1665	3198
ENSG00000171425	295	222	235	287	154	155	178	237	166	273	389	351	413	376	201	125	150	202	267	228	254	269	250	141	161	144	174	171	188	127	309	295	275	124	140	138	193	171	268	236	301	215	238	245	126	198	153	87	225
ENSG00000171453	555	434	434	550	589	499	432	529	463	509	638	706	844	660	767	462	429	490	460	446	495	530	546	444	489	447	528	322	394	286	636	583	619	403	444	330	458	361	624	657	490	713	721	804	437	545	614	296	423
ENSG00000171612	64	48	63	81	55	59	42	47	37	77	91	113	107	108	80	44	42	53	67	51	69	59	80	48	51	52	73	34	47	42	72	92	83	41	50	39	48	36	84	90	77	114	122	129	37	62	78	36	49
ENSG00000171621	260	254	263	272	232	242	162	172	172	337	384	368	315	384	253	237	187	233	317	277	222	264	240	179	179	133	187	205	200	180	278	245	237	138	202	140	198	159	305	338	304	334	283	294	143	251	248	133	198
ENSG00000171658	474	481	488	397	311	304	170	108	137	708	984	762	574	796	365	237	302	592	672	580	428	474	446	347	277	206	319	414	422	346	793	688	578	233	343	134	358	233	568	800	506	664	631	662	276	399	337	139	361
ENSG00000171700	254	264	248	308	259	233	193	241	213	325	356	423	335	357	307	177	226	287	323	275	268	263	328	181	213	141	219	178	221	168	312	395	301	189	226	151	193	187	286	297	273	340	336	367	151	233	271	122	193
ENSG00000171729	65	76	81	88	67	79	65	75	74	133	129	174	140	184	91	50	64	75	105	79	89	99	96	59	62	67	77	66	89	54	165	135	106	49	63	53	93	77	127	129	107	114	122	136	73	90	70	37	49
ENSG00000171940	60	69	74	70	48	42	44	53	60	123	128	134	110	145	75	55	49	81	106	89	67	83	66	64	39	47	88	78	75	58	138	113	98	35	60	58	94	68	175	237	88	142	176	144	65	131	122	60	46
ENSG00000171970	46	59	44	71	54	58	32	46	43	76	93	85	75	94	74	48	56	32	46	61	58	43	64	41	40	41	50	36	41	34	67	56	56	35	39	34	29	48	76	70	46	94	99	92	28	62	57	30	35
ENSG00000172216	1217	1117	1130	1370	621	651	730	874	821	2642	2666	3069	2647	2855	1283	988	1126	1681	1873	1724	1505	1279	1600	878	824	773	1195	1226	1475	1204	2760	2464	2145	797	949	915	1284	1109	2829	2930	2268	2394	2255	2533	872	1906	1861	854	927
ENSG00000172331	345	247	288	377	167	147	175	188	221	310	345	502	520	472	222	138	212	269	316	298	266	282	308	157	168	188	215	211	219	197	453	406	395	127	159	161	211	191	320	374	261	284	277	272	157	287	277	156	263
ENSG00000172345	233	207	191	154	93	108	89	115	86	332	379	253	288	243	159	96	103	246	279	235	173	184	162	122	129	78	77	186	229	170	227	258	219	87	122	76	125	109	319	297	291	167	201	183	48	130	135	73	177
ENSG00000172602	17	15	16	23	17	20	15	16	20	140	156	128	124	101	52	38	40	49	45	50	54	64	65	36	37	31	47	68	76	59	142	135	121	38	38	59	136	91	145	174	103	121	117	114	52	87	83	39	13
ENSG00000172818	130	98	115	117	63	51	81	119	100	245	299	204	197	201	66	54	105	93	111	109	96	127	125	44	52	100	177	82	85	67	173	153	130	42	52	69	78	83	211	247	185	188	179	200	151	148	134	85	99
ENSG00000172927	178	162	142	196	195	187	102	181	164	282	321	252	271	335	252	200	181	166	178	152	162	155	260	172	171	143	264	87	134	93	231	269	261	182	159	135	155	105	348	308	270	335	442	464	153	259	213	124	136
ENSG00000173039	2153	1978	1930	2259	1603	1420	1326	1643	1690	2408	2802	2744	2410	2677	1889	1211	1435	1743	1936	2032	1731	1877	2116	1341	1329	1295	1566	1464	1635	1331	2360	2315	2285	1188	1527	1331	1578	1502	2416	2576	2151	2278	2201	2224	1329	1878	2029	932	1639
ENSG00000173153	618	504	506	595	563	468	485	494	454	607	718	836	753	803	722	381	497	575	602	528	514	530	606	451	433	407	627	393	438	301	636	651	572	418	582	358	458	385	716	699	602	766	809	814	383	562	589	260	471
ENSG00000173276	44	33	38	38	28	27	25	37	40	51	70	93	57	60	42	39	30	35	29	40	32	29	43	37	23	17	38	32	36	26	49	38	43	21	36	28	45	36	89	81	26	79	97	68	28	52	64	38	34
ENSG00000173530	18	19	17	31	44	28	24	22	27	51	48	50	35	63	39	29	35	17	27	21	22	28	22	33	37	32	50	21	22	17	55	43	37	27	33	28	40	32	53	47	36	87	80	84	33	53	52	25	14
ENSG00000173559	262	282	292	284	187	200	176	179	196	373	434	456	431	470	250	203	222	341	280	283	259	348	256	178	160	185	257	191	233	194	442	369	374	175	177	141	234	175	439	482	283	461	457	503	182	339	321	160	199
ENSG00000173621	888	834	758	916	712	749	611	874	836	887	1001	1231	1033	1269	908	625	686	760	905	785	890	871	961	633	652	723	831	466	591	483	952	923	734	525	656	538	703	636	927	1061	746	1194	1147	1299	626	792	789	362	676
ENSG00000173744	846	856	837	961	708	594	476	579	605	808	1048	1065	973	1203	786	544	507	859	914	897	756	605	853	561	567	485	569	599	602	533	1027	947	976	529	673	396	540	507	962	1010	749	1032	936	977	409	655	695	331	644
ENSG00000173846	23	16	16	20	11	18	22	39	30	53	87	70	107	72	13	13	61	22	18	28	36	45	38	16	18	27	132	17	25	23	53	56	48	27	9	34	32	31	97	168	121	68	64	144	93	118	122	59	18
ENSG00000173933	4304	3860	3722	4711	3892	3626	3459	3920	3441	4218	5129	5628	5146	5620	4105	2806	3001	3575	3962	3762	3593	3788	4383	3008	3229	3043	3368	2915	3082	2362	5055	5328	4883	2623	3161	3036	3647	3056	4101	4412	3686	4771	4590	4768	2170	3712	4052	1868	3277
ENSG00000174173	550	516	477	596	501	399	371	412	357	658	698	719	887	862	552	352	386	496	695	516	523	556	624	442	395	405	523	309	330	269	781	675	623	328	498	331	432	384	656	844	527	893	922	1053	355	484	576	312	419
ENSG00000174276	813	629	725	895	656	600	527	578	504	862	933	1192	1278	1070	857	511	493	672	733	696	822	800	980	581	576	447	582	428	518	353	807	919	814	536	555	376	481	380	741	834	757	1010	1077	1159	421	580	580	259	619
ENSG00000174574	374	329	344	442	297	278	237	295	256	465	566	589	520	692	395	226	331	347	432	429	355	350	439	233	240	288	378	243	269	226	564	510	398	228	277	241	283	321	507	589	325	602	585	575	276	455	452	207	285
ENSG00000175197	825	665	693	552	414	452	513	529	427	1310	1729	904	874	859	573	428	679	709	713	625	505	587	676	474	491	523	770	428	544	350	550	660	641	348	378	379	463	381	1027	1061	1128	1200	1319	1353	523	697	650	389	628
ENSG00000175213	207	194	187	262	180	153	134	173	153	235	274	314	302	278	188	130	122	162	176	184	171	221	253	129	149	117	136	142	175	114	244	266	235	105	168	111	137	140	220	273	221	236	272	255	102	166	159	69	158
ENSG00000175376	990	838	891	1108	1183	1150	788	982	892	1035	1275	1443	1406	1389	1466	854	827	810	913	808	916	971	1079	976	1071	766	1031	648	710	635	1300	1388	1164	903	1027	684	882	792	1104	1080	971	1507	1625	1648	764	1141	1211	626	754
ENSG00000175416	1875	1417	1525	1833	1359	1233	1271	1579	1381	1696	1988	2182	2292	2045	1501	932	1475	1555	1521	1581	1517	1566	1874	1125	1147	1133	1486	1084	1264	969	1756	1962	1873	959	1244	1223	1304	1207	1611	1596	1735	1602	1576	1682	964	1538	1774	725	1428
ENSG00000175505	103	90	92	92	70	51	75	88	71	224	269	213	209	247	71	64	157	115	114	108	117	135	145	71	65	102	283	73	66	63	146	135	148	42	39	72	91	67	240	338	280	178	212	271	210	209	212	135	78
ENSG00000175550	4220	3339	3421	4888	4495	4044	3644	4413	3585	4362	5024	5900	6123	5549	5214	3146	4127	3789	3900	3889	3537	4900	5634	3529	3994	2846	3797	2768	3440	2399	4556	4861	4720	3437	3669	3604	3852	3301	4223	4238	4819	5214	5206	5535	2415	4489	5235	2358	3213
ENSG00000175592	210	146	178	258	454	432	113	184	183	2130	2879	2626	2490	2372	970	667	877	421	512	446	468	444	829	681	899	420	2105	286	466	455	747	846	747	637	542	256	242	313	2547	3519	2703	2818	3526	4318	1447	2001	1940	1152	160
ENSG00000175602	1479	1158	1312	1860	1436	1400	1100	1245	1062	1653	1739	2499	2423	2248	1874	1093	1234	1365	1437	1267	1632	1597	2083	1154	1258	951	1444	786	905	793	1745	2014	1789	1131	1418	870	958	795	1423	1586	1539	2144	2206	2433	960	1429	1402	595	1126
ENSG00000175906	246	193	219	263	158	151	172	225	197	504	575	346	346	333	209	164	245	272	258	266	206	214	256	163	148	169	258	147	209	143	281	238	258	122	150	190	237	190	441	461	381	363	353	359	188	294	323	137	187
ENSG00000176125	110	75	102	111	65	66	83	115	99	115	161	230	217	184	108	56	130	121	111	93	100	132	176	69	52	67	136	60	53	59	109	135	132	80	70	73	70	84	126	130	118	129	167	192	108	137	105	64	84
ENSG00000176788	2570	2300	2362	2180	1453	1155	1037	1252	1102	2668	2891	2813	2760	2938	1667	1109	1106	2280	2481	2509	1865	2049	2385	1291	1250	858	1054	1406	1612	1371	2572	2502	2199	1081	1485	975	1287	1135	2447	2747	1989	2439	2255	2256	768	1491	1591	710	1957
ENSG00000176907	22	17	22	15	8	1	21	27	11	159	183	139	135	129	15	23	68	65	58	54	78	72	72	8	11	35	72	64	82	88	131	126	129	10	14	60	90	69	204	240	144	59	43	57	33	88	91	67	17
ENSG00000177082	315	288	323	336	274	238	202	238	246	270	344	454	389	466	386	222	197	236	299	277	308	308	373	249	254	231	217	219	207	169	334	368	296	211	234	182	230	175	325	311	229	365	360	386	146	205	233	108	240
ENSG00000177105	566	489	500	535	377	332	298	381	384	585	646	654	667	667	444	297	296	558	565	564	437	437	567	300	319	244	319	317	344	286	523	580	479	294	323	265	340	289	527	596	524	520	574	550	201	398	418	185	431
ENSG00000177150	215	211	163	191	239	159	138	170	113	222	240	278	228	290	250	141	163	195	249	187	184	173	244	171	182	143	165	112	133	112	262	224	177	133	226	106	176	125	261	252	163	291	279	291	140	147	224	81	164
ENSG00000177426	788	783	730	659	315	302	427	476	509	1775	1907	1444	1376	1297	588	395	851	918	950	991	708	734	757	390	402	552	943	722	942	754	1207	1029	1021	319	358	677	780	666	1933	2108	1790	1005	1113	1119	706	1311	1338	697	600
ENSG00000177494	44	33	26	29	25	29	11	30	34	47	55	42	58	75	51	27	55	35	53	42	30	40	39	28	30	37	78	23	32	19	44	45	36	33	31	42	25	38	51	67	39	51	70	73	40	56	69	35	34
ENSG00000177606	76	64	70	144	58	65	117	227	251	1154	1093	505	516	525	187	169	426	195	225	185	224	205	217	130	144	293	828	165	205	156	414	382	306	107	113	299	325	348	1101	1266	748	729	784	739	580	691	709	394	58
ENSG00000177889	2240	1994	2039	2296	1865	1528	1483	1693	1514	2141	2652	2613	2622	2765	1955	1390	1700	2065	2487	2024	1867	1802	2448	1411	1484	1349	1902	1286	1481	1136	2397	2580	2526	1246	1427	1358	1840	1394	2520	2490	2161	2574	2530	2635	1195	1926	2125	949	1706
ENSG00000178127	2715	2280	2478	2391	1964	1543	1663	1662	1310	2323	3173	3220	3403	2809	2004	1500	1687	2830	2710	2464	2173	2132	2621	1732	1793	1295	1592	1538	1808	1361	2710	3314	2970	1493	1823	1392	1914	1455	2857	2711	3270	2647	2621	2822	1042	1946	2022	987	2067
ENSG00000178726	51	71	58	70	59	52	27	48	46	112	94	110	97	117	75	49	39	58	81	60	67	67	71	42	49	48	59	48	49	41	107	77	58	34	43	27	41	35	105	142	83	114	160	159	49	59	45	27	39
ENSG00000178896	1066	851	926	1151	961	938	767	942	803	1162	1423	1709	1855	1645	1323	778	922	965	969	942	1160	1096	1491	869	953	647	1054	709	770	640	1154	1464	1272	864	882	623	720	630	1122	1294	1197	1401	1473	1557	703	954	1062	484	812
ENSG00000178919	32	34	32	47	42	40	31	42	43	60	55	79	61	79	48	28	33	39	57	38	49	45	45	38	34	30	39	28	32	27	89	59	47	28	29	22	46	42	58	73	47	83	101	83	35	56	51	33	24
ENSG00000178951	207	196	205	248	182	158	134	179	185	278	282	327	284	353	224	131	123	209	245	216	209	215	255	144	136	132	165	146	182	136	321	263	235	125	149	120	173	134	281	336	226	296	309	280	144	200	212	99	158
ENSG00000179115	606	552	592	745	800	697	514	705	616	723	832	1035	1062	947	892	540	547	528	561	643	672	667	854	636	684	531	654	419	496	379	706	820	750	572	697	481	527	490	750	709	713	976	895	998	445	636	733	315	461
ENSG00000179335	515	424	420	543	522	385	427	457	462	679	666	722	626	749	488	343	450	500	453	524	462	484	624	375	358	435	495	405	463	426	695	627	660	414	410	355	538	442	660	696	600	597	573	567	391	562	576	342	392
ENSG00000179833	73	77	72	73	71	54	44	67	57	126	131	122	95	146	105	57	71	85	115	106	69	83	91	72	62	51	91	67	71	54	155	128	96	56	78	52	80	79	178	184	87	178	154	147	79	108	121	50	56
ENSG00000179862	396	307	412	504	249	210	241	270	300	820	877	1277	1330	999	362	263	482	542	537	475	597	547	649	207	270	302	637	301	409	369	820	855	755	279	273	371	442	440	1021	1044	959	736	748	947	464	894	840	380	302
ENSG00000179958	1415	1179	1119	1699	1489	1316	1228	1289	1024	1337	1751	2306	2203	2236	1825	1151	1137	1277	1420	1282	1563	1405	2057	1025	1167	868	1260	753	937	725	1780	2139	1996	1142	1027	927	1185	918	1577	1523	1638	2013	1963	2114	790	1295	1247	562	1077
ENSG00000180035	135	108	164	148	112	86	118	114	119	138	152	219	219	185	141	121	94	99	135	127	125	145	159	101	104	89	104	83	99	100	160	176	153	88	99	63	106	107	162	151	125	139	150	135	76	122	108	66	103
ENSG00000181026	60	58	65	87	119	102	57	62	57	118	160	216	191	223	160	87	78	57	70	65	86	88	109	108	118	65	161	47	62	50	104	103	96	85	107	50	56	56	144	180	109	243	276	261	126	142	163	71	46
ENSG00000181191	167	128	124	188	192	107	120	165	161	182	198	174	202	209	190	119	124	122	167	174	132	153	153	125	136	138	151	122	118	101	189	181	143	79	121	124	156	113	170	206	127	154	182	167	103	198	182	95	127
ENSG00000181467	195	190	179	203	132	124	114	154	169	346	332	296	271	339	156	107	185	189	230	233	181	180	192	105	97	150	246	155	163	131	284	224	203	93	110	156	175	172	332	373	240	263	253	255	187	275	308	147	148
ENSG00000181634	25	33	33	56	25	21	30	41	35	70	68	146	109	136	41	28	33	47	54	50	76	71	59	23	23	35	44	66	73	71	187	130	121	29	38	45	105	77	137	147	70	105	79	83	43	102	89	41	19
ENSG00000181649	243	180	214	325	543	434	223	316	270	624	718	818	718	764	796	447	528	297	278	264	370	363	511	487	596	311	789	174	246	182	386	504	501	506	564	276	269	296	591	715	749	1115	1233	1435	447	730	776	392	185
ENSG00000181788	397	406	434	422	350	235	274	319	257	515	611	492	418	454	372	243	274	362	413	371	295	339	376	271	253	202	308	291	275	229	431	395	372	224	303	211	299	276	509	609	360	421	416	372	192	331	275	135	302
ENSG00000181852	343	315	302	369	284	239	247	318	352	382	433	472	413	476	317	207	301	287	363	324	316	290	368	216	234	288	357	248	270	208	411	379	388	190	215	219	265	273	435	452	365	400	395	387	265	375	404	156	261
ENSG00000181924	4270	3761	3846	4334	3619	3498	3436	3605	2820	3721	5046	5822	5474	4886	4485	2984	3757	4047	3921	3725	4106	4358	5138	3069	3220	2664	4054	2570	3092	2214	4438	5083	5318	2912	3136	2667	3221	2557	4428	4195	4385	4776	4959	5569	2495	3881	3801	1795	3251
ENSG00000182117	4447	3515	3689	4463	3664	3087	2890	3483	3077	3808	4989	5707	5527	5030	4091	2548	3381	4021	3988	3937	3827	4174	4914	3026	3167	2462	3345	2380	2830	2211	4296	5486	5161	2803	3048	2892	3475	2617	4217	4255	4613	4614	4641	5094	2011	3926	3750	1857	3386
ENSG00000182118	54	43	56	64	55	44	59	56	60	58	82	103	123	106	92	57	53	59	55	52	78	67	80	55	69	54	85	37	43	30	79	75	78	53	61	47	41	43	49	94	52	111	134	137	56	79	91	37	41
ENSG00000182585	7	13	14	17	13	17	7	10	18	26	55	88	54	51	18	20	17	60	40	15	20	36	18	28	12	19	47	30	18	22	20	33	27	26	13	21	23	33	52	81	45	39	76	52	23	37	45	46	5
ENSG00000182704	1121	1160	1055	1074	1428	1218	660	860	910	1819	1906	1506	1257	1738	1440	941	819	1056	1433	1156	963	996	1153	1062	1022	753	869	962	1018	743	1487	1302	1119	867	1216	652	904	801	1601	1748	1347	2004	1862	1954	702	984	856	423	854
ENSG00000183770	87	77	80	99	60	52	54	55	51	87	109	118	130	124	81	36	48	67	78	84	82	84	104	53	50	47	58	41	47	43	105	93	89	39	57	43	50	45	88	99	70	136	114	122	33	68	62	34	66
ENSG00000184012	79	59	68	80	64	68	46	65	81	119	134	108	83	139	74	54	64	88	94	62	74	66	72	48	43	66	74	75	74	55	157	104	101	36	63	54	84	86	98	137	86	101	80	119	59	110	75	34	60
ENSG00000184203	1043	999	1003	931	912	677	678	729	801	1221	1334	1084	989	1060	1029	635	793	1010	1122	990	793	951	936	657	796	660	898	862	799	559	1103	1033	1064	594	721	580	769	680	1286	1322	873	1195	1225	1223	566	942	972	492	794
ENSG00000184254	4185	4215	3942	3527	3650	3245	2469	4017	4018	5760	6235	5467	4125	6191	5013	3793	4810	3883	5185	5432	3399	3715	5405	3332	3305	4094	6808	4087	4616	3418	5050	4103	3884	3350	3818	3554	3561	3884	5908	6314	3591	5794	5660	5183	4851	5267	5739	2651	3187
ENSG00000184371	188	230	196	270	244	210	164	181	177	534	449	624	501	659	372	272	127	298	323	263	353	364	340	216	189	152	138	317	378	294	808	642	509	195	304	146	359	280	551	521	339	555	543	482	153	309	264	136	143
ENSG00000184489	114	95	91	138	84	97	82	96	106	181	184	363	323	283	131	71	127	86	131	112	151	159	188	92	76	85	120	78	97	75	211	197	173	79	96	80	114	102	155	198	137	202	168	254	113	228	201	79	87
ENSG00000184557	119	113	103	193	96	95	85	110	111	447	425	324	267	333	167	120	148	123	138	135	175	136	185	107	113	141	222	100	111	81	217	171	192	84	105	130	157	145	391	480	376	416	435	456	184	253	276	129	91
ENSG00000184857	200	180	181	227	182	173	136	143	114	216	239	254	286	270	210	142	117	153	200	186	182	179	177	145	147	130	125	122	126	83	215	253	179	128	158	100	156	117	225	203	180	235	220	216	85	152	159	68	152
ENSG00000184967	343	311	324	402	322	303	237	315	245	393	447	479	494	446	382	225	220	265	291	335	317	326	417	275	264	208	239	215	231	190	352	430	414	215	288	215	254	238	377	363	338	427	402	423	170	268	293	130	261
ENSG00000185022	74	54	48	102	54	59	69	68	76	472	589	612	517	485	158	131	239	140	133	137	163	164	176	90	109	143	445	155	193	166	353	302	333	103	105	162	223	198	618	789	597	499	541	569	352	563	582	281	56
ENSG00000185033	300	316	255	279	212	193	193	252	292	633	761	429	367	508	219	161	343	288	346	313	236	255	290	168	122	367	580	275	298	201	438	380	275	122	143	196	339	281	532	645	435	352	354	397	450	432	370	211	228
ENSG00000185215	2031	2144	1815	2127	1532	1203	1173	1291	1141	8721	8393	10086	9216	8484	3952	2481	2011	3738	3797	3718	3226	3328	3214	2205	2467	1762	2525	5445	6033	5541	9029	7491	7109	2549	3284	1970	4672	3676	10760	11636	8352	7901	7578	8071	2386	6022	5336	2165	1546
ENSG00000185338	28	10	24	28	16	19	4	14	9	56	53	80	78	69	34	25	16	36	30	35	36	20	25	24	31	8	19	32	30	31	69	69	67	30	19	10	17	22	58	54	59	61	73	90	8	35	18	16	21
ENSG00000185650	1088	1226	1229	1642	752	642	957	1173	1229	4147	4529	2964	2244	2854	1122	874	1304	1548	1843	1718	1514	1734	1830	790	677	1062	2117	1519	1611	1248	2800	2363	2008	693	825	1328	1877	1588	4758	5284	2720	2831	2379	2673	1738	2929	2888	1398	828
ENSG00000185883	3266	2867	3040	3317	2785	2311	1921	2517	2220	3453	4241	4162	3944	4231	2908	1870	1929	3060	3189	2881	2837	2963	3602	2049	2110	1553	1967	1837	2164	1544	3786	3948	3481	1771	2229	1593	2210	1815	3297	3462	3522	3862	3931	4255	1409	2368	2126	990	2487
ENSG00000185950	32	29	30	51	25	26	27	29	33	46	53	81	57	79	31	22	35	27	42	33	45	47	45	17	21	31	55	25	26	20	70	61	51	17	23	24	41	40	68	82	41	75	64	69	45	59	65	29	24
ENSG00000186222	209	193	190	222	147	133	142	144	146	227	294	252	249	247	225	112	158	211	214	171	179	171	214	129	138	136	177	118	142	115	225	222	208	102	122	119	142	118	212	242	186	219	224	244	118	154	180	79	159
ENSG00000186352	57	61	30	53	51	56	86	82	62	417	637	291	272	278	110	110	357	188	173	121	58	75	96	108	113	82	421	57	112	63	102	179	151	61	80	81	130	106	514	377	452	531	465	539	250	310	288	153	43
ENSG00000187051	745	647	704	824	618	552	542	552	433	725	974	924	967	932	674	476	489	637	679	593	689	696	871	496	528	431	459	435	517	384	801	878	876	451	552	429	561	376	693	711	764	830	771	798	302	527	565	321	567
ENSG00000187531	511	484	527	527	488	378	381	460	426	602	664	674	602	745	554	352	345	514	534	528	425	457	567	375	344	327	393	360	404	326	584	638	513	329	432	257	425	291	550	489	464	617	556	600	318	405	401	218	389
ENSG00000187678	1	0	4	2	6	2	1	3	3	8	16	26	14	15	6	5	7	2	3	2	3	1	2	6	5	3	17	3	3	3	14	13	12	5	5	5	6	9	16	24	14	54	35	39	20	23	23	11	1
ENSG00000188026	158	148	133	221	174	174	163	194	202	191	205	245	255	214	282	158	167	187	145	148	171	208	225	142	157	160	189	149	136	106	246	220	180	147	178	152	193	176	136	172	189	229	242	232	128	206	230	115	120
ENSG00000188042	89	70	85	95	86	73	76	87	88	116	132	151	169	165	114	85	83	72	90	87	97	104	114	75	91	89	142	63	57	57	123	106	86	70	81	69	94	86	115	177	88	206	211	206	101	157	197	80	68
ENSG00000188064	951	922	923	1288	851	753	648	836	820	1113	1256	1468	1274	1541	977	667	538	906	1187	979	1037	1152	1155	660	657	672	720	728	742	615	1429	1271	996	528	721	488	753	675	1110	1401	1014	1236	1329	1273	672	788	782	355	724
ENSG00000188215	32	33	27	34	35	26	29	33	36	54	63	67	67	79	34	34	38	36	45	50	36	28	42	30	24	27	58	36	34	47	85	57	46	23	28	30	51	47	106	98	42	94	95	83	43	75	84	40	24
ENSG00000188483	412	323	387	393	183	212	204	271	257	693	739	612	581	582	255	188	318	363	418	368	364	343	421	178	204	233	390	191	234	169	458	487	418	165	190	222	249	211	576	639	564	501	551	609	277	362	347	177	314
ENSG00000188643	6384	5399	5470	6482	4554	4482	4078	5219	4555	6204	7142	7680	8227	7340	5196	3368	4762	5615	5609	5715	5295	5525	6795	3756	4030	3516	5044	3595	4340	3376	6441	7757	7181	3506	3529	3926	4392	3696	6509	6204	6809	5630	6315	6507	3284	5227	5734	2655	4861
ENSG00000188739	1190	899	937	1089	840	813	505	683	578	1304	1442	1320	1322	1328	952	649	660	1057	1104	993	932	1067	1089	661	777	632	860	495	701	483	1215	1000	993	752	961	494	584	666	1048	1046	845	1342	1209	1383	502	813	822	482	906
ENSG00000188910	355	337	289	359	228	216	186	244	262	426	483	395	450	435	263	161	222	274	337	297	280	325	308	158	182	181	334	250	265	214	465	425	344	151	203	188	246	217	431	524	470	372	364	397	240	316	326	165	270
ENSG00000189120	58	60	64	58	52	33	28	45	46	98	94	94	94	108	53	32	39	55	75	64	71	73	81	33	35	36	49	57	58	36	116	98	70	34	32	36	56	36	87	86	62	74	68	62	41	46	44	29	44
ENSG00000189143	1080	1150	949	1448	1102	919	1008	1252	1145	2007	1930	1992	1787	2184	1076	832	993	1026	1366	966	1299	1242	1294	769	722	867	1298	1088	1053	767	2106	1814	1481	570	892	746	1285	1044	1852	2322	1692	1850	1795	1926	1099	1523	1294	726	822
ENSG00000189280	208	139	144	132	135	113	84	129	107	206	256	167	206	191	144	89	117	174	181	138	111	136	146	103	92	84	121	97	118	90	171	169	133	90	115	94	110	121	171	238	211	155	184	195	107	150	130	81	158
ENSG00000189306	801	712	774	1145	1048	968	772	975	880	970	1110	1472	1426	1434	1157	728	819	786	798	753	947	1018	1326	862	789	656	883	555	673	494	1125	1190	1244	687	894	740	763	650	919	909	941	1200	1215	1246	611	912	1133	483	610
ENSG00000189431	8	8	6	10	5	10	14	21	29	26	20	53	56	42	16	14	47	8	11	6	25	14	25	5	13	32	62	8	16	12	46	30	34	8	9	34	35	34	38	30	22	47	34	39	45	63	74	43	6
ENSG00000196182	80	82	92	96	78	48	70	71	97	110	105	141	118	145	76	71	86	73	102	80	82	66	92	71	61	83	120	70	73	38	107	86	93	48	71	66	76	58	125	108	82	120	114	103	101	133	119	62	61
ENSG00000196449	131	94	100	152	175	151	103	111	99	174	237	264	242	262	218	119	121	135	151	138	142	111	172	156	157	114	201	80	107	78	188	192	175	142	127	98	129	94	243	284	244	318	384	398	127	192	180	99	100
ENSG00000196591	1433	1270	1336	1308	1133	985	881	1053	980	1412	1700	1542	1492	1693	1185	766	988	1348	1473	1369	1127	1105	1385	924	903	822	1034	744	875	767	1412	1325	1259	741	934	757	1071	919	1394	1554	1050	1654	1508	1552	809	1076	1435	600	1091
ENSG00000196968	61	68	62	64	52	42	36	50	52	129	173	108	82	130	53	44	68	70	76	81	48	55	61	41	47	56	99	32	45	40	85	78	54	25	43	27	63	54	107	106	76	106	92	103	66	56	70	29	46
ENSG00000197019	207	158	161	277	150	148	178	224	189	367	430	406	364	329	131	116	238	143	185	128	189	191	231	119	112	154	312	118	135	106	277	289	297	92	84	153	214	161	347	480	386	343	378	386	211	326	341	180	158
ENSG00000197063	224	206	224	214	183	147	155	138	134	505	543	525	467	595	245	182	180	276	367	339	240	253	243	180	153	142	238	241	279	211	448	429	310	128	177	131	202	174	527	596	355	478	452	446	184	315	301	140	171
ENSG00000197265	301	266	267	313	280	248	228	240	208	310	396	355	351	384	314	198	228	278	343	297	227	278	319	235	246	182	193	185	214	166	335	359	325	201	270	180	250	198	321	372	297	380	412	428	147	245	291	137	229
ENSG00000197329	84	88	78	108	52	34	46	40	39	90	154	110	114	137	62	40	64	83	101	66	66	62	82	37	47	36	65	82	86	70	146	135	104	59	50	82	75	74	168	200	64	123	98	118	61	91	91	49	64
ENSG00000197780	342	317	344	350	379	276	241	318	215	400	358	409	482	529	379	199	319	332	374	295	352	307	363	273	247	329	401	228	251	209	437	426	413	226	308	219	341	310	441	546	325	464	548	599	261	387	472	250	260
ENSG00000197798	229	227	227	196	166	165	134	148	133	219	282	258	251	276	190	145	141	194	224	171	189	162	204	159	165	128	175	146	127	124	214	243	225	136	209	117	188	136	236	293	249	255	248	227	113	202	224	99	174
ENSG00000197885	83	85	96	79	62	61	72	70	51	101	142	151	134	128	80	56	62	83	93	78	69	85	92	61	69	51	51	72	80	63	144	131	113	57	66	47	93	70	109	140	103	142	118	112	50	92	113	34	63
ENSG00000198142	79	80	74	103	54	61	65	75	83	176	167	175	181	198	94	60	138	75	91	77	89	85	103	60	67	107	251	66	74	60	131	102	97	43	58	89	85	94	262	396	175	285	287	317	191	264	322	167	60
ENSG00000198355	650	565	534	708	464	384	422	457	392	1512	1651	1375	1330	1345	742	523	512	844	939	841	802	785	859	526	532	427	843	552	658	484	1192	1109	984	417	546	419	654	548	1766	1969	1586	1525	1550	1687	649	1156	1144	535	495
ENSG00000198431	2183	2311	2184	2382	2805	2186	1086	1134	1316	4053	5329	5258	3969	5829	3804	2513	2116	2827	3931	3490	2234	2293	2722	2592	2574	1293	2522	2492	2743	2270	4876	3722	3259	1935	2546	1302	1936	1926	5123	5830	2684	5744	5349	5285	1830	3579	3506	1601	1662
ENSG00000198435	347	323	290	356	158	172	160	203	190	501	525	492	390	484	215	144	187	313	353	296	301	236	309	148	135	136	230	226	275	184	489	432	401	124	148	160	262	214	547	625	496	447	456	519	207	333	294	145	264
ENSG00000198517	216	200	214	289	134	159	186	242	235	401	402	457	392	478	200	125	315	213	208	218	215	236	287	126	123	237	548	145	201	143	307	264	249	110	122	246	286	213	433	535	397	324	327	321	412	460	446	185	164
ENSG00000198535	9	8	7	9	2	3	4	5	7	44	29	35	36	31	6	9	17	13	9	11	10	10	13	4	4	13	40	14	21	10	31	22	23	5	5	11	16	13	44	50	37	27	24	22	27	38	37	20	7
ENSG00000198604	298	360	315	292	263	227	183	270	211	322	371	402	399	406	291	175	255	316	350	347	270	337	303	219	198	228	296	201	208	187	432	388	317	168	215	175	259	227	393	403	267	455	372	388	247	292	333	158	227
ENSG00000198805	833	783	733	836	1125	952	507	572	484	1079	1211	1311	1296	1256	1240	817	652	721	919	819	750	822	1045	937	1022	542	809	484	551	484	956	1069	1066	866	982	459	568	453	1051	1073	1080	1597	1680	1827	539	758	861	381	634
ENSG00000198900	544	533	510	604	603	546	378	470	455	595	694	778	696	860	673	421	425	485	572	540	467	490	572	468	479	454	613	378	388	352	744	600	534	412	510	353	440	445	605	743	415	933	869	897	454	612	697	318	414
ENSG00000204954	223	179	190	221	202	144	175	164	141	200	271	365	334	331	211	176	206	230	187	252	203	221	282	156	170	139	201	143	160	141	286	273	260	135	142	125	165	171	253	230	274	344	335	314	109	184	214	61	170
ENSG00000213648	588	781	530	698	523	328	307	382	303	739	616	768	1058	789	505	416	400	646	513	737	563	721	589	392	345	377	276	476	468	404	909	858	724	245	490	276	389	325	592	656	504	595	430	492	259	400	373	135	448
ENSG00000213859	318	328	283	339	150	166	268	319	328	541	555	605	542	623	195	149	557	324	368	333	333	349	399	172	167	325	747	240	253	197	504	422	365	130	137	308	367	346	546	490	449	383	353	379	502	553	594	258	242
ENSG00000213923	448	492	391	519	431	406	414	475	447	546	621	724	593	713	443	270	494	421	493	436	474	449	509	332	330	455	642	364	361	264	611	611	543	277	379	427	525	436	543	586	509	623	578	582	414	531	631	265	341
ENSG00000221869	183	166	163	220	99	84	121	110	112	801	1006	1136	1067	902	347	261	246	422	394	379	416	345	396	191	212	125	321	368	408	387	890	923	802	239	258	232	405	366	1082	1166	1004	815	829	933	255	654	617	283	139
ENSG00000221914	756	726	780	735	696	501	383	496	528	977	1150	932	892	982	692	457	471	793	788	818	619	662	672	561	504	438	518	492	550	404	885	771	754	468	509	371	488	484	898	1001	615	928	916	976	467	644	606	349	576
ENSG00000221926	6037	5136	5305	5636	5601	5281	3487	4816	4594	8333	9272	8919	9356	8667	6964	4512	4058	5621	6367	5977	5061	5284	6236	4789	5320	3537	4369	4608	5266	4203	7480	7152	6956	4247	5121	3316	4151	3789	8085	8788	7411	7910	8683	8658	3202	5605	6061	3092	4597
ENSG00000224398	8	8	7	15	7	9	7	11	2	34	12	38	47	15	7	22	6	8	27	5	10	19	12	3	5	6	16	8	43	8	10	19	19	3	6	22	4	12	27	7	9	6	21	14	13	7	16	11	6
ENSG00000225060	68	69	63	46	44	35	41	54	51	120	136	98	79	98	62	43	66	73	93	84	56	63	67	52	49	50	69	70	67	60	86	76	66	39	49	49	59	61	111	116	96	85	82	86	53	73	85	43	52
ENSG00000227231	132	95	102	155	60	60	106	167	167	2899	3526	1535	1542	1420	395	379	891	792	748	700	515	470	574	326	353	452	2214	387	496	386	884	935	794	278	236	485	605	557	3614	3589	3273	1698	1840	2293	1434	1640	1712	884	101
ENSG00000229544	33	28	22	47	23	21	15	24	18	39	34	67	67	79	35	21	22	23	32	29	35	42	54	17	24	20	29	19	23	20	48	54	50	19	25	20	24	18	48	48	25	40	62	49	21	27	31	18	25
ENSG00000229644	256	239	293	248	213	136	105	106	88	371	479	378	343	423	227	153	141	292	367	320	216	179	227	177	148	132	182	150	185	127	337	281	260	143	165	93	159	122	444	458	217	436	392	422	142	228	268	137	195
ENSG00000229998	68	69	63	46	44	35	41	54	51	120	136	98	79	98	62	43	66	73	93	84	56	63	67	52	49	50	69	70	67	60	86	76	66	39	49	49	59	61	111	116	96	85	82	86	53	73	85	43	52
ENSG00000230128	132	95	102	155	60	60	106	167	167	2899	3526	1535	1542	1420	395	379	891	792	748	700	515	470	574	326	353	452	2214	387	496	386	884	935	794	278	236	485	605	557	3614	3589	3273	1698	1840	2293	1434	1640	1712	884	101
ENSG00000235030	132	95	102	155	60	60	106	167	167	2899	3526	1535	1542	1420	395	379	891	792	748	700	515	470	574	326	353	452	2214	387	496	386	884	935	794	278	236	485	605	557	3614	3589	3273	1698	1840	2293	1434	1640	1712	884	101
ENSG00000235750	179	159	138	197	103	107	67	132	138	264	259	305	285	351	150	125	130	133	157	150	173	196	190	95	113	104	227	139	156	178	294	252	227	70	109	132	142	139	296	345	220	283	289	265	159	265	283	119	136
ENSG00000237155	132	95	102	155	60	60	106	167	167	2899	3526	1535	1542	1420	395	379	891	792	748	700	515	470	574	326	353	452	2214	387	496	386	884	935	794	278	236	485	605	557	3614	3589	3273	1698	1840	2293	1434	1640	1712	884	101
ENSG00000239672	2238	2005	1943	2750	2570	2425	1806	2008	1739	2456	2580	3225	3591	3389	3097	1901	2211	1901	2191	2129	2335	2243	3230	2216	2322	1701	2494	1205	1518	1333	2717	3385	3244	1932	2070	1774	1858	1586	2817	2339	2639	3329	3354	3687	1464	2185	2189	1108	1704
ENSG00000239789	504	427	436	511	526	401	380	441	381	487	663	717	759	542	537	397	446	487	505	464	436	484	505	375	462	374	471	244	376	327	546	659	654	330	411	282	415	308	538	481	590	565	637	700	265	494	516	198	384
ENSG00000240849	701	592	582	651	596	534	461	636	700	965	990	977	836	939	693	470	671	561	662	659	580	586	685	449	469	494	668	472	618	403	754	902	753	369	523	485	581	552	915	839	791	860	967	839	513	716	685	349	534
ENSG00000241253	24	36	20	45	27	17	29	47	29	96	86	157	111	129	40	27	56	64	54	57	73	68	56	18	8	81	44	88	101	67	183	162	113	25	33	53	106	65	101	123	83	49	50	57	63	97	74	15	18
ENSG00000241878	307	357	326	340	349	325	268	329	328	409	488	610	485	634	434	286	303	297	353	290	341	369	410	280	293	280	311	270	291	236	547	463	436	261	334	237	329	295	419	480	305	568	612	584	277	398	389	173	234
ENSG00000241945	126	112	125	180	241	157	123	147	122	188	189	219	214	258	225	154	136	117	131	168	158	152	171	134	143	136	166	85	105	78	196	188	148	114	143	84	133	95	180	185	126	234	285	254	133	167	174	107	96
ENSG00000242114	1100	820	846	797	777	708	532	447	444	1186	1649	1099	1247	980	954	607	535	1173	1227	981	639	739	930	689	644	389	675	595	678	466	902	1121	884	590	460	364	509	389	1038	1135	1123	1097	1218	1210	399	556	500	243	838
ENSG00000243649	84	88	57	102	27	44	73	67	94	290	240	353	231	344	104	90	83	156	125	187	270	242	147	70	43	152	101	197	269	186	511	396	332	67	129	115	304	190	266	250	186	139	106	184	134	206	175	64	64
ENSG00000244274	1296	1162	1196	1365	990	809	860	988	845	1225	1521	1719	1593	1557	1033	688	743	1179	1207	1202	1209	1221	1481	719	857	712	829	799	844	672	1473	1690	1357	612	760	663	886	774	1301	1320	1245	1257	1259	1333	630	861	946	423	987
ENSG00000247626	29	35	34	47	44	40	21	29	41	55	61	88	75	91	73	42	30	35	38	41	33	41	43	47	53	32	59	21	31	23	58	52	52	41	45	16	21	27	68	71	46	105	125	102	43	54	54	30	22
ENSG00000251211	40	29	32	65	41	26	32	39	34	71	48	59	76	51	51	32	54	39	53	28	36	45	40	37	35	24	36	27	29	21	49	40	51	26	29	16	34	35	37	46	59	49	42	58	20	42	44	14	30
ENSG00000253276	155	127	133	141	95	92	68	78	89	169	176	185	193	184	136	80	91	143	164	148	130	145	173	93	81	67	154	99	116	78	169	185	146	75	95	66	79	85	181	233	172	197	194	221	98	146	149	80	118
ENSG00000254087	358	284	323	328	296	238	228	242	245	455	542	604	490	639	368	247	252	321	404	356	320	326	335	243	258	214	315	340	370	261	582	466	427	275	340	184	327	312	521	585	375	562	529	588	258	427	443	199	273
ENSG00000255398	57	52	45	62	33	31	26	39	35	191	185	127	130	141	48	43	60	80	103	83	59	61	62	33	26	36	82	92	89	65	135	128	93	22	40	47	73	62	199	194	154	94	101	107	52	90	84	42	43
ENSG00000256235	59	57	45	61	49	36	48	49	40	62	69	82	79	81	61	35	43	67	63	53	58	58	59	52	45	33	61	36	44	35	73	69	63	44	34	35	49	37	62	69	77	81	69	72	38	45	60	29	45
ENSG00000257790	16	6	18	12	16	13	15	10	12	22	19	37	24	24	24	12	13	13	13	10	9	11	20	10	12	13	4	9	9	1	12	22	10	6	18	3	10	11	22	21	19	30	22	23	15	14	16	11	12
ENSG00000259330	108	88	88	155	121	99	91	107	89	127	110	262	232	256	138	75	73	89	110	90	141	140	178	88	98	91	92	71	64	64	201	170	155	69	104	68	111	81	125	150	107	188	217	188	82	138	115	44	82
ENSG00000260914	441	443	438	487	514	419	342	442	419	516	534	560	569	545	563	317	408	399	446	473	402	426	499	403	404	366	427	298	395	294	417	539	449	321	431	361	412	375	487	484	358	531	558	597	332	461	506	245	336
ENSG00000261740	1274	1040	1091	1293	919	786	986	871	620	1145	1291	1464	1528	1576	1195	833	1121	1359	1259	1071	1193	1024	1372	925	874	845	1167	670	781	537	1222	1450	1479	761	990	854	912	704	1347	1419	1456	1539	1604	1863	686	1092	1057	657	970
ENSG00000262771	556	419	331	475	195	262	334	288	258	685	739	768	738	749	437	384	414	778	632	428	380	743	1041	219	386	39	360	315	306	489	886	727	497	317	221	405	440	326	414	538	730	693	719	535	154	362	300	132	423
ENSG00000262795	498	405	424	472	506	351	387	379	396	582	799	846	820	847	638	393	591	488	534	542	413	537	517	447	441	324	508	430	449	337	816	741	642	397	376	368	587	482	608	796	758	908	742	900	305	718	737	334	379
ENSG00000263528	369	342	341	343	297	231	197	213	187	458	493	536	549	553	360	226	170	395	349	342	337	356	397	245	242	173	180	290	390	292	543	508	487	247	271	157	240	243	525	464	473	443	376	438	157	314	289	128	281
ENSG00000269374	138	108	147	125	132	106	132	152	111	180	247	252	222	234	154	121	141	188	190	184	113	121	138	132	101	94	108	168	187	171	307	250	197	121	152	80	212	125	220	281	164	242	237	225	121	220	185	125	105
ENSG00000269858	296	282	268	365	233	197	230	243	250	339	333	428	397	472	240	228	195	282	316	306	265	306	331	166	156	217	232	292	290	223	512	450	386	144	211	203	296	241	347	375	309	312	280	271	161	254	281	138	225
ENSG00000270170	914	681	688	839	598	570	573	578	514	755	955	1053	1078	993	599	411	580	790	791	697	648	732	891	454	541	426	573	523	531	352	848	901	785	446	466	443	573	453	681	796	734	912	773	958	450	665	625	280	696
ENSG00000271303	769	731	694	716	1008	878	375	397	382	1214	1506	1682	1410	1679	1326	904	611	955	1180	999	706	681	968	947	1010	386	613	653	685	574	1111	1101	975	795	972	316	454	374	1313	1483	1240	1739	1684	1866	436	847	852	402	586
ENSG00000273604	12	9	10	19	16	15	10	13	13	20	24	29	26	26	20	13	16	11	11	10	17	14	20	15	16	15	21	8	8	7	19	17	14	13	12	8	14	11	20	25	14	34	38	41	16	20	23	10	9
ENSG00000273761	824	765	774	980	1108	898	677	952	868	924	1089	1196	1137	1275	1148	746	731	720	844	844	784	850	969	812	819	728	849	613	648	549	1098	1001	868	670	881	580	785	735	981	975	751	1259	1175	1269	615	845	959	449	627
ENSG00000273793	3	2	4	6	2	3	6	6	10	19	12	30	23	30	2	4	21	4	2	10	11	8	6	2	3	6	28	5	5	5	5	7	9	0	3	14	5	8	27	13	24	6	7	15	14	16	14	24	2
ENSG00000274538	243	180	214	325	543	434	223	316	270	624	718	818	718	764	796	447	528	297	278	264	370	363	511	487	596	311	789	174	246	182	386	504	501	506	564	276	269	296	591	715	749	1115	1233	1435	447	730	776	392	185
ENSG00000275125	239	211	217	230	184	170	155	169	180	267	338	267	260	274	202	136	144	220	239	201	185	210	232	134	146	134	142	173	205	148	277	255	224	128	169	125	175	153	222	272	206	218	224	219	107	161	178	83	182
ENSG00000275575	73	97	96	131	99	72	73	100	71	135	185	306	256	323	105	67	95	79	96	110	93	110	111	87	77	62	89	92	86	54	201	173	162	86	82	71	111	112	138	128	125	225	214	198	78	231	196	88	56
ENSG00000275932	415	342	329	422	269	249	247	323	292	438	496	556	532	557	312	246	301	364	389	381	358	394	423	244	271	250	341	212	267	192	455	440	459	216	252	248	287	247	446	477	443	394	462	486	239	358	415	179	316
ENSG00000277117	42	59	31	83	41	41	36	48	59	70	69	127	120	145	56	58	37	41	60	38	85	83	67	26	39	30	45	89	70	61	161	139	115	38	48	56	73	78	87	104	69	87	91	89	49	79	67	24	32
ENSG00000277303	12	9	10	19	16	15	10	13	13	20	24	29	26	26	20	13	16	11	11	10	17	14	20	15	16	15	21	8	8	7	19	17	14	13	12	8	14	11	20	25	14	34	38	41	16	20	23	10	9
ENSG00000277773	134	72	72	178	85	65	132	64	86	434	125	211	146	268	147	203	89	67	175	56	155	43	290	120	56	157	96	49	69	93	130	112	122	82	128	78	25	177	60	57	246	195	150	58	67	87	164	16	102
ENSG00000278268	87	71	78	101	55	50	68	73	63	116	157	139	120	137	66	38	59	80	86	89	87	81	89	51	44	64	71	57	62	49	126	109	99	36	45	52	77	68	102	134	73	113	104	109	55	97	95	41	66
ENSG00000278693	9	6	5	3	4	2	1	2	1	26	41	14	16	15	10	3	6	8	14	7	5	6	8	4	8	2	6	6	6	6	9	6	5	4	8	0	4	1	17	16	17	14	23	21	3	5	3	1	7
ENSG00000281221	444	393	401	460	440	396	299	416	388	487	574	542	521	529	471	295	313	377	434	429	367	417	474	349	371	271	341	270	331	266	461	510	488	318	397	307	367	311	509	453	412	524	518	547	241	393	430	206	338
ENSG00000282905	105	90	99	124	120	98	67	76	59	135	145	160	149	151	132	70	61	111	112	115	81	94	111	101	102	58	75	75	90	71	138	146	114	81	94	57	70	64	123	115	109	157	147	160	49	104	93	39	80
ENSG00000284526	123	123	125	159	94	82	89	103	96	152	167	220	251	212	125	78	85	117	127	128	128	147	155	84	87	100	126	81	90	75	166	170	132	69	75	68	100	87	152	168	115	192	203	190	87	119	134	58	94
[truncated: 66 more columns]

## Sheet: TIGR4vNI
ensembl_gene_id	X10_10_NI_A	X10_10_NI_B	X10_10_NI_C	X19_10_NI_C	X24_10_NI_B	X24_10_NI_C	X31_10_NI_A	X31_10_NI_B	X31_10_NI_C	X10_10_23F_A	X10_10_23F_B	X19_10_23F_A	X19_10_23F_B	X19_10_23F_C	X24_10_23F_A	X24_10_23F_C	X31_10_23F_A	X10_10_6B_A	X10_10_6B_B	X10_10_6B_C	X19_10_6B_A	X19_10_6B_B	X19_10_6B_C	X24_10_6B_A	X24_10_6B_B	X30_10_6B_A	X30_10_6B_B	X10_10_dPLY_A	X10_10_dPLY_B	X10_10_dPLY_C	X19_10_dPLY_A	X19_10_dPLY_B	X19_10_dPLY_C	X24_10_dPLY_A	X24.10_Ply_B	X31_10_dPLY_A	X31_10_dPLY_B	X31_10_dPLY_C	X10_10_TIGR4_A	X10_10_TIGR4_B	X10_10_TIGR4_C	X24_10_TIGR4_A	X24_10_TIGR4_B	X24_10_TIGR4_C	X30_10_TIGR4_C	X31_10_TIGR4_A	X31_10_TIGR4_B	X31_10_TIGR4_C	norm.10_10_NI_A
ENSG00000000419	1901	1763	1837	1915	1646	1218	1258	1389	1041	1718	2212	1924	1978	2008	1551	1007	1297	1787	1998	1702	1574	1576	1749	1268	1148	1006	1298	1077	1204	874	1839	2137	1799	1017	1226	1090	1268	1032	1819	1881	1544	2003	1993	2161	900	1447	1591	806	1447
ENSG00000001084	4569	4897	5010	4057	5899	4974	2632	2236	2503	7418	9898	7882	6028	8008	7053	5074	2969	6318	8315	7337	4010	4689	5904	5235	5090	2026	3089	4809	5120	4078	6700	6021	5321	4221	5339	1589	3137	2880	7511	9002	4117	8670	7764	6833	2185	4902	4648	2032	3479
ENSG00000002587	19	8	6	20	24	23	12	4	13	56	55	90	84	111	32	19	11	31	37	19	29	9	43	25	37	13	37	43	36	34	58	48	59	27	23	30	38	41	118	109	61	77	72	92	38	100	45	28	14
ENSG00000003393	101	105	104	117	96	78	97	91	75	102	122	114	94	121	104	81	81	85	138	107	77	73	112	69	66	76	94	71	83	51	144	108	80	75	77	88	87	89	129	146	67	124	113	117	74	103	114	56	77
ENSG00000003402	421	446	469	428	339	252	259	276	237	484	674	701	596	549	334	222	219	472	516	437	430	414	465	226	259	196	265	330	362	293	583	587	467	234	312	185	328	247	647	709	546	522	471	496	209	352	378	197	321
ENSG00000004961	410	357	344	409	466	385	280	328	272	492	511	582	483	618	454	320	271	340	456	346	325	289	404	336	360	239	296	299	308	219	488	511	483	271	355	242	289	259	514	522	396	586	558	645	176	360	376	163	312
ENSG00000005001	792	749	660	835	733	593	575	644	644	1333	1441	1125	836	1242	775	446	509	654	769	699	674	774	735	448	442	702	846	587	634	380	1210	977	764	434	529	516	775	546	1166	1310	1088	1132	1279	1333	800	828	733	371	603
ENSG00000005194	843	766	766	895	916	686	665	808	738	1008	1128	1128	1159	1168	926	606	619	783	1010	810	673	739	964	598	585	539	682	602	649	503	1002	968	1118	588	796	597	877	641	1104	838	850	1103	993	1130	581	782	674	335	642
ENSG00000006062	63	60	57	76	64	59	44	52	60	84	96	124	114	117	70	46	52	61	60	65	66	77	99	50	53	57	75	42	55	42	82	92	86	48	52	42	58	46	77	100	80	106	108	122	59	91	62	31	48
ENSG00000006327	2859	2119	2338	3171	2381	2203	2005	3338	2766	3599	4090	4633	4727	4513	2600	1741	3391	2174	2475	2132	2688	3073	3653	1777	1910	2579	4525	1392	1865	1323	3324	3236	3523	1615	1659	2528	2568	2320	3381	3972	4133	3757	4403	4775	2890	3783	3528	1971	2177
ENSG00000006432	60	60	63	64	65	51	45	57	58	51	59	69	51	94	54	34	42	52	66	64	41	55	54	31	39	50	61	48	50	38	84	69	55	29	39	41	49	49	84	102	49	77	71	69	44	60	69	39	46
ENSG00000006451	610	546	571	561	494	471	346	482	346	629	795	578	590	740	521	408	353	576	669	625	441	485	495	437	402	327	372	380	380	341	708	566	595	316	436	358	412	381	617	748	538	672	647	761	251	483	576	243	464
ENSG00000006652	733	702	772	744	777	628	555	546	495	1033	1283	1041	986	1203	889	561	554	785	922	807	632	616	772	679	666	483	714	486	545	469	938	939	913	526	716	407	591	479	1138	1218	795	1387	1402	1408	464	716	744	370	558
ENSG00000007168	2298	2272	2045	1949	1648	1131	1215	1347	1200	2355	2951	2148	2210	2596	1531	956	1028	1935	2233	2127	1369	1453	1654	1258	1174	998	1134	1230	1275	1068	2395	2012	2092	964	1529	991	1431	1307	2488	2689	1788	2318	2280	2220	755	1462	1663	863	1750
ENSG00000008513	124	155	117	185	158	129	121	187	233	172	198	274	208	317	190	135	178	114	146	136	174	201	198	88	96	215	289	137	114	104	253	204	187	70	137	129	186	155	171	263	140	247	267	240	255	232	220	119	94
ENSG00000008517	67	51	63	46	36	32	42	42	55	65	85	97	107	133	73	41	113	71	59	82	34	48	58	38	42	40	63	56	79	80	96	76	63	63	47	76	76	63	102	95	111	67	59	95	33	95	110	41	51
ENSG00000010818	61	63	60	67	73	40	51	70	87	75	91	121	120	181	68	49	68	60	97	156	77	49	68	41	43	62	96	111	81	69	134	123	100	28	68	57	133	121	130	138	78	106	124	82	65	132	120	55	46
ENSG00000011009	629	567	536	732	683	588	469	583	557	779	855	799	835	814	738	498	488	562	607	628	548	507	744	572	548	407	544	429	493	456	772	745	646	469	556	410	606	487	726	756	670	822	796	820	391	589	666	301	479
ENSG00000011422	68	77	57	74	121	83	51	97	81	149	140	135	142	137	107	81	104	89	100	86	63	61	55	87	81	65	207	82	74	56	84	103	93	76	88	61	78	71	165	197	161	174	141	212	122	139	156	100	52
ENSG00000012211	157	134	128	163	123	105	90	127	101	183	207	209	198	231	153	78	115	134	186	166	133	160	164	99	113	97	107	127	132	97	176	200	163	86	121	74	126	79	213	171	151	179	191	195	72	117	148	52	120
ENSG00000012660	534	570	515	512	568	417	351	434	388	662	655	493	445	648	528	351	370	552	586	515	408	358	444	371	369	341	436	352	343	262	620	549	499	282	444	312	433	405	599	634	444	812	918	881	305	431	506	214	407
ENSG00000013275	444	393	401	460	440	396	299	416	388	487	574	542	521	529	471	295	313	377	434	429	367	417	474	349	371	271	341	270	331	266	461	510	488	318	397	307	367	311	509	453	412	524	518	547	241	393	430	206	338
ENSG00000015475	3994	2974	3813	3782	3855	3446	2488	2940	2501	4132	5578	5220	5417	5339	4118	2396	2675	4014	3979	3551	3628	3823	4410	2848	2908	2092	3124	2722	3040	2298	4667	5073	4340	2811	3538	2347	2775	2157	3976	4480	4102	4239	4499	4622	1947	3324	3497	1496	3041
ENSG00000023330	279	245	253	315	311	243	181	206	221	396	470	430	416	437	391	234	199	258	296	290	269	294	345	254	268	176	196	212	233	198	418	392	338	213	276	158	219	194	375	437	324	472	468	476	160	273	309	169	212
ENSG00000023445	231	195	209	232	260	159	134	132	113	1342	1422	1599	1619	1777	769	564	364	861	883	793	738	672	595	490	451	238	598	1021	1094	1003	2262	1864	1428	550	647	545	906	894	2106	2410	1088	1726	1910	1941	484	1229	1309	524	176
ENSG00000023608	106	103	92	94	89	81	65	63	67	151	179	109	128	149	123	57	76	99	112	118	77	71	92	76	75	58	109	72	80	61	110	125	112	60	70	55	81	59	168	163	115	151	173	166	55	87	90	46	81
ENSG00000023734	1884	1618	1613	1906	1747	1446	1187	1403	1283	1767	1941	2137	2210	2375	1853	1050	1219	1608	1788	1740	1576	1555	1909	1387	1455	1200	1403	1032	1127	884	2026	2034	2143	1165	1578	1025	1309	1201	1860	2000	1531	2294	2278	2514	881	1371	1727	765	1435
ENSG00000025293	752	702	614	740	338	284	448	389	357	611	863	1080	943	802	355	306	415	869	753	583	633	533	670	307	349	356	438	434	478	420	801	912	925	298	312	323	416	336	940	891	965	656	659	605	320	498	449	232	573
ENSG00000026103	147	184	188	139	154	131	108	105	83	270	297	260	230	235	175	143	84	187	246	175	170	159	150	155	147	89	87	172	190	127	292	242	205	102	179	82	125	107	298	330	199	269	223	265	89	154	136	68	112
ENSG00000027697	788	843	733	757	556	508	559	681	722	1599	1554	1453	1558	1720	666	545	794	911	1261	908	879	823	855	472	430	686	822	852	963	774	1765	1272	1178	323	510	690	1125	956	1630	1863	1135	1201	1208	1213	685	1125	987	504	600
ENSG00000033050	371	380	335	473	400	376	283	361	376	370	394	550	479	533	447	291	308	306	358	350	383	356	471	286	350	310	377	253	273	226	498	485	412	284	347	251	338	315	404	429	328	520	478	463	302	347	434	180	282
ENSG00000034152	533	465	428	573	648	506	321	430	439	737	755	840	775	864	807	518	486	457	497	460	512	503	583	441	494	390	735	524	492	353	672	666	623	465	594	279	407	490	748	814	637	830	875	939	516	800	750	354	406
ENSG00000040633	689	599	584	659	500	440	581	650	644	917	1019	1009	1018	1036	662	459	595	623	726	673	610	690	794	474	495	600	661	487	532	426	839	742	687	375	390	491	590	515	817	915	739	769	838	772	491	688	714	357	525
ENSG00000042429	365	336	333	460	273	215	228	296	349	384	478	500	407	513	314	221	284	326	353	349	327	326	323	255	305	239	349	243	254	205	438	361	406	217	238	249	257	238	491	535	299	506	526	479	236	324	377	143	278
ENSG00000043039	553	472	543	555	350	339	283	353	309	714	944	820	943	847	451	282	250	551	582	588	535	701	659	268	292	254	304	388	389	366	745	668	566	254	305	210	319	281	672	714	555	521	609	569	258	394	431	154	421
ENSG00000048052	588	583	632	575	512	388	439	496	506	621	839	856	547	790	576	447	330	592	782	715	580	548	565	458	366	323	379	473	524	408	922	719	630	328	465	312	516	419	771	841	415	731	711	620	313	592	571	261	448
ENSG00000048162	591	433	458	718	779	746	544	572	510	687	870	1231	1129	1100	1056	620	611	442	474	485	700	651	896	705	816	626	1032	380	401	391	743	822	735	681	698	460	464	393	672	709	726	1149	1266	1272	637	760	834	382	450
ENSG00000048405	91	91	89	116	89	70	66	64	79	103	111	114	88	142	95	53	68	67	116	82	79	86	91	63	65	58	83	69	60	54	145	113	99	52	74	48	72	61	100	115	52	132	125	122	90	94	93	51	69
ENSG00000050730	19	18	19	17	15	14	18	9	9	56	86	105	75	82	41	19	10	40	45	28	36	37	22	36	24	6	10	55	43	52	108	78	66	19	30	10	35	32	65	77	71	96	58	70	10	52	50	20	14
ENSG00000050820	412	389	346	483	385	398	304	336	371	606	652	852	831	786	591	376	380	369	481	444	432	423	508	347	385	395	612	384	427	354	649	573	548	313	425	277	414	349	698	774	614	747	775	772	466	617	605	272	314
ENSG00000052802	422	449	402	581	721	534	377	429	332	607	566	612	580	783	727	402	416	420	594	428	529	467	544	466	475	379	571	276	284	225	708	695	610	414	582	319	546	406	601	736	466	934	1335	1283	370	533	520	284	321
ENSG00000054598	228	244	229	296	132	123	146	174	192	485	493	490	441	497	186	134	253	258	306	280	272	297	319	120	130	235	332	202	250	203	495	394	343	110	129	189	252	233	499	594	398	394	392	409	294	344	393	186	174
ENSG00000054967	28	35	31	39	52	42	21	28	24	70	92	91	78	80	59	46	36	29	35	32	36	28	47	45	44	34	69	32	32	30	60	57	35	35	43	25	35	31	72	73	78	104	121	123	51	51	44	31	21
ENSG00000055483	278	212	256	319	330	281	249	300	336	248	304	398	365	417	353	191	264	211	254	249	254	307	368	237	261	298	403	192	224	176	349	304	240	229	249	182	246	221	244	370	185	394	405	418	323	253	309	189	212
ENSG00000057657	31	34	28	40	38	27	28	40	48	176	231	114	110	133	48	40	52	70	91	79	58	75	78	38	41	42	98	65	80	67	118	93	94	37	58	66	92	67	213	224	145	129	113	111	81	119	96	47	24
ENSG00000059728	23	26	34	24	33	25	27	31	34	80	63	42	31	60	38	23	42	30	29	45	28	24	37	28	25	23	30	20	42	19	51	48	30	24	21	17	26	19	71	88	48	71	53	65	45	47	69	22	18
ENSG00000059804	7	15	6	8	12	13	13	29	43	41	47	34	23	31	6	7	61	12	17	25	6	18	13	7	14	50	99	15	14	5	20	9	16	5	12	36	27	47	25	50	17	24	24	48	59	50	56	27	5
ENSG00000060140	40	49	46	55	32	20	24	35	36	69	72	66	83	91	39	35	44	60	52	56	25	42	54	31	29	23	31	51	33	31	67	68	69	11	39	21	34	45	68	79	58	61	51	72	33	54	57	17	30
ENSG00000060558	267	258	221	242	221	196	144	210	201	363	436	345	349	364	301	159	228	253	297	278	239	240	263	177	195	165	221	204	239	169	292	349	303	152	216	179	220	174	341	390	338	336	326	341	153	268	263	139	203
ENSG00000064932	213	198	192	231	261	122	116	162	160	302	338	400	351	424	165	130	212	202	257	237	253	224	288	105	140	225	231	129	155	101	297	305	238	167	103	140	192	108	325	374	283	361	284	380	162	198	212	107	162
ENSG00000065802	397	257	310	364	390	382	234	262	247	371	491	517	522	465	474	294	240	333	318	358	392	277	399	285	365	256	339	242	283	207	417	452	375	320	325	206	253	218	463	432	358	504	524	574	249	307	313	186	302
ENSG00000065809	395	396	394	397	386	345	260	226	272	351	503	475	491	528	403	382	276	325	478	405	350	358	360	306	313	283	380	203	312	230	542	383	428	227	302	172	294	210	484	563	185	570	639	564	289	443	338	177	301
ENSG00000065911	858	813	798	691	1003	731	474	473	510	846	1235	1025	844	1012	979	689	503	735	934	830	675	579	746	743	798	486	648	488	574	482	904	894	814	601	761	396	453	401	926	1064	632	1485	1424	1374	415	704	793	318	653
ENSG00000067064	503	492	508	631	797	608	443	444	355	511	559	711	632	859	903	503	459	486	586	488	539	475	623	618	601	425	661	306	330	320	733	761	691	578	743	350	504	436	655	763	456	1103	1386	1429	472	675	760	342	383
ENSG00000067082	163	152	137	129	80	92	118	197	178	447	420	277	233	276	109	83	247	162	190	179	136	136	168	77	86	174	573	155	195	116	199	165	144	62	65	170	143	165	480	478	347	227	219	204	363	380	398	209	124
ENSG00000067182	1186	1198	1226	1583	1334	1265	934	1317	1183	1648	1881	2067	1791	1982	1362	955	1161	1072	1506	1410	1227	1318	1344	836	846	1121	1299	1119	1252	931	2064	1806	1524	775	1104	869	1426	1272	1574	1788	1480	1606	1639	1617	1015	1319	1310	780	903
ENSG00000067191	31	14	25	34	31	19	24	36	14	29	42	43	35	61	42	20	33	16	23	43	21	24	33	16	21	33	43	12	30	11	32	41	23	11	21	23	42	35	22	30	28	33	43	48	52	52	33	14	24
ENSG00000067334	402	409	462	464	545	402	321	338	363	523	577	602	606	687	482	356	325	373	514	429	431	391	551	391	370	282	401	272	300	241	583	478	426	283	409	250	355	300	472	574	381	664	675	711	291	491	484	218	306
ENSG00000068028	129	118	120	132	72	59	79	92	78	187	208	165	171	200	86	54	73	100	110	114	93	87	119	60	69	61	92	86	79	59	156	145	122	43	68	54	91	63	155	155	127	123	123	130	73	115	98	43	98
ENSG00000068323	233	222	218	264	145	159	147	192	188	270	272	316	269	298	172	120	142	194	226	224	185	217	244	113	136	145	170	186	180	169	286	262	253	108	156	142	202	161	280	275	210	207	214	195	152	203	235	106	177
ENSG00000069345	926	890	854	1023	914	798	653	762	722	999	1204	1162	1071	1278	970	624	684	823	1022	854	801	766	900	733	683	600	801	662	691	547	1117	1010	853	554	710	561	689	590	996	1103	684	1162	1201	1234	535	822	967	444	705
ENSG00000069399	252	260	270	349	275	236	226	213	302	1163	1403	1330	1169	1188	657	483	445	569	582	577	487	552	578	396	392	352	631	492	637	486	983	940	919	381	523	401	540	454	1469	1458	1264	1106	1195	1317	566	1023	931	428	192
ENSG00000069956	221	227	208	222	204	197	110	132	145	259	312	276	244	306	304	177	139	230	280	293	154	164	188	195	168	130	212	186	197	189	301	233	221	151	213	135	204	152	334	427	199	458	409	343	188	283	295	121	168
ENSG00000070190	288	261	258	265	193	180	162	176	145	417	486	657	525	585	267	200	175	337	387	347	296	292	304	192	197	140	179	317	313	301	594	515	545	156	235	193	278	229	549	632	368	490	446	432	148	379	409	156	219
ENSG00000070423	448	394	375	471	356	348	293	373	367	482	557	707	710	598	454	304	278	419	393	399	415	465	556	363	350	263	413	278	277	219	471	455	450	310	391	248	291	234	419	459	498	555	587	614	317	391	393	176	341
ENSG00000070495	257	205	188	290	504	343	201	228	219	397	441	495	510	489	558	304	240	196	225	207	230	195	259	422	505	186	315	190	240	187	447	446	421	325	449	196	255	202	476	433	360	746	717	758	200	350	402	185	196
ENSG00000070501	684	545	564	526	403	272	381	389	318	748	829	685	781	652	406	327	431	683	693	585	435	458	517	395	344	325	512	379	374	313	665	642	629	276	336	345	435	334	747	729	808	579	563	754	333	532	525	313	521
ENSG00000070761	803	747	660	732	708	626	599	554	478	801	963	997	968	830	843	543	465	578	749	620	581	706	703	526	578	384	514	547	471	401	762	883	731	568	581	401	511	470	785	825	860	1020	1015	1032	360	596	648	282	611
ENSG00000072401	163	116	134	157	81	75	101	119	114	121	135	118	134	187	100	58	109	123	133	114	143	127	129	63	60	148	121	102	104	55	176	143	177	54	89	93	108	110	123	164	105	156	141	170	105	107	206	98	124
ENSG00000072756	236	211	259	296	222	266	187	229	182	272	271	396	330	411	251	203	244	255	289	278	234	249	377	219	218	237	329	177	133	151	316	315	310	179	198	171	272	197	237	317	197	384	378	368	173	263	265	123	180
ENSG00000073737	490	437	426	359	575	462	120	333	240	726	946	459	591	748	513	349	455	504	652	481	362	405	432	328	450	254	521	282	406	260	541	527	421	295	471	232	233	207	817	878	866	785	1038	1247	327	339	332	256	373
ENSG00000073756	72	74	79	76	53	51	105	249	260	1111	1145	567	442	717	143	144	685	177	253	209	175	171	225	99	117	365	1686	235	324	244	429	311	340	114	100	364	423	421	1580	1882	782	787	702	844	1166	1145	1229	632	55
ENSG00000073921	2681	2290	2349	2434	2005	1630	1727	2314	2251	2405	2779	2474	2093	3008	2164	1423	1902	2089	2748	2369	1983	2066	2486	1534	1597	1954	2185	1465	1507	1322	2736	2377	2439	1209	1772	1556	1884	1932	2531	3110	1620	2913	2638	2785	1653	2223	2589	1143	2041
ENSG00000075426	199	226	211	200	169	149	166	178	227	433	438	450	284	425	173	136	271	212	314	259	192	199	241	143	113	180	372	216	220	207	378	279	255	97	132	152	216	206	416	530	318	345	288	334	321	432	451	214	152
ENSG00000076604	1271	1147	1185	1452	953	916	1029	1114	1217	1895	2312	2215	2133	2036	1506	931	1082	1404	1345	1197	1191	1034	1344	798	961	864	1469	966	1106	1031	1932	2055	1670	827	941	848	1095	1111	2238	2331	1843	2043	2183	2090	972	1679	1679	822	968
ENSG00000077150	192	188	159	171	194	176	124	137	121	433	505	643	587	536	288	191	186	246	292	259	257	251	203	186	210	132	214	281	335	295	462	459	407	163	209	141	267	251	539	558	399	457	452	475	210	390	377	151	146
ENSG00000077238	302	244	206	222	242	219	189	264	260	344	390	452	415	512	271	196	250	275	288	275	293	320	277	176	177	233	301	269	264	208	450	359	260	130	235	178	312	200	389	451	282	362	340	441	229	326	258	143	230
ENSG00000077454	589	550	567	661	514	418	410	504	504	712	763	726	725	831	474	333	368	517	549	587	471	690	624	352	384	432	463	405	460	332	779	753	640	306	429	360	513	430	615	708	561	641	688	641	346	497	514	229	448
ENSG00000078237	381	292	324	356	360	289	252	360	223	464	436	429	450	447	480	294	241	293	322	357	242	243	324	342	488	274	382	206	231	187	319	368	395	264	342	220	264	257	370	417	319	489	542	627	238	408	426	245	290
ENSG00000078401	105	80	97	177	70	69	116	156	177	902	811	815	838	668	124	136	274	187	234	171	337	358	329	91	95	225	742	189	227	208	631	536	512	98	93	218	283	282	1004	1261	839	406	548	547	526	535	499	276	80
ENSG00000080371	707	581	634	713	686	613	389	516	462	654	676	714	658	854	682	431	477	546	676	594	546	501	618	523	447	438	578	463	488	394	867	728	708	386	475	457	496	550	761	853	427	964	895	847	403	587	772	329	538
ENSG00000080608	209	198	231	269	324	294	181	229	260	252	311	337	407	400	369	217	220	200	236	243	225	275	327	282	235	309	348	158	153	147	356	294	248	214	261	147	197	197	230	321	166	484	512	496	236	276	296	128	159
ENSG00000080822	1226	1006	1025	1003	742	663	656	798	745	1191	1276	1005	948	1153	665	654	758	1074	1189	929	613	695	966	503	565	674	750	737	793	493	1107	1037	1084	448	600	568	802	734	1250	1501	1146	949	972	1168	612	871	791	550	933
ENSG00000081041	32	28	24	40	28	9	25	6	17	1138	1365	854	926	618	397	319	102	479	364	330	353	311	340	220	177	56	286	299	400	300	805	869	688	232	159	156	342	257	1861	2047	1446	1134	1196	1301	181	472	415	254	24
ENSG00000082153	4983	4692	4668	4309	6266	4722	3384	4021	3904	4611	5855	4858	3778	5065	5876	3596	3745	4759	5660	5005	3405	3105	4058	4233	4161	3101	4647	3559	3526	2826	5242	4398	4372	3521	4628	3084	3693	3184	5622	6479	3167	6616	6327	6048	2949	4722	5155	2279	3794
ENSG00000083937	1158	1125	1116	1134	955	715	697	887	841	1273	1411	1147	1037	1149	989	680	887	1100	1238	1111	832	805	936	650	699	639	911	751	789	621	1144	1113	1085	583	863	742	831	797	1261	1321	909	1116	1136	1216	652	916	1094	534	882
ENSG00000084112	217	255	230	319	227	202	160	231	251	235	249	284	236	336	255	170	195	200	216	241	239	205	289	131	181	179	258	166	170	181	315	258	237	143	143	202	188	195	291	383	148	283	315	304	214	282	298	135	165
ENSG00000086189	724	558	603	756	487	415	431	502	490	559	728	773	696	678	531	397	496	686	799	537	567	584	749	394	393	447	491	347	398	340	638	696	738	366	408	320	400	353	636	687	631	666	714	822	352	535	567	231	551
ENSG00000086544	191	185	159	199	115	118	119	145	128	268	260	274	265	278	136	105	162	180	194	187	172	192	198	89	101	110	190	166	184	147	266	249	223	82	91	126	163	142	259	294	224	188	201	191	122	204	223	110	145
ENSG00000087074	272	256	225	339	214	195	184	222	213	1338	1390	949	873	840	446	320	360	408	414	372	475	501	580	357	361	256	641	292	371	285	655	654	603	243	253	289	403	331	1221	1410	1090	1077	1192	1053	448	683	633	311	207
ENSG00000087077	3226	2754	2822	3224	2718	2402	1967	2234	2028	3368	4041	4206	4220	4043	2974	1953	1799	2818	3161	3015	2716	3006	3520	2172	2334	1704	2092	2105	2114	1736	3471	3588	3291	1939	2352	1562	2015	1703	3339	3678	3228	3644	3545	3621	1607	2355	2528	1151	2456
ENSG00000087494	78	88	98	160	120	100	98	164	155	148	162	183	193	225	85	47	276	94	158	126	134	147	211	83	92	205	450	37	77	64	148	166	178	83	72	169	151	170	169	240	211	203	173	258	310	315	269	203	59
ENSG00000087510	294	317	265	330	209	181	170	195	228	344	361	381	301	345	235	127	154	245	291	250	266	289	244	148	155	173	180	171	195	149	439	284	311	123	209	163	230	195	384	450	244	387	283	302	156	255	250	114	224
ENSG00000087995	449	422	383	458	465	420	373	387	339	491	513	586	558	608	507	329	359	462	491	465	409	389	511	409	364	266	343	292	309	310	566	575	543	318	352	255	384	332	444	532	513	562	603	645	241	384	357	207	342
ENSG00000088451	123	129	127	134	106	73	88	88	92	134	160	138	141	157	101	71	103	113	138	127	119	116	134	78	88	81	119	63	69	57	148	145	141	66	91	65	95	73	138	157	108	157	180	197	75	109	119	52	94
ENSG00000088826	73	64	46	86	75	77	44	77	64	83	81	94	88	79	119	60	90	58	66	66	64	67	81	99	81	66	141	44	53	37	67	68	78	65	76	55	62	58	83	102	82	145	110	134	99	127	118	74	56
ENSG00000089818	328	329	394	341	362	288	229	294	287	399	472	460	408	456	298	282	281	288	331	338	293	299	308	334	238	203	333	182	249	187	522	372	326	206	261	237	271	265	412	438	269	557	435	517	291	295	281	143	250
ENSG00000089916	212	172	178	168	180	147	151	154	189	222	252	224	192	201	191	141	171	194	215	193	172	185	175	138	147	140	210	158	133	104	252	207	183	115	135	164	133	152	283	258	166	258	211	246	166	227	214	113	161
ENSG00000090060	2864	2399	2633	2617	2165	1858	1661	1777	1659	2421	3172	2770	2934	2972	2555	1447	1430	2464	2554	2545	2064	2095	2477	1893	1804	1359	1744	1430	1654	1353	2841	2784	2604	1491	1901	1424	1797	1623	2510	2666	1959	3116	3270	2952	1172	2161	2408	1061	2181
ENSG00000090339	113	106	119	201	130	150	115	175	136	436	423	556	464	506	236	192	167	137	190	148	226	247	193	139	135	131	225	269	309	229	556	449	392	130	165	151	306	284	479	510	307	400	426	481	185	322	267	132	86
ENSG00000090776	84	87	77	108	114	108	69	121	125	129	134	142	146	175	119	88	124	83	120	88	106	102	123	75	91	93	142	82	76	60	160	137	102	73	98	96	128	116	127	141	105	168	181	192	105	150	154	71	64
ENSG00000091073	334	330	311	318	254	185	166	199	187	460	575	527	517	586	280	179	175	300	346	310	282	361	356	150	178	167	211	321	309	263	538	549	444	167	211	152	281	263	474	522	307	391	356	400	193	298	233	119	254
ENSG00000091527	1350	1311	1345	1570	1291	1240	1011	1109	1188	1360	1514	1714	1538	1924	1477	986	1029	1265	1512	1367	1178	1285	1359	1143	1024	940	1215	1064	981	782	1784	1469	1230	922	1093	929	1024	1020	1415	1643	904	1980	1872	1723	888	1424	1570	601	1028
ENSG00000092820	2745	2546	2493	2720	2523	2248	1584	2479	2362	3007	3471	3126	3228	3505	2666	1710	2091	2380	2870	2671	2251	2343	2876	1837	1959	2057	2954	1785	1914	1481	2961	2666	2298	1598	2067	1654	1924	1899	3103	3566	2658	3153	3310	3373	2121	2559	2986	1490	2090
ENSG00000092978	79	79	75	89	55	68	53	65	62	93	95	101	74	102	67	42	39	63	96	93	86	87	84	42	49	72	60	56	54	35	117	74	83	37	40	46	64	57	80	125	47	96	93	96	54	79	91	40	60
ENSG00000095752	12	6	4	14	2	10	24	15	32	27	24	28	28	22	12	2	42	8	24	15	7	24	14	4	6	14	81	7	8	1	10	25	12	6	2	21	27	15	22	37	33	14	26	32	45	58	61	28	9
ENSG00000095951	55	70	50	76	45	44	39	87	85	104	84	122	84	127	63	46	76	74	69	75	48	67	55	34	28	61	89	66	67	48	110	84	80	22	27	59	83	68	94	130	81	82	96	94	78	105	124	60	42
ENSG00000099246	723	645	708	737	681	485	480	642	641	669	772	691	646	838	669	464	500	640	746	802	515	535	705	552	520	477	578	500	541	410	794	687	596	389	509	490	534	545	647	726	379	939	837	807	434	731	793	328	551
ENSG00000099625	13	12	9	7	11	9	14	7	20	16	23	32	16	21	9	5	18	8	6	11	13	8	10	8	9	7	19	6	5	3	13	9	10	9	14	11	5	3	11	17	14	31	26	29	22	18	12	8	10
ENSG00000099810	392	342	390	433	436	374	293	340	329	448	477	477	446	551	445	238	271	347	404	352	357	335	434	304	307	294	371	249	240	219	507	437	366	274	352	262	267	293	449	477	305	634	515	546	292	379	462	198	298
ENSG00000099992	194	195	164	208	154	116	149	165	161	302	301	262	294	283	163	119	177	171	194	209	154	190	203	128	122	134	214	141	165	105	256	232	204	127	123	121	177	148	284	332	268	214	230	229	139	229	225	108	148
ENSG00000100219	1040	983	969	1178	926	838	780	1018	904	1378	1601	1637	1358	1714	875	620	848	960	1048	810	1020	934	1144	621	688	846	1106	810	845	523	1416	1290	1227	540	775	746	1008	896	1380	1444	1274	1515	1407	1450	822	1114	1097	527	792
ENSG00000100221	347	410	362	440	358	300	273	248	274	415	478	508	471	526	361	267	243	364	401	390	353	388	379	294	245	230	272	280	294	240	562	455	411	297	279	197	284	275	454	468	291	511	449	490	213	346	379	152	264
ENSG00000100290	592	462	569	497	261	259	376	364	321	895	1028	1070	1099	1018	420	328	460	783	714	639	598	591	705	304	288	267	538	488	462	448	794	996	945	300	239	324	498	392	978	1042	1066	674	708	793	327	641	608	307	451
ENSG00000100311	75	63	87	79	97	68	57	99	99	151	157	157	150	135	85	53	109	88	103	91	101	83	95	56	46	63	154	74	96	59	146	113	104	53	45	69	82	91	163	228	95	127	139	146	106	138	169	63	57
ENSG00000100364	612	524	537	653	633	482	411	551	556	632	680	751	718	784	633	450	569	539	574	585	599	595	779	439	485	514	500	421	498	359	687	651	654	409	533	402	452	443	627	630	552	741	640	656	380	538	576	266	466
ENSG00000100372	274	219	249	247	298	234	154	170	181	275	295	256	257	294	229	178	191	185	292	248	212	196	222	221	200	129	194	157	185	134	247	251	224	161	178	135	167	134	281	321	192	313	299	299	138	202	250	124	209
ENSG00000100519	1806	1767	1793	1849	1605	1297	1224	1546	1239	1688	2084	1883	1777	2023	1412	1038	1168	1612	2057	1724	1423	1400	1586	1209	1136	1032	1247	1203	1273	1011	2038	1969	1767	938	1251	1033	1471	1166	2068	2057	1402	2050	1944	1880	763	1448	1618	782	1375
ENSG00000100558	513	413	397	442	464	387	295	495	404	500	483	551	597	627	512	319	499	413	374	520	434	380	525	347	370	340	572	250	276	258	486	518	459	301	358	382	342	308	547	511	514	560	561	587	388	418	535	278	391
ENSG00000100628	9	6	5	3	4	2	1	2	1	26	41	14	16	15	10	3	6	8	14	7	5	6	8	4	8	2	6	6	6	6	9	6	5	4	8	0	4	1	17	16	17	14	23	21	3	5	3	1	7
ENSG00000100644	1052	1018	1057	974	990	871	624	802	860	1137	1368	1244	914	1324	1279	695	667	950	1176	1047	794	681	1102	917	897	586	811	617	764	653	1281	1115	981	687	954	632	830	768	1470	1473	813	1551	1433	1290	667	1021	1087	477	801
ENSG00000100664	4334	4104	4431	4560	3997	3165	2482	3289	3140	5555	6589	6311	5635	6457	4331	3089	3163	4020	4855	4501	3607	3752	4857	3027	3304	2266	2706	2857	3321	2644	5369	5226	5342	2903	3349	2139	3020	2667	5477	5860	3906	5728	5914	5851	2056	3519	3301	1737	3300
ENSG00000100739	11	10	18	14	6	2	3	16	17	33	36	23	27	36	11	9	21	15	12	27	28	16	25	1	9	15	13	8	10	21	30	13	19	9	5	14	9	14	27	46	22	13	25	26	11	22	26	8	8
ENSG00000100906	1261	1092	1189	1467	989	799	856	867	873	5433	6299	4467	4095	4142	3140	2239	1333	3760	3914	3640	3180	3309	3046	2244	2154	1125	1926	2680	2958	2197	5002	4854	3701	2038	2015	1767	2860	2326	5470	5427	3737	4494	4628	4474	1485	2981	2819	1251	960
ENSG00000101166	1899	1670	1765	1856	1555	1311	1111	1182	1103	1829	2234	2216	2102	2260	1765	1098	1200	1833	2101	1803	1391	1412	1814	1410	1281	1040	1307	1148	1330	976	2017	2012	1882	1027	1409	967	1291	1124	2095	2327	1690	2388	2354	2394	963	1487	1595	748	1446
ENSG00000101182	5863	4921	5134	5877	5190	4431	3912	4376	3587	5860	6994	6749	7392	6812	5552	3419	3899	5328	5668	5329	4825	4969	6073	4086	4001	3215	4305	3631	4029	2872	6030	6703	6304	3524	4435	3380	4024	3532	5598	5659	5701	5968	6120	6792	2624	4463	4672	2274	4464
ENSG00000101187	109	76	104	56	118	76	39	43	21	142	296	144	128	158	85	64	41	119	150	82	58	99	107	74	98	28	93	90	70	71	114	103	65	57	122	20	59	46	125	192	144	190	188	196	51	64	66	37	83
ENSG00000101247	313	232	261	264	314	206	200	216	134	254	342	363	373	315	256	172	226	311	306	280	230	250	355	199	181	231	269	169	184	121	241	350	341	208	259	212	222	182	284	292	296	367	342	392	132	302	293	108	238
ENSG00000101276	44	43	37	46	42	46	37	30	49	76	74	110	90	111	45	44	40	43	64	51	47	40	48	34	29	30	43	42	41	44	112	58	53	21	43	37	49	48	77	111	61	81	88	77	37	60	51	25	34
ENSG00000101367	1299	1271	1189	1338	1115	908	831	1060	965	1153	1258	1381	1320	1565	1178	728	936	1007	1251	1203	1024	1008	1339	817	852	794	983	770	859	705	1520	1309	1183	675	887	758	937	894	1383	1376	889	1487	1380	1379	712	1097	1291	568	989
ENSG00000101670	17	28	18	32	42	54	32	96	104	38	25	36	16	56	43	29	110	12	21	22	20	15	38	22	24	84	123	18	28	17	28	24	27	26	36	95	78	106	35	28	27	62	63	72	112	87	108	62	13
ENSG00000102030	1976	1569	1737	2051	1809	1585	1471	1794	1503	2044	2419	2416	2315	2369	2169	1288	1486	1729	1916	1704	1563	1751	2143	1543	1576	1166	1507	1182	1407	1036	1840	2374	2177	1451	1506	1294	1509	1230	2122	2004	2084	2324	2329	2491	961	1948	1597	813	1505
ENSG00000102096	35	32	42	34	38	31	26	25	24	71	65	68	67	62	47	34	25	33	36	45	35	45	44	33	41	21	41	32	30	25	50	57	58	34	39	25	35	34	55	78	63	83	76	88	27	49	53	23	27
ENSG00000102119	1248	1200	1102	1335	978	904	836	937	835	1276	1601	1602	1523	1632	1066	688	767	1147	1202	1159	1095	1210	1377	733	811	658	855	728	861	622	1248	1571	1242	763	892	730	898	797	1341	1273	1311	1412	1440	1467	590	924	1073	504	950
ENSG00000102178	549	406	440	529	475	419	385	508	456	537	597	722	705	695	538	393	401	431	572	474	499	518	639	356	431	330	406	317	371	271	587	563	536	331	369	290	402	323	519	541	473	640	630	611	306	442	420	219	418
ENSG00000102401	533	501	533	593	482	383	349	467	430	578	657	744	660	776	512	334	396	496	558	492	467	474	546	423	409	361	412	420	399	341	772	615	538	307	414	333	457	399	649	696	424	696	645	643	285	525	544	242	406
ENSG00000102554	1666	1660	1453	1732	1185	1093	1010	1553	1598	1905	2047	1920	1192	2112	1236	947	1070	1303	2035	1659	1603	1512	1722	858	964	1167	1351	1105	1323	1018	1992	1588	1415	656	1021	1232	1534	1145	2387	2381	1217	1970	1744	1669	1085	1547	1659	691	1269
ENSG00000102760	571	464	562	841	365	309	490	430	360	559	734	1433	1483	1070	492	417	310	657	696	509	1033	1019	940	385	368	349	426	306	400	383	994	1099	867	329	369	276	450	365	682	885	674	822	834	1032	327	584	593	303	435
ENSG00000102804	935	885	808	1074	513	534	772	831	764	1088	1090	1269	1095	1337	576	421	764	894	1064	892	1014	870	930	430	361	713	915	742	816	586	1554	1249	1189	329	471	707	1057	896	1306	1527	984	967	850	923	654	1117	1241	591	712
ENSG00000102908	47	67	58	48	51	32	36	70	51	46	85	52	36	57	27	37	48	52	62	60	39	38	47	26	25	59	69	34	45	32	81	52	44	26	27	46	80	64	89	100	28	70	73	77	47	69	71	34	36
ENSG00000102921	517	417	393	511	376	332	293	393	351	486	507	611	606	647	399	278	285	367	523	451	398	421	459	269	244	271	356	357	385	333	699	556	476	241	367	327	447	386	677	655	382	513	531	473	219	472	514	203	394
ENSG00000103044	21	18	22	15	34	19	17	18	10	65	75	85	79	116	41	34	24	28	32	25	31	34	29	27	23	8	50	31	34	34	55	59	29	30	25	7	20	36	107	114	59	107	124	123	39	66	43	21	16
ENSG00000103121	1424	1169	1357	1138	757	589	711	667	487	1022	1456	1448	1592	1432	857	517	754	1319	1297	1189	963	884	1229	584	801	601	778	673	811	669	1292	1455	1327	670	749	548	730	571	1405	1298	1454	1238	1321	1572	424	692	908	438	1084
ENSG00000103342	1492	1380	1352	1544	1526	1251	899	1212	1092	1371	1683	1801	1652	1882	1664	1009	942	1254	1482	1445	1201	1237	1514	1191	1203	932	1132	879	950	793	1614	1605	1480	1012	1371	773	982	960	1531	1599	1126	1917	1853	1939	868	1282	1408	634	1136
ENSG00000103966	377	375	359	371	360	311	216	281	276	434	494	495	473	507	422	257	253	332	396	387	328	347	435	294	316	247	341	266	279	238	438	402	377	246	336	195	243	221	472	521	389	487	483	479	255	308	339	169	287
ENSG00000104064	424	409	394	443	405	343	259	340	328	428	550	519	552	537	441	299	255	392	478	432	378	377	400	297	306	281	354	301	345	249	534	492	419	242	311	270	274	245	470	524	399	534	560	596	234	350	424	209	323
ENSG00000104131	1834	1580	1813	2328	2106	1903	1363	1532	1474	1891	2307	2823	2811	2916	2718	1513	1412	1604	1867	1789	1846	1886	2418	1861	1858	1409	1652	1125	1233	1041	2444	2693	1888	1419	2228	1139	1413	1296	1947	2241	1505	3031	2959	3206	1093	1671	2108	973	1396
ENSG00000104140	486	443	401	500	228	190	248	315	292	730	764	716	718	698	240	195	327	510	516	494	475	471	472	148	173	281	326	457	495	314	841	736	597	179	178	334	470	411	701	716	729	423	391	416	302	434	409	204	370
ENSG00000104267	226	191	239	285	190	154	176	198	228	239	272	327	307	429	225	127	284	215	265	350	265	316	427	157	154	131	204	138	170	134	389	365	396	156	167	221	186	157	331	282	292	215	243	237	144	329	317	199	172
ENSG00000104312	376	310	305	312	286	206	169	173	179	521	596	725	640	593	379	259	185	375	396	371	320	338	358	265	297	197	279	335	372	298	571	529	551	251	321	192	274	245	679	681	573	660	624	708	184	412	408	183	286
ENSG00000104343	325	302	330	283	198	152	204	248	178	275	340	317	350	334	190	151	220	345	367	368	267	203	293	163	182	200	252	197	196	140	399	385	401	137	163	226	238	167	448	433	351	280	328	338	150	247	270	148	247
ENSG00000104368	789	846	650	603	506	562	284	566	737	1561	1496	976	1099	1238	444	402	733	728	1040	679	622	709	672	304	221	612	947	756	814	554	1221	823	598	211	312	456	626	716	1187	1528	961	809	881	940	763	861	814	513	601
ENSG00000104450	245	224	257	241	181	144	143	167	144	243	251	374	246	378	212	130	108	191	244	256	197	229	255	176	141	123	134	176	210	119	337	326	255	95	182	110	144	121	270	320	236	298	305	286	97	215	207	79	187
ENSG00000104497	55	96	72	93	59	48	43	55	47	85	86	83	87	92	64	42	42	78	87	63	62	51	66	68	48	35	39	51	45	36	120	97	63	41	58	45	74	44	130	115	67	78	96	81	46	80	68	21	42
ENSG00000104522	958	740	834	895	725	673	705	764	685	963	1113	1101	1157	988	879	484	622	807	766	807	718	784	905	621	595	554	746	603	679	472	917	957	879	548	628	586	680	538	994	910	1031	889	917	1023	456	799	827	329	729
ENSG00000104689	19	16	17	29	40	26	23	28	25	61	47	64	69	75	61	44	34	37	38	20	23	22	41	29	35	41	62	19	18	34	64	51	27	27	26	21	34	24	67	93	46	87	94	133	59	39	48	32	14
ENSG00000104695	862	808	879	927	725	542	574	703	658	774	883	1054	771	981	772	518	650	802	800	824	744	693	786	544	507	555	670	460	584	443	1081	1020	933	401	661	485	691	571	861	931	693	962	970	998	419	802	898	356	656
ENSG00000104825	105	90	99	124	120	98	67	76	59	135	145	160	149	151	132	70	61	111	112	115	81	94	111	101	102	58	75	75	90	71	138	146	114	81	94	57	70	64	123	115	109	157	147	160	49	104	93	39	80
ENSG00000104856	90	80	69	95	68	62	92	77	71	227	210	362	301	282	144	98	130	120	122	106	123	123	143	89	81	63	132	137	151	116	236	240	219	100	111	89	163	124	239	266	227	230	221	254	102	217	202	76	69
ENSG00000105245	173	105	157	137	128	100	107	128	149	188	205	205	224	244	160	104	143	122	202	169	145	179	216	102	94	118	157	102	125	83	196	169	118	82	131	73	121	105	181	145	136	160	183	243	105	185	210	87	132
ENSG00000105287	363	345	310	414	414	346	283	320	284	475	546	470	399	485	356	264	291	356	401	344	313	412	390	295	286	179	236	218	255	216	459	520	432	204	340	174	266	256	472	458	395	578	551	470	174	303	338	159	276
ENSG00000105327	78	55	65	59	27	29	42	42	42	163	174	160	165	126	46	38	68	68	97	86	92	96	92	30	25	39	67	88	104	81	148	149	131	33	41	52	103	86	199	210	183	109	88	116	51	112	102	58	59
ENSG00000105329	246	231	231	287	245	222	225	280	312	321	362	383	396	443	248	174	286	196	230	220	285	277	320	173	207	224	280	159	182	153	325	338	327	152	231	222	274	305	253	317	276	360	318	382	231	302	350	155	187
ENSG00000105339	305	336	310	346	216	183	214	252	235	326	384	427	418	457	228	150	202	276	363	344	262	335	309	140	140	211	269	246	305	256	465	413	296	149	184	205	269	296	395	425	252	301	296	330	228	272	320	158	232
ENSG00000105443	417	363	357	368	240	226	270	358	332	429	474	390	396	393	316	213	246	337	333	345	318	348	354	190	224	246	339	268	298	226	396	404	321	181	191	258	329	294	410	551	426	325	367	369	276	369	376	180	318
ENSG00000105643	108	91	91	123	64	64	115	130	103	115	133	217	187	197	85	59	136	87	96	94	105	128	128	58	59	109	178	74	91	66	156	151	143	53	49	95	122	105	136	128	113	124	113	150	116	147	142	69	82
ENSG00000105778	185	183	155	207	163	153	112	147	167	204	274	200	173	239	222	108	133	169	214	198	154	173	164	113	182	82	142	115	124	74	224	167	161	134	168	99	131	137	220	240	177	230	278	206	119	146	172	88	141
ENSG00000105821	636	648	645	765	747	613	465	487	477	671	755	900	914	955	876	498	449	557	642	626	566	626	737	613	633	549	755	409	435	354	813	782	638	509	679	394	443	427	640	661	460	1024	1054	1036	479	621	680	294	484
ENSG00000105835	3058	2783	3079	2396	2337	1927	1366	1301	1351	3901	5554	4523	3309	4518	2914	2118	1844	3205	3970	3193	2215	2143	2712	2004	1943	1431	2271	2164	2377	1916	3758	3051	2675	1650	2160	1169	1741	1712	4871	5222	2356	5150	4592	4588	1685	2894	2841	1136	2328
ENSG00000105855	106	107	94	103	73	60	77	92	88	103	129	128	84	123	59	50	72	102	121	117	79	85	89	46	40	67	96	82	70	63	145	111	102	40	53	59	100	90	141	172	72	134	129	102	65	112	118	63	81
ENSG00000105971	7048	5637	5853	5574	4862	4601	3043	4880	4284	6262	7227	6519	6722	6827	5892	3653	5208	6655	6536	6260	5006	5154	6079	4058	4637	4464	6309	3662	4593	3119	5757	6256	6054	3903	4336	3636	3528	3555	6866	6695	6443	6125	7416	8051	4074	5173	5672	2952	5366
ENSG00000105991	99	110	88	126	109	87	66	74	72	121	133	159	117	169	109	80	56	101	105	113	117	94	115	92	87	63	59	81	86	50	156	144	138	78	87	68	90	71	130	150	100	157	135	139	44	87	95	50	75
ENSG00000105993	1272	1201	1031	1382	1509	1258	1024	1300	1121	1780	2047	2024	1810	2133	1587	1117	1425	1271	1452	1367	1106	1078	1250	1134	1086	971	1584	1201	1434	907	1877	1719	1720	1081	1300	1275	1465	1263	2061	2179	1462	2383	1963	2242	1181	1722	1816	1000	969
ENSG00000106077	497	460	523	610	481	478	414	467	330	636	683	746	781	719	538	328	414	487	486	509	537	535	630	385	391	353	372	322	343	304	652	710	577	354	375	276	371	365	665	603	676	720	690	722	280	445	413	230	378
ENSG00000106089	79	61	62	82	72	49	78	83	76	135	131	116	80	171	67	55	100	93	90	71	69	83	82	33	62	86	172	81	83	39	94	125	117	56	64	85	87	62	112	88	104	102	125	140	151	123	118	73	60
ENSG00000106392	375	327	335	372	358	302	248	325	247	365	424	389	316	421	313	212	232	351	454	343	289	322	287	282	252	237	364	244	251	210	503	360	394	190	214	242	271	235	455	470	257	541	482	480	212	314	302	135	286
ENSG00000106546	300	387	337	321	270	209	216	309	380	349	374	466	345	530	295	203	318	246	414	385	290	268	304	216	225	272	352	258	258	219	583	401	413	167	265	273	390	383	573	634	239	587	519	414	310	471	486	211	228
ENSG00000107372	1724	1617	1682	1827	1221	1060	1201	1377	1393	2507	2880	3221	2463	2965	1547	974	1258	1847	2060	1997	1641	1494	1849	1086	1062	1081	1350	1656	1809	1514	2719	2397	2443	879	1115	1000	1652	1499	2788	3139	1946	2362	2365	2271	1085	2251	2243	940	1313
ENSG00000107929	392	353	412	505	394	349	295	383	372	381	446	499	411	582	456	296	256	378	460	400	390	402	417	343	332	315	393	300	281	230	534	397	403	270	354	231	301	307	463	488	257	571	583	494	297	358	427	149	298
ENSG00000107937	481	556	552	590	786	633	439	614	620	748	923	865	945	885	857	535	687	488	647	663	539	580	800	590	664	579	813	430	403	317	615	642	532	474	491	342	596	466	709	839	579	1159	1188	1115	493	688	773	376	366
ENSG00000107949	960	993	934	1040	1069	877	660	740	670	968	1124	1247	1374	1308	1063	629	705	847	1029	963	992	896	1181	813	841	669	767	618	643	577	1183	1245	1036	685	882	579	772	692	988	1040	774	1278	1260	1406	506	872	958	420	731
ENSG00000107968	145	159	136	145	97	71	68	67	61	375	494	333	384	354	192	133	152	275	276	249	215	215	239	155	144	63	165	197	203	176	362	377	334	130	123	104	206	147	505	508	363	320	391	381	125	223	217	90	110
ENSG00000108256	161	250	276	251	295	228	184	204	221	274	291	348	246	321	343	232	184	178	265	214	137	185	253	248	223	200	307	217	278	197	339	276	279	190	239	185	198	191	391	463	179	463	423	426	202	308	269	153	123
ENSG00000108342	2	3	0	1	1	0	3	0	0	56	106	63	59	54	21	15	7	18	14	8	9	12	20	13	8	3	6	7	25	22	51	56	45	15	13	7	23	20	118	91	79	89	92	97	8	47	27	19	2
ENSG00000108448	1488	1361	1329	1061	1593	1252	741	614	499	2303	2725	2357	2218	2160	2006	1412	707	1880	1875	1827	1141	1258	1498	1535	1531	450	743	1351	1430	1218	1816	2022	1889	1364	1625	509	931	650	2429	2661	1912	2625	2246	2273	490	1336	1082	472	1133
ENSG00000108515	117	139	111	141	38	57	127	82	78	94	146	195	181	143	72	74	88	96	69	87	99	127	150	73	54	112	146	62	104	76	113	160	151	48	76	97	110	97	113	170	113	162	164	123	115	112	105	80	89
ENSG00000108551	0	2	1	2	0	0	3	2	3	44	50	26	25	23	5	3	10	2	3	3	5	5	5	4	3	4	33	3	3	5	10	7	5	1	1	4	7	3	38	77	43	34	44	43	25	24	36	14	0
ENSG00000108654	3673	3359	3457	4550	4236	3849	2880	3611	3892	5686	6885	6306	5394	6607	4681	2976	2892	3010	3817	3430	3876	3267	4151	3603	3598	3770	4545	2443	2566	2168	5448	4015	4248	2905	3628	2554	3121	2888	5082	6653	3080	7311	6680	6705	3872	4589	5031	2275	2797
ENSG00000108691	4	2	4	2	2	0	0	2	0	10	7	98	66	66	11	4	2	2	7	2	20	13	11	7	5	2	9	6	9	15	52	55	48	7	4	3	19	8	15	21	26	26	30	31	18	25	4	4	3
ENSG00000108788	463	418	412	453	410	355	287	317	331	480	635	605	559	569	471	296	332	471	477	453	397	430	493	369	394	262	398	286	319	244	521	539	508	287	358	254	287	280	558	566	526	552	632	649	247	443	378	192	353
ENSG00000108960	101	100	111	81	61	72	47	60	77	90	115	122	105	101	82	62	84	99	93	103	61	83	66	52	59	58	93	61	105	57	110	97	102	42	76	61	83	59	119	156	77	100	98	94	70	93	101	58	77
ENSG00000109220	664	525	571	611	335	284	412	350	351	633	717	745	798	740	425	261	427	638	568	503	499	483	465	283	282	334	583	374	453	369	684	709	731	198	294	365	470	384	790	824	739	597	503	597	319	616	589	250	506
ENSG00000109320	402	408	342	389	289	267	254	294	269	388	410	629	522	621	365	266	231	337	391	427	343	322	378	253	243	210	287	363	386	304	595	470	475	228	290	208	321	318	548	586	372	494	429	446	212	426	479	196	306
ENSG00000109321	128	108	125	159	88	69	102	150	130	301	368	486	600	480	156	104	331	149	186	146	238	216	235	114	143	236	714	128	170	108	304	283	310	111	149	159	183	171	467	646	537	429	498	619	432	604	575	339	97
ENSG00000109445	440	380	483	450	359	371	295	290	283	421	598	579	478	566	357	287	258	423	430	418	341	421	443	290	310	265	351	262	327	213	510	527	384	277	286	243	313	240	458	536	408	537	600	524	243	375	371	188	335
ENSG00000109519	507	516	542	645	752	581	390	473	476	703	903	880	944	919	868	512	512	500	623	534	548	556	766	637	674	428	668	398	404	351	624	693	633	561	709	378	482	430	687	764	701	1021	1059	1173	431	678	748	287	386
ENSG00000109606	805	798	794	863	805	633	531	587	540	827	951	911	867	1003	799	485	459	689	849	816	638	622	721	582	563	531	561	498	498	440	950	830	768	476	594	382	529	472	878	937	566	1064	1040	991	428	637	755	321	613
ENSG00000109787	407	376	393	395	233	198	219	250	283	417	471	434	363	500	288	181	186	391	455	389	356	362	351	191	179	216	229	312	291	236	585	468	428	161	241	217	335	297	509	613	288	424	417	366	192	312	377	180	310
ENSG00000109790	877	816	863	852	721	672	646	659	625	679	786	993	824	1043	979	560	542	756	830	866	671	633	760	673	688	427	534	623	588	512	1011	839	842	621	738	468	718	601	890	955	641	1041	984	1052	414	828	869	346	668
ENSG00000110047	1424	1226	1279	1769	1740	1469	1046	1381	1474	1648	1636	2053	1893	1858	1792	1229	953	1156	1424	1224	1234	1645	1729	1199	1162	1008	1679	1172	1161	944	1780	1598	1457	1164	1399	863	1117	1101	1573	2011	1472	1719	1798	2042	1182	1694	1746	832	1084
ENSG00000110080	473	406	396	420	281	206	230	280	266	522	756	569	579	597	263	202	221	423	441	356	345	377	389	230	170	254	294	358	352	248	559	520	451	140	233	228	346	270	528	558	612	407	388	426	270	298	248	139	360
ENSG00000110092	2552	2705	2509	3819	3919	3595	2500	3522	3507	3664	3944	4865	3736	4655	4973	3289	3705	2340	3032	2794	2961	2857	4015	2717	2982	2437	5225	2517	2885	2285	4012	3172	3344	2670	2754	2729	2867	3036	4064	4717	2663	5219	5377	5134	3819	4768	5356	2391	1943
ENSG00000110104	647	597	619	953	988	880	578	719	705	749	903	1331	1219	1229	1128	660	635	575	644	674	771	836	1135	759	848	647	854	424	510	437	946	1003	952	695	923	474	550	541	810	845	789	1194	1211	1281	594	778	813	405	493
ENSG00000110218	287	272	257	277	319	266	208	254	269	275	283	315	262	367	315	190	195	204	306	225	234	207	231	203	181	196	237	181	175	150	355	282	249	161	233	168	251	228	318	357	210	431	393	392	191	260	283	113	219
ENSG00000110756	184	152	193	213	103	100	100	118	122	170	175	226	208	256	131	93	91	143	186	174	165	161	170	104	101	98	96	136	126	111	261	223	188	80	101	76	111	121	199	231	147	191	176	181	88	133	139	67	140
ENSG00000110848	0	0	0	1	0	0	1	0	2	21	30	9	14	12	8	4	9	7	5	3	4	7	6	4	3	2	8	5	12	9	16	10	11	7	5	10	13	9	24	22	15	19	23	37	7	12	6	5	0
ENSG00000110906	405	406	329	456	398	263	234	380	353	378	465	436	351	510	462	266	286	288	345	360	285	299	401	361	346	269	304	340	305	255	530	424	399	314	382	259	328	292	416	516	293	503	502	396	253	335	421	191	308
ENSG00000110925	137	125	128	154	74	77	99	112	117	149	173	155	140	191	95	58	98	105	155	110	116	98	126	59	72	116	113	86	77	71	194	168	135	37	62	78	106	105	160	212	108	160	155	142	101	121	167	63	104
ENSG00000111057	14652	13610	13731	16813	15095	13703	10553	15148	13510	17450	21158	20437	22435	18781	16657	10231	11405	12794	13249	13509	13607	15133	16945	11437	12823	10870	13520	10297	12229	8939	17029	18020	17497	11106	13066	10202	12257	11046	18447	17019	18578	17379	18886	20470	9425	14236	15558	7128	11156
ENSG00000111252	45	48	47	46	47	44	32	38	40	54	68	89	74	86	57	42	34	42	55	47	45	44	62	44	42	39	62	35	41	29	67	58	57	40	49	21	44	32	62	74	42	89	93	94	37	54	57	27	34
ENSG00000111266	30	32	25	30	18	22	20	25	25	32	35	39	33	46	28	23	24	40	40	38	28	29	25	16	13	17	22	30	39	23	46	40	38	13	21	20	29	31	42	53	28	31	30	27	18	40	36	13	23
ENSG00000111328	1723	1366	1427	1512	1143	934	1017	1125	912	1589	1693	1749	1851	1976	1308	789	1015	1559	1501	1478	1337	1430	1591	926	1030	772	1039	907	947	750	1688	1791	1815	766	1055	861	1039	856	1544	1501	1426	1560	1628	1727	628	1258	1329	605	1312
ENSG00000111412	340	335	419	369	250	236	259	299	235	320	458	417	439	384	313	214	238	324	330	330	320	323	400	259	243	252	294	225	289	165	361	359	356	213	238	192	224	179	394	469	356	403	383	395	152	317	355	179	259
ENSG00000111424	155	149	132	155	161	142	85	138	121	181	150	207	179	221	184	115	106	114	165	142	131	147	147	146	128	108	129	116	123	109	175	175	151	108	145	92	127	130	194	185	133	219	195	194	94	146	160	69	118
ENSG00000111615	767	782	698	984	795	651	570	685	578	762	914	1015	989	1088	829	538	534	745	828	786	708	715	786	646	683	493	668	529	586	430	997	861	864	475	692	502	622	514	829	877	629	1083	1074	1058	475	721	808	318	584
ENSG00000111641	372	362	347	466	520	448	319	359	393	417	597	671	674	672	601	358	309	311	347	418	389	407	526	414	441	374	482	203	247	246	451	492	462	363	469	273	327	311	445	450	334	664	712	744	342	420	442	234	283
ENSG00000111845	380	317	352	450	437	372	287	315	306	367	451	561	651	587	447	295	310	325	385	356	379	363	497	334	364	320	414	218	250	190	509	459	418	311	347	246	281	266	383	436	295	578	600	631	279	400	448	203	289
ENSG00000111860	22	19	24	20	15	13	10	16	19	28	37	39	27	39	27	14	17	26	36	23	29	34	34	21	19	9	15	17	20	12	29	39	27	16	23	13	20	16	28	49	28	31	37	36	14	23	33	21	17
ENSG00000111911	122	116	117	121	83	55	53	64	59	149	159	147	155	177	108	62	59	146	156	138	109	106	115	68	68	60	59	113	110	80	169	138	127	55	70	53	100	70	169	211	107	147	141	143	43	106	113	51	93
ENSG00000111912	171	216	197	230	109	121	122	150	113	1197	1303	1243	1168	1118	453	324	288	460	501	456	442	378	437	223	235	237	445	578	685	638	1053	858	927	295	296	330	551	558	1878	2261	1217	1167	1243	1107	437	916	871	484	130
ENSG00000112081	6752	6314	6097	7376	6631	5875	5073	5267	5001	7464	8638	8159	8522	8421	6416	4283	4581	5527	7204	6159	5916	5383	6867	4917	4496	3970	5539	4254	4638	3716	7944	7160	6352	3954	4561	3910	4779	4077	6887	7812	5036	8758	8463	9205	3832	5881	6471	3021	5141
ENSG00000112096	734	586	730	599	709	461	389	396	379	1099	1451	1339	1073	1461	931	634	381	819	988	829	582	575	693	612	522	250	379	833	813	905	1435	1125	911	485	743	435	710	664	1600	1694	900	1586	1469	1385	462	1057	1032	322	559
ENSG00000112149	31	41	31	53	66	46	45	37	29	90	75	135	123	142	78	54	40	39	54	46	61	69	62	63	50	25	36	57	63	44	153	118	97	44	70	42	75	68	114	109	90	153	134	160	32	88	75	35	24
ENSG00000112242	52	53	56	75	75	63	41	52	44	63	68	95	76	128	79	46	46	48	60	67	62	58	55	52	42	43	70	46	53	39	101	78	60	35	58	32	56	48	84	102	47	122	111	104	64	69	69	36	40
ENSG00000112245	699	1034	724	705	874	625	311	562	547	995	1103	1234	807	1266	1034	621	514	511	942	1035	537	576	473	526	730	488	917	527	504	359	1141	711	786	512	605	270	553	406	864	1277	646	1689	1283	1353	442	834	652	593	532
ENSG00000112308	940	939	990	940	767	710	564	613	660	885	896	1192	960	1141	812	573	521	808	933	923	809	778	948	611	604	497	571	604	569	500	1173	1043	1002	484	646	489	608	490	1088	1140	907	1207	1074	1147	402	684	706	371	716
ENSG00000112559	310	264	273	284	258	228	180	257	246	289	304	371	357	404	277	147	250	226	277	229	288	313	327	189	198	222	312	157	177	149	268	299	256	173	171	191	181	188	277	316	295	338	369	389	222	251	256	150	236
ENSG00000112576	467	432	404	450	556	443	275	297	333	569	683	778	724	725	657	403	328	434	521	475	451	421	527	456	494	225	349	336	380	304	547	590	519	400	559	245	346	339	624	657	585	797	774	728	247	407	441	209	356
ENSG00000112578	279	255	334	300	437	426	250	323	375	412	444	598	497	559	566	309	380	301	307	306	300	346	494	359	430	290	532	231	268	227	431	374	362	333	482	215	282	276	413	457	370	597	700	668	288	465	541	229	212
ENSG00000112658	275	244	235	321	244	231	199	263	263	294	322	420	388	417	276	181	206	231	267	257	278	289	333	181	195	215	286	186	191	162	341	331	271	163	200	159	210	189	288	353	271	348	377	391	208	287	322	153	209
ENSG00000112715	341	248	347	315	302	372	378	405	435	1353	1644	1236	961	1299	580	452	798	523	472	400	430	449	474	379	417	578	1567	389	476	465	876	707	636	339	400	450	627	527	1671	1937	1194	1371	1536	1666	1108	1413	1356	676	260
ENSG00000112773	43	38	35	47	51	32	22	53	53	81	95	72	58	84	35	29	82	47	52	44	32	29	33	35	40	45	117	47	45	32	60	47	43	21	37	39	37	52	104	142	61	108	83	110	72	85	97	45	33
ENSG00000112972	510	496	631	694	998	826	543	533	562	538	592	769	539	986	1108	614	467	494	592	638	546	506	749	632	609	479	744	388	390	298	883	765	627	682	740	487	647	545	687	779	300	1365	1633	1357	539	862	915	288	388
ENSG00000113070	14	15	8	11	8	11	14	18	13	195	226	170	167	167	51	42	59	36	33	36	38	54	45	39	39	25	150	33	59	45	125	111	84	29	30	26	55	53	256	402	234	274	264	287	121	188	132	89	11
ENSG00000113161	184	209	197	310	400	306	234	297	305	241	271	246	244	392	253	217	228	177	236	207	194	154	228	223	172	252	243	204	167	160	323	276	223	132	247	134	268	248	246	305	197	362	410	437	304	303	292	162	140
ENSG00000113369	948	819	926	759	369	319	693	838	743	1650	1995	1267	979	1508	549	516	1110	1066	1272	1146	812	727	815	375	361	854	1303	741	821	558	1375	1015	969	389	459	832	1095	987	1855	2065	970	1243	1067	1292	1027	1327	1436	618	722
ENSG00000113460	1153	1050	1026	1297	1160	1034	675	795	837	1391	1739	1839	1982	1850	1571	963	828	1105	1229	1129	1126	1125	1502	1121	1273	790	1084	627	697	558	1463	1533	1462	950	1117	556	757	710	1416	1639	1265	2381	2459	2605	721	1152	1321	655	878
ENSG00000113575	3377	3223	3184	3880	3536	2925	2550	2710	2789	3874	4425	4181	3698	3971	3639	2437	2287	2860	3732	3495	2819	2618	3439	2821	2722	1976	2596	2434	2569	2236	4046	3726	3312	2359	2829	1975	2644	2451	4075	4411	3083	4511	4256	4002	1952	3363	3455	1483	2571
ENSG00000113615	99	103	96	105	102	70	59	61	90	110	124	108	87	111	98	65	49	82	107	100	65	73	74	61	55	55	77	66	69	58	132	96	80	50	77	42	63	69	130	163	61	134	122	120	50	86	95	42	75
ENSG00000113645	305	337	349	449	377	264	239	405	349	330	335	508	448	464	382	248	250	264	359	318	311	353	391	218	207	323	322	262	290	229	505	395	349	207	276	223	383	267	402	430	270	480	397	401	320	356	405	195	232
ENSG00000114019	668	676	673	974	533	515	548	721	721	1228	1338	1204	1030	1257	631	477	433	633	757	687	756	789	801	420	380	557	697	568	647	498	1198	931	775	313	430	461	752	647	1474	1809	978	1137	1081	947	575	985	864	397	509
ENSG00000114315	1013	962	986	1219	538	496	767	930	793	2095	2136	1192	1288	1213	599	454	837	1022	1053	1008	956	936	995	503	541	816	1190	560	595	416	1200	1134	1005	413	479	617	861	725	1732	1708	1543	1373	1389	1317	854	1036	1146	509	771
ENSG00000114354	2024	1904	1743	1874	1685	1308	1158	1385	1191	1969	2270	2081	2123	2088	1783	1048	1100	1658	1891	1877	1589	1557	1797	1294	1313	1065	1161	1146	1253	943	2085	2028	1834	1065	1488	1050	1187	1155	1951	2023	1685	2204	2162	2181	829	1349	1500	738	1541
ENSG00000114737	38	31	30	37	29	26	25	36	42	38	53	29	37	47	32	24	40	22	26	33	36	37	37	23	20	30	42	19	24	13	35	30	34	18	27	34	37	34	46	38	41	45	47	44	38	36	50	24	29
ENSG00000114767	185	180	181	270	276	268	197	279	229	204	233	393	356	356	367	198	241	160	202	180	280	259	370	242	241	229	275	102	156	123	290	272	267	225	266	171	239	207	233	217	259	319	393	387	223	273	301	151	141
ENSG00000114784	1063	963	977	1038	711	571	602	615	551	794	1064	1198	1139	1118	763	429	508	1002	970	879	824	812	947	608	521	548	627	537	632	474	1037	1146	1190	514	617	541	627	578	947	1099	990	993	949	1062	444	675	734	355	809
ENSG00000114993	317	284	285	394	269	278	257	339	347	439	441	528	567	558	334	191	316	268	309	326	369	404	449	217	230	299	360	242	261	197	484	492	437	219	287	252	390	331	408	426	363	410	422	418	285	371	400	177	241
ENSG00000115008	6	7	5	2	19	12	3	4	2	207	242	125	128	136	72	41	17	48	55	50	22	13	25	43	71	6	41	46	71	80	72	90	77	52	52	12	28	21	337	441	316	278	338	350	34	62	54	44	5
ENSG00000115009	59	29	37	40	16	21	14	8	7	1196	1726	1577	1657	1300	228	235	172	363	300	272	261	174	211	119	109	48	294	608	714	712	1185	1134	1093	195	184	211	512	432	2638	2520	1975	1154	989	1378	250	936	673	405	45
ENSG00000115109	218	206	205	182	167	139	119	134	147	204	241	221	195	219	194	127	116	182	253	233	151	161	199	156	142	79	148	127	144	119	237	212	167	109	146	99	138	157	239	295	194	239	248	250	108	148	197	81	166
ENSG00000115274	263	241	212	325	168	232	351	242	250	300	401	420	377	382	301	140	206	270	359	269	302	257	292	234	170	200	204	139	309	276	531	433	405	160	188	209	237	311	346	316	319	271	406	291	236	323	358	170	200
ENSG00000115289	325	258	261	287	205	203	175	250	170	307	392	407	363	299	212	230	152	277	261	247	239	260	323	184	204	212	271	197	210	154	334	325	264	207	238	154	180	134	376	344	326	296	413	430	122	262	274	100	247
ENSG00000115368	365	312	317	373	296	276	219	243	272	319	392	402	370	411	365	222	199	264	320	309	291	311	374	260	289	204	242	188	205	163	390	372	317	207	266	172	228	199	330	363	254	454	462	492	188	254	307	133	278
ENSG00000115520	214	193	212	232	150	109	164	173	141	260	325	299	304	352	177	120	192	214	253	225	193	154	199	125	109	156	241	163	157	143	291	297	254	106	142	147	185	188	392	418	299	311	337	356	175	252	335	164	163
ENSG00000115541	6490	5936	5988	7508	10434	7486	6407	5978	4707	6265	8742	11287	10656	11137	9832	6435	7409	6269	5560	6180	7079	6498	9200	8645	8948	4556	7312	3452	5103	3752	8428	12526	12398	7806	9247	5929	6901	5145	8134	6210	9602	12444	12761	15840	4089	8467	7949	3981	4942
ENSG00000115844	22	21	15	25	8	6	22	30	27	34	42	29	20	36	16	14	33	19	19	18	21	23	27	6	15	27	52	12	12	9	17	23	24	8	9	19	20	22	32	33	30	33	22	30	40	34	47	22	17
ENSG00000115875	3881	3459	3835	4847	5069	4501	4381	4615	3768	4864	6263	7334	7302	7001	5443	3496	4749	3877	3892	3835	4841	4616	6008	4091	4143	3797	5267	2393	3013	2354	5618	6113	5509	3612	4375	2961	3769	3078	4998	5132	4479	6700	7433	8435	3495	5330	5919	2937	2955
ENSG00000115946	302	323	324	443	430	370	333	304	392	375	526	652	610	643	462	271	369	298	371	251	427	398	534	336	394	368	606	216	245	193	395	471	495	273	310	230	308	251	559	441	461	604	611	621	373	392	442	196	230
ENSG00000115963	704	593	662	905	539	591	466	655	788	1520	1835	1710	1671	1623	930	733	740	810	1038	876	1000	1034	979	627	692	638	984	884	917	773	1917	1532	1372	532	597	812	987	873	1998	2513	1267	1730	1980	1759	795	1243	1226	639	536
ENSG00000116044	2375	2446	2293	2817	1583	1322	1826	2121	2075	2748	2952	3358	2807	3297	1795	1294	1615	2056	2429	2574	2304	2314	2436	1345	1353	1429	1541	1750	2076	1699	3534	3054	3090	1039	1368	1592	2213	1936	3200	3604	2333	2615	2525	2172	1226	2403	2530	1150	1808
ENSG00000116095	213	164	180	220	201	155	146	194	130	186	206	283	178	250	205	116	124	181	194	130	171	164	164	119	143	127	135	112	138	120	269	266	194	106	127	92	158	155	252	215	142	323	227	245	99	212	203	81	162
ENSG00000116212	520	453	461	485	428	353	328	392	336	517	586	585	590	603	484	293	305	455	502	531	385	425	471	341	410	271	326	331	338	278	534	502	498	259	377	258	320	271	532	568	483	571	548	501	236	378	401	206	396
ENSG00000116285	74	85	92	116	109	86	60	120	111	493	575	440	382	461	143	98	264	97	115	114	115	133	153	109	116	175	718	118	156	143	264	216	241	100	107	149	148	186	721	1034	366	564	606	619	474	662	741	355	56
ENSG00000116337	100	120	73	146	124	102	86	125	113	144	152	132	160	182	155	98	104	81	99	123	94	141	143	88	105	94	145	72	64	63	122	119	96	69	99	84	125	99	136	107	112	163	159	127	125	107	166	61	76
ENSG00000116514	246	206	203	185	112	101	112	148	148	276	310	221	239	253	134	99	142	208	234	231	174	168	179	91	93	115	142	191	192	158	241	248	205	88	110	124	168	161	307	306	274	211	191	214	101	203	209	120	187
ENSG00000116584	169	211	193	195	136	129	124	147	157	322	400	416	235	315	160	117	163	221	215	198	177	200	230	135	92	160	201	211	180	227	271	318	245	96	124	132	168	161	343	382	283	216	238	225	161	245	245	118	129
ENSG00000116604	192	201	173	232	139	122	143	182	195	245	216	242	198	259	135	114	171	164	193	189	146	171	201	84	90	115	177	148	159	117	252	207	176	85	100	130	174	139	252	278	208	201	192	169	128	205	242	109	146
ENSG00000116711	162	153	149	143	95	69	93	122	120	173	207	165	151	194	111	61	131	134	208	162	128	116	144	78	81	105	113	108	108	79	205	173	165	58	92	103	146	125	195	210	138	150	133	162	82	121	131	87	123
ENSG00000116717	298	262	236	246	168	177	131	160	192	725	733	451	515	519	248	182	330	382	349	400	281	288	311	223	235	214	399	293	351	255	418	414	357	174	229	274	257	242	566	628	482	460	573	541	267	332	397	219	227
ENSG00000116871	902	776	693	813	729	557	660	985	919	987	1004	1077	1123	1087	792	464	769	578	794	778	720	919	978	579	477	737	946	662	743	520	912	898	707	500	598	693	808	617	904	947	896	814	788	793	733	926	1218	484	687
ENSG00000117000	58	65	60	75	64	45	50	65	71	79	84	83	61	92	53	36	49	56	73	67	55	49	59	36	36	56	71	44	48	43	99	79	69	23	48	45	59	60	92	110	44	99	78	80	57	66	77	33	44
ENSG00000117036	105	118	105	152	85	82	77	102	100	157	170	195	139	228	97	63	88	106	140	126	110	119	134	73	58	88	121	109	114	99	220	153	143	53	77	82	133	127	209	252	116	176	159	138	99	171	160	74	80
ENSG00000117133	609	563	508	615	463	418	387	447	383	569	661	639	681	663	548	336	364	540	547	529	500	497	585	352	405	355	412	315	378	284	642	613	626	352	455	286	388	359	612	644	548	642	642	680	266	458	487	192	464
ENSG00000117174	132	136	156	170	138	124	88	102	110	165	168	183	172	213	148	95	82	138	164	156	123	149	170	110	108	126	131	97	94	83	179	166	110	71	116	87	91	97	146	191	88	212	226	224	100	133	151	54	101
ENSG00000117407	262	304	237	287	161	139	216	162	143	613	614	707	512	663	373	208	260	452	431	407	349	383	471	263	230	223	266	294	309	200	603	581	487	214	188	185	281	242	657	749	586	521	546	529	198	321	316	109	199
ENSG00000117410	1360	1141	1288	1558	1117	954	1099	1027	949	1647	2064	2061	1925	1917	1287	861	1132	1550	1445	1251	1362	1159	1550	839	916	739	1352	825	992	671	1623	1858	1702	786	874	870	1106	884	1564	1647	1872	1763	1823	2000	808	1173	1098	639	1036
ENSG00000117525	645	692	735	853	547	490	503	668	866	1748	2064	1313	1324	1499	669	481	873	766	908	721	664	764	747	422	449	911	1966	549	573	458	1106	844	686	322	366	652	748	772	1686	2097	1094	1436	1592	1633	1526	1466	1353	745	491
ENSG00000117595	948	971	920	933	703	643	639	836	861	1239	1397	1127	1091	1167	802	507	761	892	1179	1154	740	830	851	583	551	598	748	868	893	751	1265	1107	1017	433	580	719	933	916	1378	1557	889	1038	1053	979	580	1070	1203	536	722
ENSG00000117597	64	61	56	76	60	49	45	57	66	69	84	86	74	92	68	47	41	52	76	61	67	74	84	44	47	49	58	39	44	38	82	78	70	41	54	42	54	50	71	85	57	81	84	87	43	57	62	33	49
ENSG00000117877	62	76	57	99	114	114	58	93	90	79	90	148	170	133	152	84	69	40	83	62	98	97	144	102	94	72	150	51	51	44	79	78	65	75	89	69	47	68	70	111	60	148	190	188	109	104	115	54	47
ENSG00000118200	294	334	290	320	284	235	166	226	237	248	329	345	253	357	250	160	202	269	350	315	243	225	243	187	182	200	264	184	217	179	351	289	286	138	194	154	212	200	334	415	176	368	349	331	212	248	304	126	224
ENSG00000118242	193	201	182	244	154	148	147	173	148	189	270	290	233	326	162	140	157	179	226	191	169	165	229	116	154	146	153	161	145	112	311	278	249	106	127	150	190	178	210	210	169	228	195	213	117	228	216	110	147
ENSG00000118263	85	119	64	72	44	38	42	87	62	119	95	116	56	103	45	44	100	86	95	101	55	65	86	34	28	54	129	67	73	54	110	67	86	24	38	75	84	75	144	165	90	62	102	51	110	127	111	98	65
ENSG00000118503	97	108	89	85	94	65	76	95	91	839	928	730	547	675	426	342	268	403	402	396	385	405	308	315	362	217	565	458	398	343	812	646	696	266	268	324	500	428	1123	1148	583	797	923	725	448	558	662	309	74
ENSG00000118515	86	90	93	131	79	74	58	80	99	357	430	367	313	369	164	156	117	137	171	163	153	159	168	105	131	85	203	158	191	142	348	305	234	119	127	109	206	174	526	624	401	459	444	497	206	360	256	193	65
ENSG00000118523	320	311	314	619	144	191	393	563	673	1063	979	929	1019	823	185	186	394	222	294	200	536	572	518	132	119	543	860	255	314	238	755	532	491	111	97	388	509	507	825	1391	619	586	771	626	713	741	793	367	244
ENSG00000118707	298	251	269	376	177	172	220	255	254	330	369	414	402	428	189	156	224	227	297	302	256	340	298	182	152	214	233	191	199	179	396	386	309	122	129	161	264	228	339	374	264	341	297	266	213	294	322	144	227
ENSG00000119048	2123	1833	1722	2032	1220	963	1534	1411	1093	1800	2212	2106	2224	2496	1405	943	1777	2169	2114	1844	1643	1693	1721	1033	1101	1229	1600	1033	1318	950	2357	2218	2399	972	958	1337	1788	1275	2081	2308	2051	1875	1931	2287	1051	1829	2166	996	1616
ENSG00000119231	226	271	278	254	278	213	220	180	202	253	306	312	258	365	249	163	239	231	350	249	264	209	239	158	178	229	281	179	214	153	355	263	320	170	202	169	285	175	294	398	245	322	304	359	179	291	285	124	172
ENSG00000119669	367	362	340	439	290	232	240	261	279	512	453	518	412	582	356	240	253	372	506	444	386	388	421	271	236	197	234	313	334	247	611	494	396	186	298	209	319	297	521	556	362	528	457	464	181	358	376	151	279
ENSG00000119725	883	888	846	976	752	601	635	820	626	864	998	1088	1026	1082	795	592	584	818	952	903	771	801	806	597	703	481	629	592	695	516	1066	1016	992	492	587	558	701	570	962	1097	879	970	995	1044	442	745	654	352	672
ENSG00000119862	177	111	146	155	161	159	105	128	153	189	279	218	199	175	156	148	135	144	168	184	149	146	168	128	140	70	114	112	123	98	196	161	197	173	131	119	69	77	178	202	184	214	312	195	78	173	135	99	135
ENSG00000119953	342	347	316	379	345	276	220	201	236	352	486	341	330	456	309	228	237	323	350	339	265	220	310	276	259	169	263	242	240	172	383	358	355	217	246	182	225	221	383	372	239	481	450	394	158	328	354	144	260
ENSG00000119986	230	203	185	256	212	182	138	158	133	246	331	271	329	263	240	145	123	211	231	221	204	214	242	171	186	108	157	139	153	107	212	263	206	157	153	100	123	123	251	292	237	264	273	352	114	187	198	92	175
ENSG00000120129	57	56	57	96	50	38	55	76	74	636	698	325	294	276	108	90	167	114	112	97	122	116	135	108	81	98	539	84	87	54	189	183	159	45	57	92	106	100	758	969	728	471	568	595	362	417	433	259	43
ENSG00000120149	144	131	151	133	117	89	103	124	110	170	217	218	198	192	135	88	120	126	135	150	121	133	143	91	98	76	141	115	118	72	158	178	137	82	101	105	122	116	173	206	158	200	164	197	96	154	173	72	110
ENSG00000120217	26	17	32	48	18	21	20	34	27	33	56	53	46	70	23	28	28	19	53	34	40	23	15	22	18	32	65	18	27	33	62	37	36	35	39	22	24	36	71	58	42	67	61	65	36	56	54	32	20
ENSG00000120306	957	773	871	941	851	845	665	822	721	852	1053	1169	1079	973	997	632	859	862	811	828	734	843	1036	783	840	499	756	569	664	437	881	1002	943	755	794	676	797	574	953	953	1064	1154	1157	1297	438	849	965	410	729
ENSG00000120337	2	1	1	1	4	2	1	2	1	17	14	15	16	17	4	6	0	3	8	4	4	5	4	5	7	1	2	9	5	6	16	14	11	4	3	1	4	1	19	21	15	18	16	22	4	6	2	5	2
ENSG00000120526	394	377	389	426	411	323	244	303	284	457	513	488	516	563	424	276	243	330	380	383	329	352	412	340	336	251	304	237	233	213	523	442	454	287	333	217	270	252	436	470	344	580	597	618	209	311	381	148	300
ENSG00000120705	1964	1789	1771	1978	1927	1561	1196	1453	1359	1682	2040	2237	2038	2171	1870	1271	1287	1614	1754	1767	1518	1515	1854	1467	1581	1163	1524	1092	1304	964	2034	1899	1922	1294	1640	1021	1324	1151	2076	2135	1465	2555	2316	2456	1105	1647	1793	836	1495
ENSG00000120738	131	125	112	280	59	82	207	234	279	3542	3315	1494	1700	1204	353	402	631	306	282	260	549	521	616	283	329	517	2242	318	428	383	948	745	720	219	159	545	726	752	4241	5389	3177	3300	3508	3010	1739	2538	2560	1216	100
ENSG00000120875	18	13	16	26	33	25	17	18	16	86	107	130	126	111	54	37	34	28	34	22	42	34	41	37	42	28	90	25	34	34	68	60	54	31	38	16	26	27	125	178	101	160	148	165	57	86	79	42	14
ENSG00000120889	153	142	152	196	164	165	153	192	172	252	306	362	289	397	199	149	189	165	205	177	199	221	201	120	110	203	257	164	212	149	379	303	275	117	139	149	237	214	305	364	220	328	318	322	225	341	287	161	116
ENSG00000120913	422	323	313	401	309	335	296	292	256	494	746	498	555	431	547	294	282	377	404	311	350	430	499	276	330	256	363	224	247	263	405	395	352	270	272	166	238	199	457	636	409	592	546	536	230	246	366	154	321
ENSG00000120963	2311	1858	1973	2255	1690	1609	1762	2062	1720	1969	2408	2854	2735	2637	1900	1198	1963	2040	2103	2051	1901	1756	2157	1519	1266	1312	1892	1380	1761	1093	2358	2600	2665	1285	1518	1444	1757	1470	2076	2223	2418	2136	2124	2366	1179	2159	2165	1154	1760
ENSG00000121743	12	14	11	23	23	14	16	22	19	24	23	34	25	41	22	15	20	14	18	13	24	23	22	14	11	21	20	9	8	9	37	25	25	8	20	12	25	22	19	24	10	38	37	43	18	23	21	12	9
ENSG00000121864	512	498	479	596	379	310	349	375	334	449	452	599	593	721	487	268	289	467	578	506	471	515	515	324	293	345	402	364	319	283	719	600	610	270	345	261	399	310	508	567	352	549	594	570	282	381	436	221	390
ENSG00000121895	153	104	131	117	110	88	59	45	38	98	164	201	165	176	176	83	63	195	141	143	83	119	103	125	155	29	45	85	83	70	163	162	157	108	143	54	69	45	178	181	181	243	278	284	53	79	78	38	116
ENSG00000121931	150	149	111	187	187	159	123	127	117	140	157	169	164	212	217	121	104	112	143	140	129	106	109	132	142	87	122	105	98	72	202	179	173	113	161	94	135	127	165	173	109	298	235	255	92	142	167	88	114
ENSG00000122257	483	427	481	531	361	321	335	375	335	533	606	642	590	617	381	258	312	393	503	411	420	395	429	246	270	285	398	305	283	203	607	503	500	210	279	225	308	283	524	718	343	608	581	555	336	426	421	189	368
ENSG00000122484	140	178	165	168	109	93	90	146	113	157	208	163	192	202	140	102	108	150	197	141	127	156	176	87	105	81	82	96	75	100	180	199	171	61	123	90	107	97	176	205	127	176	203	201	79	112	128	79	107
ENSG00000122641	21	22	24	41	29	26	20	38	32	47	54	49	56	60	36	26	51	32	27	32	39	50	52	24	18	47	57	28	25	15	56	52	42	18	23	34	43	37	47	53	43	51	55	61	52	64	63	37	16
ENSG00000122691	90	84	88	103	67	60	53	49	47	131	140	111	118	128	74	61	62	103	109	91	72	81	80	66	68	66	63	61	80	48	80	86	82	66	62	41	63	45	132	123	93	127	129	128	46	89	87	44	69
ENSG00000122861	749	729	592	634	564	532	407	673	659	1954	1884	1236	1295	1344	920	684	711	858	994	787	657	700	691	526	562	573	1020	1016	1065	752	1437	1152	963	470	665	606	902	821	1776	2029	1536	1366	1721	1626	764	1015	919	544	570
ENSG00000122863	52	57	49	57	63	50	37	59	65	73	57	69	57	85	53	40	49	42	67	46	45	45	57	35	37	50	76	44	41	31	73	60	49	23	41	41	53	59	70	83	52	79	82	70	58	67	65	34	40
ENSG00000122877	3	2	8	6	1	5	4	10	4	33	36	12	13	14	6	6	7	6	3	4	6	5	4	1	8	8	29	4	5	3	10	9	5	2	3	8	11	9	27	38	24	29	37	29	38	35	38	16	2
ENSG00000123358	45	28	28	68	54	49	46	53	73	315	329	267	220	237	97	62	116	79	75	60	116	105	115	60	53	80	267	52	92	97	160	168	176	52	57	70	98	121	407	599	365	303	314	368	228	448	430	207	34
ENSG00000123395	741	632	594	829	727	660	678	726	677	844	904	1017	1101	1027	824	541	530	652	703	634	640	675	794	546	601	494	751	498	519	435	831	859	746	542	555	445	622	449	798	984	759	996	995	1005	520	786	861	398	564
ENSG00000123505	557	528	589	529	760	559	303	384	372	522	614	794	748	799	853	511	365	470	567	530	498	476	642	646	612	371	558	288	334	292	690	653	586	507	670	264	349	322	592	707	493	1101	1192	1144	376	530	608	308	424
ENSG00000123545	295	224	236	303	346	268	231	193	216	390	457	568	676	543	447	240	256	313	325	286	302	296	416	353	367	226	382	170	173	170	388	467	466	277	331	147	249	240	346	456	375	448	640	786	233	309	409	175	225
ENSG00000123552	102	91	93	92	80	61	65	74	58	76	119	113	130	143	68	42	70	77	108	102	83	83	114	70	54	61	67	52	67	46	80	111	111	50	70	40	64	65	113	106	79	113	120	148	57	76	77	49	78
ENSG00000123595	542	492	527	431	280	187	308	372	326	695	841	792	788	685	380	276	393	581	633	568	483	417	492	258	293	335	509	312	415	344	607	708	748	277	300	340	399	361	733	874	805	545	598	625	327	518	472	285	413
ENSG00000123685	19	8	10	14	15	10	15	19	9	15	28	35	37	20	25	9	19	26	10	11	19	14	25	19	12	20	12	5	12	7	12	18	14	9	5	6	14	13	17	22	22	20	37	50	6	23	32	7	14
ENSG00000123728	309	280	263	272	200	151	169	216	144	276	327	320	237	300	217	164	223	265	302	309	181	159	217	154	145	163	244	171	246	151	288	313	270	178	171	191	200	196	392	394	191	300	295	248	151	320	278	145	235
ENSG00000124145	1450	1502	1276	1693	1224	1174	1040	1426	1467	2725	2560	2471	2481	2682	1251	950	1288	1399	1840	1565	1495	1492	1541	821	745	1108	1617	1418	1411	1136	2771	2158	1868	685	958	1016	1685	1450	2690	3028	2104	2213	2263	2363	1281	1925	1823	930	1104
ENSG00000124171	75	46	41	42	25	15	27	41	23	79	102	69	72	83	27	20	38	54	59	56	44	60	50	17	21	33	69	36	41	19	70	68	64	28	22	41	38	39	88	95	61	65	83	72	64	61	65	40	57
ENSG00000124201	182	187	178	183	147	141	109	174	161	174	207	234	194	254	161	96	121	147	195	180	135	144	160	119	113	128	151	142	166	121	220	174	179	85	124	111	161	155	213	246	153	197	188	179	116	167	186	91	139
ENSG00000124216	3	2	1	2	3	5	1	3	2	25	38	7	5	11	5	3	8	3	3	3	3	1	5	6	7	1	6	3	3	2	4	4	3	3	6	3	1	4	8	8	5	17	28	33	7	11	10	4	2
ENSG00000124226	2412	1893	2174	2283	1853	1861	1822	1781	1449	2495	3349	3005	2835	2672	1959	1397	1460	2396	2582	2297	2242	2099	2646	1504	1472	1236	1922	1532	1716	1149	2177	2675	2445	1328	1500	1268	1684	1315	2753	2724	2544	2538	2625	2848	1180	1833	1873	824	1837
ENSG00000124380	539	516	470	434	368	269	298	313	297	528	587	623	573	560	404	257	311	558	591	486	393	421	450	334	361	280	352	318	343	250	517	607	555	249	365	259	337	264	495	578	543	529	528	588	221	386	362	206	410
ENSG00000124593	157	129	153	173	88	86	105	107	91	214	258	251	231	229	115	76	75	189	160	153	145	170	164	75	58	106	105	157	137	133	285	228	175	68	89	78	171	116	235	242	160	173	160	152	104	151	130	62	120
ENSG00000124688	692	722	680	696	596	522	399	479	387	804	890	961	913	976	632	430	395	654	730	676	626	609	651	482	510	354	432	470	532	479	814	863	786	380	489	330	425	380	824	831	756	847	835	831	348	566	561	287	527
ENSG00000124762	849	761	666	721	589	499	457	759	665	1779	1846	1260	1234	1246	702	517	1017	753	815	779	583	573	711	540	653	608	1294	567	755	566	945	914	978	452	550	879	862	798	1797	1883	1758	1421	1404	1631	904	1420	1525	765	646
ENSG00000124784	272	263	257	332	296	263	223	248	265	230	284	376	402	413	312	223	205	232	283	227	222	262	280	220	259	219	330	154	190	132	324	311	216	176	242	212	210	240	262	312	191	428	439	430	278	291	369	132	207
ENSG00000124789	209	237	226	255	258	226	159	194	181	253	276	337	265	363	277	164	142	191	270	230	216	207	225	195	201	157	195	161	171	145	339	266	239	135	215	113	184	158	277	346	166	388	379	365	145	225	224	103	159
ENSG00000124875	292	276	286	147	121	102	153	138	126	471	537	438	436	511	167	134	211	349	410	321	252	237	229	112	104	140	122	270	324	272	532	461	396	117	157	147	272	240	516	648	426	324	295	308	114	251	229	111	222
ENSG00000124882	20	18	20	19	14	14	11	13	11	48	62	51	65	61	20	13	27	27	29	35	26	31	27	14	14	28	76	20	20	23	46	37	41	12	18	12	29	16	88	107	50	75	89	97	62	64	56	45	15
ENSG00000125089	162	177	166	108	125	113	96	151	141	251	263	272	192	240	143	99	147	165	176	192	134	151	198	93	117	115	215	189	156	121	150	191	164	108	94	121	159	138	240	332	210	189	195	270	140	210	185	109	123
ENSG00000125347	751	760	734	1019	590	495	512	603	585	1921	2173	1779	1694	1724	1118	768	622	1146	1315	1204	1072	1051	1160	770	756	597	706	1138	1199	988	1896	1850	1624	707	821	695	1003	943	1912	2016	1516	1483	1528	1480	596	934	981	479	572
ENSG00000125378	488	417	461	579	448	432	307	398	400	779	819	1036	869	1031	582	354	384	466	469	467	493	517	525	395	340	330	482	469	472	348	848	816	759	311	433	390	540	473	733	824	637	825	826	877	353	586	530	358	372
ENSG00000125398	8	9	7	10	6	8	8	18	19	32	35	15	15	23	9	8	28	9	10	8	8	8	13	9	11	21	61	6	8	5	13	11	12	5	6	13	13	20	27	28	17	35	26	31	42	42	54	27	6
ENSG00000125538	19	12	11	17	14	5	4	3	3	83	97	72	83	84	49	52	13	31	37	34	23	21	36	32	57	2	43	29	29	39	46	58	50	46	38	12	18	16	179	192	149	133	183	220	27	66	50	39	14
ENSG00000125657	10	5	7	15	12	11	8	10	20	38	32	38	26	31	15	11	15	16	20	9	12	12	12	15	13	6	14	7	7	3	27	22	22	8	23	11	16	16	35	26	26	49	40	55	10	14	14	10	8
ENSG00000125731	531	413	424	495	341	327	271	394	373	535	663	648	640	642	403	239	349	381	469	400	410	482	544	279	271	324	386	283	355	258	576	533	541	256	296	276	324	314	533	616	424	491	552	508	343	392	415	199	404
ENSG00000125733	865	790	903	887	567	566	543	620	634	1074	1213	1075	1113	1061	711	461	615	830	848	871	725	813	815	464	488	471	688	690	802	567	1084	1029	908	397	526	496	708	619	1012	1147	905	808	819	875	494	727	842	357	659
ENSG00000125740	11	5	8	9	8	5	10	5	12	169	144	64	52	57	18	14	55	19	12	18	27	20	24	15	19	29	137	10	7	4	11	10	12	3	6	15	16	20	215	275	200	165	124	121	122	250	172	98	8
ENSG00000125753	929	699	779	831	778	678	560	661	620	841	1154	952	882	887	702	461	736	739	775	753	697	768	879	559	571	526	692	535	571	470	766	917	729	480	607	560	619	538	830	1022	741	912	895	880	502	676	943	415	707
ENSG00000125845	21	31	22	41	17	18	26	59	60	86	62	80	73	91	31	29	68	30	50	38	51	50	50	24	21	49	108	45	43	38	97	78	75	20	16	61	80	68	81	109	62	75	72	59	71	105	101	58	16
ENSG00000125952	1306	1181	1074	1218	835	1053	965	1163	1116	1155	1355	1675	1291	1274	1166	736	1039	1096	1238	1243	999	1243	1393	871	959	1023	1280	817	933	703	1261	1296	1040	829	928	1071	978	1023	1089	1270	1239	1354	1285	1398	819	1158	1211	602	994
ENSG00000125968	12778	10922	11747	11996	6699	6019	6078	7412	6019	14096	15536	13587	15175	12718	6160	4506	6814	10670	11466	10363	9871	9816	10582	4406	4277	5602	8824	7546	8244	5583	13203	13476	12450	3744	4436	5919	7107	6007	15933	16787	15801	9884	10401	11278	6248	8780	8789	4585	9729
ENSG00000126003	103	114	116	177	111	98	81	99	104	105	118	190	142	200	113	77	63	94	106	108	121	111	131	79	82	72	100	85	90	71	191	169	130	68	92	76	101	92	140	164	91	180	154	147	82	116	131	58	78
ENSG00000126391	728	748	656	889	647	612	478	668	651	673	979	982	800	956	753	428	716	599	726	695	633	632	737	504	504	558	852	496	519	387	843	900	754	404	512	557	557	538	886	849	789	905	814	969	586	719	832	363	554
ENSG00000126456	558	461	505	501	487	431	436	396	348	620	798	596	633	667	518	338	339	435	428	506	470	527	601	355	456	272	355	361	380	342	574	712	497	344	414	265	424	314	647	612	524	590	538	662	314	521	422	197	425
ENSG00000126457	1498	1282	1414	1909	1811	1729	1297	1566	1367	1556	1943	2187	2257	2230	2102	1288	1261	1313	1518	1421	1503	1595	1970	1463	1493	1247	1507	1081	1160	919	1754	1959	1862	1407	1561	1110	1507	1184	1667	1659	1584	2269	2291	2365	1080	1648	1697	757	1141
ENSG00000126524	1280	1076	1199	1437	1235	1007	909	1146	992	1109	1442	1462	1308	1569	1084	758	983	1061	1200	1069	1052	1069	1299	827	957	880	1108	733	817	656	1490	1390	1305	786	999	857	1004	886	1231	1184	1014	1486	1412	1519	737	1194	1303	561	975
ENSG00000126749	699	541	571	734	492	449	520	585	419	504	784	875	855	710	637	442	605	679	720	579	555	556	764	473	461	392	448	386	437	290	631	842	691	333	497	413	538	372	697	701	719	831	724	863	374	499	517	311	532
ENSG00000126790	306	322	294	292	301	221	197	205	156	333	451	361	331	393	337	223	192	329	409	373	265	292	323	197	225	168	205	184	247	203	396	337	317	185	253	119	190	146	389	369	340	461	407	452	188	194	187	101	233
ENSG00000126814	212	230	230	254	183	219	133	180	151	316	345	273	270	308	210	145	170	246	312	249	195	197	259	155	167	125	209	140	192	107	260	289	260	134	155	129	169	151	337	332	201	284	268	351	129	145	175	83	161
ENSG00000126822	434	396	382	434	363	331	274	385	463	630	563	671	568	622	475	287	363	345	414	425	406	384	414	260	324	311	547	345	396	356	568	509	477	269	352	318	472	427	647	714	453	567	578	582	440	582	619	314	330
ENSG00000126953	289	251	251	372	316	261	249	224	209	256	336	457	465	465	341	261	286	341	315	295	337	266	404	250	290	213	334	146	184	140	375	436	399	249	257	231	263	168	315	309	368	438	444	532	183	299	281	146	220
ENSG00000127080	44	34	51	69	55	36	51	58	48	46	63	69	84	82	72	50	30	36	47	54	48	73	56	51	63	32	65	31	25	35	88	72	72	46	55	32	58	41	58	70	52	103	103	87	48	65	59	34	34
ENSG00000127129	99	126	87	177	65	63	116	173	161	661	731	336	358	351	99	57	168	244	218	202	187	231	208	77	87	137	310	71	83	59	211	194	120	29	38	95	118	92	596	506	425	156	178	212	257	148	208	89	75
ENSG00000127191	188	194	161	165	201	147	144	140	145	253	240	317	310	318	203	148	125	152	220	197	219	205	224	180	155	121	140	183	172	155	308	300	242	142	194	114	168	132	236	218	200	241	236	235	101	176	185	64	143
ENSG00000127528	33	22	40	27	14	17	17	31	14	126	141	46	54	79	9	10	49	29	40	42	21	34	28	16	13	17	54	14	15	46	26	28	35	8	8	24	24	23	98	133	110	64	77	61	60	52	54	47	25
ENSG00000127666	133	134	129	152	133	106	102	125	125	305	374	386	326	368	224	144	148	159	192	181	172	179	203	169	160	118	214	177	190	151	314	284	252	132	189	122	176	157	333	382	295	338	362	340	187	286	276	122	101
ENSG00000127774	2139	1516	1853	1859	1628	1356	1191	1208	1023	1970	2604	2441	2511	2467	1931	1120	1151	1986	1907	1774	1733	1766	2247	1241	1270	851	1277	1093	1298	959	2070	2331	2078	1246	1326	1029	1163	938	2024	1987	2290	2478	2444	2849	821	1309	1346	731	1629
ENSG00000127824	3285	3036	2658	2719	1843	1596	1368	2514	2309	3986	3941	3532	3822	3761	2199	1405	2872	2444	2604	3044	2194	2454	3263	1590	1747	1969	2842	1788	2236	1614	2698	2973	3059	1440	1636	2267	1902	2028	3693	3374	3427	2482	2454	2568	1774	2652	2939	1526	2501
ENSG00000128016	138	154	146	219	70	72	90	112	120	1376	1497	714	628	599	216	199	235	249	246	222	275	306	302	173	186	158	849	174	213	174	466	448	378	137	138	205	244	253	1567	1910	1420	940	1124	1185	618	779	740	351	105
ENSG00000128059	181	184	202	199	236	219	144	183	155	208	229	262	247	275	366	218	153	160	220	191	195	180	212	234	202	180	183	107	105	105	232	169	166	165	211	96	126	119	204	276	127	381	429	408	181	208	269	107	138
ENSG00000128271	4	9	7	11	9	6	3	4	0	31	16	44	37	35	3	10	8	20	7	3	8	7	18	0	10	0	11	7	26	26	33	12	22	2	14	8	28	0	21	23	21	12	13	17	16	8	14	14	3
ENSG00000128272	3090	2670	2618	3342	2412	2189	1821	1871	1744	4089	4827	5067	4900	4696	3124	1976	1457	2694	2917	2668	2652	2829	3193	2135	2148	1657	2220	2164	2431	1913	3763	3847	3705	1676	2176	1413	1922	1658	4205	4610	4077	4120	4271	4081	1520	2661	2630	1319	2353
ENSG00000128283	410	371	378	526	355	311	280	421	370	481	578	788	742	741	461	277	318	360	372	378	472	511	642	310	340	348	460	254	317	283	530	578	520	260	340	232	306	284	476	560	514	585	624	567	334	452	504	211	312
ENSG00000128342	22	7	15	36	19	16	18	32	51	467	492	418	425	360	51	116	209	28	47	47	102	89	103	39	69	89	861	71	118	104	224	195	172	40	33	126	139	152	899	1164	678	432	551	674	573	632	584	323	17
ENSG00000128564	7	4	6	13	9	7	8	6	7	6	13	19	23	11	14	10	8	4	6	5	11	12	10	11	14	4	5	1	3	2	15	8	8	9	7	3	9	6	11	11	7	22	22	25	7	13	11	3	5
ENSG00000128594	45	33	40	41	54	33	22	39	36	57	76	76	39	93	91	44	21	36	50	40	32	39	65	52	53	36	69	47	36	39	52	39	44	39	59	24	44	32	76	109	38	102	80	112	53	96	43	28	34
ENSG00000128713	324	271	328	367	271	200	214	262	200	382	420	473	450	423	266	199	207	316	327	377	297	328	274	222	234	158	210	250	258	221	415	395	346	187	207	152	248	190	401	388	312	366	389	363	151	266	261	103	247
ENSG00000128714	78	76	72	74	67	80	56	69	59	89	99	112	110	123	111	76	58	87	111	95	71	84	97	80	91	57	71	40	46	42	84	83	86	68	74	32	55	47	87	105	68	172	167	182	50	72	62	34	59
ENSG00000128965	113	85	93	66	110	97	36	53	48	355	334	363	333	341	177	153	52	141	150	139	120	88	126	122	115	39	135	135	157	134	251	235	201	101	152	66	100	79	412	462	322	448	540	409	64	187	200	93	86
ENSG00000129245	290	299	284	317	266	214	206	276	257	343	366	424	391	416	254	164	178	251	284	288	278	250	344	188	209	177	225	184	193	168	412	373	291	139	204	161	221	217	329	365	280	356	392	331	162	249	273	127	221
ENSG00000129315	70	77	101	101	94	96	56	73	88	73	94	112	73	114	84	49	55	72	90	81	70	70	89	55	78	80	96	69	74	51	136	94	80	34	66	57	100	65	133	123	53	150	138	139	60	89	131	42	53
ENSG00000129521	603	398	495	173	320	213	242	319	262	1797	3119	1176	990	1256	520	304	1179	1020	923	777	230	336	369	434	417	639	1450	319	361	264	517	619	453	260	376	334	517	480	1650	1706	1310	1246	1010	1317	1029	1112	1136	509	459
ENSG00000129911	431	362	375	444	449	317	270	359	334	616	626	748	690	647	476	309	413	414	467	447	413	499	606	305	357	283	556	189	285	187	452	500	384	255	349	262	321	276	485	673	503	796	750	824	426	487	461	213	328
ENSG00000130147	198	202	173	248	210	196	133	184	172	198	205	256	211	282	241	165	168	186	227	206	185	178	204	163	163	140	165	138	149	136	274	245	219	135	191	145	172	163	234	269	181	318	266	248	137	200	224	99	151
ENSG00000130164	168	265	265	319	725	570	256	318	341	495	496	589	512	750	698	451	267	192	308	205	297	312	341	377	357	277	674	261	297	202	599	510	342	309	521	231	399	402	677	893	515	1192	1329	1333	610	822	622	344	128
ENSG00000130311	979	830	836	911	955	732	648	753	704	1181	1452	1088	1057	1067	955	595	768	948	904	891	782	783	925	764	778	524	835	599	778	551	889	1013	971	686	675	580	683	540	1030	1076	1211	1128	1185	1225	551	816	840	453	745
ENSG00000130340	125	114	108	138	115	93	94	129	123	110	129	145	131	166	120	75	103	101	120	105	105	111	116	78	82	104	118	89	84	69	154	129	121	58	106	86	105	105	118	132	91	153	126	122	95	135	163	73	95
ENSG00000130449	60	61	59	59	39	29	37	56	48	55	68	72	56	78	44	22	48	53	62	58	51	48	51	20	28	52	63	46	49	33	86	68	64	21	32	47	58	60	82	87	46	61	65	49	60	79	79	36	46
ENSG00000130489	483	381	333	441	412	358	229	355	301	513	576	545	565	509	501	283	266	425	536	507	444	434	519	275	277	190	385	314	314	196	468	510	418	287	302	223	271	207	450	462	461	515	518	592	229	347	347	164	368
ENSG00000130513	65	95	67	82	166	134	54	53	38	729	921	409	359	383	298	208	135	117	148	113	106	100	133	221	230	76	342	109	137	110	195	213	187	169	205	54	98	89	750	935	607	985	910	1006	229	363	344	158	49
ENSG00000130522	657	545	651	852	519	445	515	594	615	1253	1313	1329	1196	1384	628	455	779	591	789	635	671	658	799	451	467	406	861	511	549	446	1118	1017	830	367	466	516	675	661	1451	1499	1190	1209	1313	1523	676	1250	1269	521	500
ENSG00000130706	1807	1573	1619	1994	1804	1574	1280	1513	1446	1986	2391	2553	2421	2320	1941	1240	1279	1519	1619	1745	1548	1706	2125	1339	1462	1147	1542	1123	1374	1034	1816	2155	2013	1297	1521	1031	1278	1138	1882	1881	1924	2156	2145	2183	964	1574	1662	717	1376
ENSG00000130725	897	776	737	949	923	696	647	704	623	1023	1074	1133	1197	1027	1025	592	550	772	844	759	725	787	935	803	722	510	646	556	704	537	1036	1148	952	652	776	539	638	577	983	975	989	1045	1139	1150	390	766	691	365	683
ENSG00000130810	446	374	438	550	556	459	384	425	424	533	635	828	921	835	727	451	431	366	411	387	518	564	752	439	492	447	566	303	384	273	563	568	483	412	465	298	327	307	489	541	505	780	803	834	414	543	552	223	340
ENSG00000131015	53	49	44	52	67	55	33	45	46	73	86	44	54	84	66	41	57	43	53	50	50	45	49	48	36	37	57	31	52	31	69	64	61	42	40	49	63	39	66	83	69	85	75	94	45	44	59	29	40
ENSG00000131188	83	64	80	142	90	66	51	91	76	113	133	221	199	177	131	82	92	80	86	67	128	118	166	75	87	72	113	49	45	47	138	150	138	73	85	61	76	81	96	95	128	177	217	222	63	117	105	46	63
ENSG00000131263	75	83	77	81	90	59	47	68	74	73	82	79	57	98	86	53	61	69	89	77	54	59	66	61	60	48	73	56	55	44	101	74	76	46	56	54	66	62	95	120	38	110	95	104	65	79	87	44	57
ENSG00000131323	164	132	122	224	181	162	129	155	159	155	179	231	208	271	212	126	126	134	156	166	133	146	179	146	125	124	186	136	134	129	239	192	195	122	166	133	144	151	190	214	120	278	236	254	121	207	199	95	125
ENSG00000131459	12	18	12	17	6	23	10	17	36	31	28	40	30	49	33	9	56	12	17	21	31	18	14	12	15	23	42	19	34	10	28	31	41	12	18	35	24	31	25	27	20	38	28	37	44	33	55	30	9
ENSG00000131467	1088	961	1010	1228	1269	1017	742	967	868	1067	1241	1337	1219	1510	1171	751	794	850	1037	995	934	941	1259	806	976	716	897	576	755	594	1281	1268	1174	714	1006	676	825	749	1169	1122	873	1448	1494	1468	635	1023	1075	517	828
ENSG00000131669	776	694	665	852	538	505	493	602	530	977	1241	1425	1372	1192	649	492	541	797	811	800	772	774	899	528	491	455	578	568	790	560	1099	1172	1021	502	621	474	688	548	1066	1020	1120	944	925	1032	367	815	753	351	591
ENSG00000131759	201	174	176	254	156	159	173	219	236	291	326	359	296	338	222	131	226	180	206	189	182	207	262	133	152	190	322	123	134	110	288	239	207	139	139	141	175	197	274	293	232	301	281	300	239	266	325	143	153
ENSG00000131873	70	90	81	121	96	96	72	86	99	73	79	126	88	143	131	65	66	79	81	75	82	103	75	76	75	100	132	58	64	47	113	100	78	75	81	58	84	73	89	132	60	164	169	162	112	125	126	62	53
ENSG00000131941	124	128	132	141	80	76	87	125	98	129	143	117	93	152	113	72	83	93	99	97	113	99	130	82	62	117	139	75	84	52	161	120	104	43	85	88	133	92	151	163	103	117	162	131	87	126	131	80	94
ENSG00000131979	66	68	75	68	66	62	36	31	34	85	101	96	102	120	112	46	41	89	81	73	64	70	78	62	82	35	52	76	62	66	112	111	99	55	102	34	54	53	121	124	74	152	146	164	38	89	91	36	50
ENSG00000132002	2623	2633	2339	3433	5035	3897	2486	3058	2725	4012	4377	4655	3845	4743	4943	3319	2498	2075	2512	2257	2440	2407	2984	4089	4210	1797	3011	1910	2250	1688	4301	4403	3985	3135	4375	2347	2975	2685	4058	4071	3496	7141	7574	7597	2019	3985	4208	2096	1997
ENSG00000132003	72	63	57	89	34	32	43	45	48	89	99	116	99	136	38	36	51	60	71	70	65	66	63	25	24	50	65	73	88	67	131	120	100	26	32	49	77	61	123	134	82	69	68	64	59	90	87	40	55
ENSG00000132170	54	50	54	43	67	57	39	44	30	57	83	93	64	64	81	50	29	64	80	67	47	62	63	76	52	42	48	36	41	34	60	66	65	47	59	27	39	32	43	62	59	84	78	87	50	46	51	28	41
ENSG00000132275	294	205	259	299	190	208	217	177	197	288	290	380	414	376	245	158	180	258	291	215	244	222	294	179	168	162	211	134	171	134	350	351	342	153	188	154	214	182	328	219	270	293	352	350	151	266	207	110	224
ENSG00000132326	78	79	71	108	66	63	46	55	48	70	92	108	76	109	53	40	47	72	71	76	79	62	71	40	37	47	71	68	54	51	89	64	64	30	42	38	84	43	116	134	61	84	87	94	58	91	101	39	59
ENSG00000132467	487	459	470	553	563	512	362	420	431	630	757	811	757	829	733	400	423	439	540	508	487	527	569	509	474	430	580	390	372	307	689	636	510	441	476	360	416	408	571	727	415	932	1016	1024	438	631	750	337	371
ENSG00000132471	1166	1127	1200	1261	1211	1106	914	1013	917	1284	1513	1404	1089	1430	1213	805	748	1090	1174	1128	1062	1072	1271	967	1025	747	739	917	976	763	1400	1398	1263	823	1047	705	1004	932	1287	1369	1138	1438	1407	1483	626	1017	1154	498	888
ENSG00000132475	17191	14141	15009	17477	12712	11553	12145	14178	12900	15626	19942	18516	17828	18580	13505	9541	12940	14337	16679	14361	13618	13288	15871	9018	9683	10127	13085	10876	12172	8657	17749	16921	16474	8441	9614	11131	13775	11151	17665	19295	16144	16927	16443	17284	9286	16006	16706	8444	13089
ENSG00000132481	460	424	434	425	493	379	259	356	339	597	653	721	747	686	638	347	342	493	486	524	427	523	555	421	450	299	357	330	394	313	572	552	504	385	489	284	330	309	555	621	562	699	686	793	329	423	532	226	350
ENSG00000132507	11346	10068	9361	12708	11548	10887	6982	8572	7790	12606	13657	15068	15401	15424	13120	8090	7599	9429	10893	10729	10346	10262	13347	9619	10176	6854	8714	6515	7722	5978	12694	14385	13299	8252	9683	6238	7360	6349	13018	11935	12205	15180	15925	16594	5939	8792	9817	4378	8639
ENSG00000132510	132	155	150	227	98	86	137	189	216	396	417	423	214	434	199	129	194	160	193	203	230	168	228	95	169	222	450	215	163	120	445	360	256	67	84	181	210	292	538	567	275	449	350	397	478	513	485	265	101
ENSG00000132603	533	520	451	644	559	647	418	539	519	416	765	751	763	887	829	414	483	562	466	453	582	609	661	464	524	488	710	326	401	274	729	557	673	453	645	386	326	351	638	658	503	850	999	971	490	654	694	234	406
ENSG00000132661	410	344	364	486	439	341	352	361	295	524	689	751	790	639	611	367	358	426	428	386	480	450	526	385	410	279	476	275	317	236	495	557	541	374	303	232	320	259	451	650	555	734	772	787	298	462	409	241	312
ENSG00000132676	1366	1217	1122	1517	1192	1038	1073	1173	1084	1291	1564	1425	1499	1560	1307	834	1010	1122	1362	1241	1184	1148	1325	997	989	964	1026	788	887	727	1525	1436	1316	833	1083	789	1069	914	1393	1327	1120	1569	1498	1556	729	1131	1266	525	1040
ENSG00000132825	75	78	84	89	59	47	46	54	48	100	108	105	84	108	75	46	46	74	88	72	67	66	70	47	51	44	48	52	48	41	119	96	98	33	52	37	68	65	91	103	78	107	105	104	32	58	80	31	57
ENSG00000132950	299	252	245	242	148	124	162	165	125	292	311	269	269	311	193	117	141	294	296	275	228	241	252	157	127	163	135	152	178	124	280	253	260	93	128	132	145	141	250	315	216	273	299	279	132	146	193	99	228
ENSG00000132963	2283	1984	2134	2085	1313	1089	1256	1302	996	1987	2456	2249	2532	2501	1553	988	1403	2320	2074	1926	1795	1635	2092	1156	1254	1172	1284	1010	1115	900	2118	2555	2600	919	1200	1050	1336	1048	2301	2213	2475	2149	2154	2617	804	1471	1485	804	1738
ENSG00000133065	79	95	73	134	129	108	72	78	82	112	115	132	118	190	125	79	88	70	102	85	99	93	119	74	73	61	129	73	62	45	142	138	89	63	87	62	100	85	121	111	84	153	160	163	85	98	137	51	60
ENSG00000133639	734	775	726	800	523	423	512	569	561	809	1125	884	696	1007	460	404	507	697	843	715	493	541	653	400	408	322	513	594	642	451	1026	880	754	298	426	413	686	544	996	1004	652	800	778	748	354	785	785	327	559
ENSG00000133641	589	511	536	531	459	288	397	369	319	688	785	802	786	750	555	389	340	555	711	616	498	493	600	432	362	251	438	349	425	359	834	695	745	325	448	280	381	317	744	801	716	774	667	732	289	514	499	210	448
ENSG00000133703	283	294	306	285	211	138	180	166	163	301	319	255	206	318	207	130	147	281	334	264	214	227	232	126	147	158	210	209	186	146	306	251	264	116	167	163	200	177	308	411	172	284	269	268	165	217	285	110	215
ENSG00000133740	62	50	66	59	46	38	36	52	68	86	100	83	72	97	57	38	56	55	63	77	58	68	93	45	35	60	98	30	24	33	81	59	78	38	47	38	54	37	51	86	78	94	109	105	60	99	78	44	47
ENSG00000133773	1189	1103	1243	1214	963	758	758	783	697	1182	1546	1493	1562	1514	1199	739	732	1066	1268	1039	1049	1126	1226	803	770	655	999	693	789	595	1306	1349	1206	724	840	613	828	686	1106	1252	1134	1420	1579	1637	553	1044	1148	473	905
ENSG00000133818	824	709	699	804	487	461	457	536	469	678	804	799	847	830	576	362	441	717	766	701	596	651	694	440	423	424	488	503	502	350	876	781	711	332	428	335	519	409	752	807	640	714	741	732	356	478	607	298	627
ENSG00000133985	264	249	241	274	203	176	156	217	208	300	322	375	344	388	221	151	184	261	333	275	252	269	284	145	158	176	197	229	221	173	399	340	275	126	163	153	229	203	323	379	271	303	292	301	165	243	237	119	201
ENSG00000134070	28	24	24	31	22	22	21	25	30	176	193	195	177	185	93	73	65	73	84	81	81	72	75	56	49	48	87	120	136	99	212	175	168	52	69	66	106	90	232	250	157	172	168	166	72	139	147	60	21
ENSG00000134107	535	511	481	566	387	374	419	706	756	2318	2652	1310	1075	1373	581	480	1135	892	975	912	575	529	692	449	485	917	2049	588	707	476	1048	932	722	361	426	740	942	966	2883	3017	1960	1713	1617	1835	1517	1831	1912	921	407
ENSG00000134186	148	150	166	204	152	135	117	113	127	195	214	251	242	285	156	95	115	136	166	159	157	166	172	115	101	154	160	128	118	79	244	236	166	96	133	108	124	131	192	189	116	247	252	234	126	143	156	52	113
ENSG00000134259	4	4	2	3	3	1	3	7	5	14	4	6	13	17	4	6	21	3	6	1	9	6	7	7	4	16	36	3	5	0	4	6	2	7	5	8	6	12	11	9	8	9	9	11	25	29	25	10	3
ENSG00000134294	876	959	865	1281	828	651	779	972	1069	1528	1409	1275	1038	1492	624	591	696	800	1033	905	803	665	817	437	322	717	803	735	795	681	1755	1096	1032	318	468	659	1082	1016	1519	2206	680	1337	1419	991	853	1142	1194	489	667
ENSG00000134363	1002	810	897	1016	1025	921	621	1198	1275	1352	1303	1281	1686	1426	1187	820	953	863	1047	969	999	1027	955	772	787	907	1441	796	908	694	1271	1037	774	688	650	754	903	856	1265	1472	989	1197	1676	1744	1051	1281	1232	678	763
ENSG00000134375	873	734	765	832	952	796	547	652	583	891	1023	1160	1113	1159	1122	677	683	732	853	806	695	721	1000	810	903	512	771	495	581	461	890	1004	992	771	870	473	563	514	1004	958	842	1231	1330	1492	506	786	746	378	665
ENSG00000134531	211	259	277	282	406	443	169	365	411	357	439	367	336	493	361	235	389	207	293	224	266	281	321	297	235	328	610	245	233	132	414	322	299	257	303	285	347	231	448	497	302	541	639	642	446	457	523	280	161
ENSG00000134697	355	360	371	466	551	382	334	398	374	446	477	525	639	510	548	244	347	348	377	351	341	381	416	490	430	362	578	222	326	237	410	591	409	349	402	264	321	241	421	420	418	605	605	558	308	436	494	201	270
ENSG00000134758	367	327	394	307	352	338	207	259	238	366	472	511	418	407	471	253	230	301	378	358	331	330	396	265	299	107	312	293	249	238	345	500	413	273	321	184	211	194	505	494	263	551	597	441	265	303	270	137	279
ENSG00000134851	1050	1129	965	963	660	596	676	838	797	1262	1304	1148	1089	1416	682	476	730	914	1185	951	852	785	896	523	485	713	847	604	683	478	1294	1076	1101	417	627	576	945	770	1282	1353	906	1114	1098	1184	619	864	884	475	799
ENSG00000134909	148	176	158	198	182	130	107	136	159	173	223	214	143	241	162	108	105	165	200	195	145	150	144	122	110	107	138	167	183	145	265	204	194	97	148	96	176	179	251	295	127	250	189	187	122	201	201	85	113
ENSG00000134954	282	271	276	307	227	243	158	281	272	410	510	490	347	527	280	220	262	302	359	364	281	262	297	181	200	240	402	305	287	250	497	378	316	158	196	249	264	292	494	568	298	405	434	416	334	407	434	209	215
ENSG00000135018	787	703	694	829	989	885	674	791	906	788	919	995	687	1096	992	810	610	679	843	809	567	652	861	795	746	557	689	633	703	524	960	929	742	689	914	607	720	648	890	859	780	1122	1195	1079	523	885	806	449	599
ENSG00000135334	378	360	339	368	242	234	183	213	207	535	628	557	499	583	341	182	266	352	429	384	323	311	355	196	248	185	279	262	282	204	479	439	384	182	226	165	222	247	545	595	423	501	497	514	221	324	351	183	288
ENSG00000135363	933	808	973	1038	516	445	684	607	590	944	1184	1364	1212	1315	651	464	488	1035	1070	949	899	915	894	483	488	604	566	727	690	613	1149	1072	987	402	548	390	774	632	1125	1287	919	1072	851	849	550	897	885	330	710
ENSG00000135373	3430	4063	3733	3953	2886	2374	2182	2485	2857	4386	5024	4702	3430	5350	3051	2144	2389	3569	4880	4521	3132	3282	3455	2194	1873	1762	2675	3700	3914	3186	6493	4476	4159	1789	2462	2431	3457	3306	5428	5840	2518	4283	3487	3389	2233	3843	4027	1690	2612
ENSG00000135604	29	23	21	27	16	17	11	12	14	28	36	33	26	40	26	10	11	22	30	21	18	21	30	17	10	9	11	24	24	22	43	35	28	11	14	17	23	24	36	48	32	38	23	31	13	17	33	14	22
ENSG00000135679	274	320	255	251	234	172	146	196	133	278	206	282	252	341	263	192	150	272	319	325	286	312	238	152	138	153	241	232	229	153	326	295	273	165	273	113	210	274	302	390	170	420	273	271	146	228	240	131	209
ENSG00000135698	730	585	666	534	505	478	385	324	359	552	875	847	762	746	600	363	506	660	712	629	526	679	752	461	440	331	572	330	530	367	618	734	658	417	554	395	392	345	673	656	781	735	791	937	271	588	531	267	556
ENSG00000135750	219	164	162	219	191	144	130	176	129	207	240	233	213	220	208	110	131	137	199	176	135	141	177	136	104	104	150	131	128	101	264	191	195	87	158	98	167	127	225	236	169	238	179	223	115	186	189	96	167
ENSG00000135763	35	36	40	44	61	53	35	40	44	39	44	94	57	72	67	46	34	29	35	36	39	39	58	45	46	40	62	26	27	26	50	52	38	40	46	27	30	27	54	71	32	98	88	98	45	60	58	28	27
ENSG00000135823	161	167	161	196	140	123	107	136	159	170	188	195	195	220	152	89	129	139	173	172	148	141	164	105	101	118	133	120	125	105	215	174	149	84	116	109	125	122	178	208	115	189	203	158	95	156	181	83	123
ENSG00000135932	569	603	595	590	625	462	376	442	482	548	589	740	601	838	568	361	380	517	664	636	467	516	627	424	411	414	488	462	438	384	810	649	622	368	524	360	490	477	673	803	393	773	729	690	368	553	633	295	433
ENSG00000135974	231	245	206	220	154	162	218	172	200	264	315	281	259	254	222	148	177	249	287	205	196	175	215	148	141	146	176	208	211	127	235	266	249	124	158	144	195	173	302	319	219	257	252	273	102	221	212	81	176
ENSG00000136141	53	57	52	56	44	31	36	56	48	55	65	69	57	71	44	29	36	45	47	48	47	50	53	32	29	42	65	37	38	31	65	52	41	29	28	35	57	61	65	75	38	68	70	69	40	57	72	29	40
ENSG00000136158	23	16	19	40	22	19	22	26	30	51	57	84	75	81	44	25	45	22	29	24	34	19	34	22	35	46	93	23	28	23	63	47	56	23	28	31	51	42	90	105	69	119	113	88	71	125	126	73	18
ENSG00000136240	2534	2447	2680	2157	2264	1860	1517	1811	1842	2794	3536	2425	2510	2852	2289	1631	1555	2489	2365	2413	1953	1841	2054	1501	1761	1270	1599	1477	1761	1317	2764	2540	2388	1592	1819	1285	1800	1642	2704	2587	2411	3301	3541	3377	1157	1834	1956	905	1929
ENSG00000136244	8	10	5	17	14	21	3	5	6	124	201	132	113	72	79	42	29	60	54	56	65	59	65	51	58	14	61	23	39	65	83	119	76	57	43	34	24	29	254	346	266	194	254	322	25	84	75	39	6
ENSG00000136527	2603	2448	2512	3082	2799	2590	2114	2179	2145	2972	3355	3642	3631	3747	2995	2091	1843	2410	2656	2524	2525	2680	3257	2177	2297	1704	2031	1820	1954	1600	3354	3382	3141	2084	2398	1601	2163	1738	3002	3131	2554	3637	3908	3883	1452	2549	2703	1319	1982
ENSG00000136688	1	1	3	0	1	3	0	3	0	27	31	37	51	28	5	12	3	9	4	4	5	13	11	12	9	0	13	12	27	14	34	31	45	18	3	11	9	11	77	62	63	24	28	58	3	19	22	8	1
ENSG00000136689	70	62	64	58	66	42	22	38	37	114	120	80	83	85	72	36	36	89	90	72	63	46	73	59	50	20	64	61	62	48	87	73	67	35	66	24	33	24	101	89	89	100	100	117	27	39	43	23	53
ENSG00000136709	989	821	867	742	776	593	593	621	575	921	1123	1095	916	1074	853	483	582	809	841	977	670	704	937	638	620	422	624	549	586	489	950	989	989	507	791	474	573	504	1029	1030	868	996	1015	1013	419	732	810	339	753
ENSG00000136802	461	483	441	623	577	469	392	666	639	699	625	766	673	854	556	360	554	362	506	415	469	483	584	364	334	466	771	399	383	263	790	603	475	323	419	439	533	531	679	851	580	741	838	836	606	711	722	390	351
ENSG00000136807	762	721	726	726	553	431	525	615	590	917	1115	788	861	1041	692	486	508	703	822	794	545	528	788	436	442	473	561	492	482	420	801	691	674	409	531	401	539	447	761	887	705	797	692	683	408	680	689	314	580
ENSG00000136826	159	123	122	106	85	83	76	100	115	375	415	400	332	329	192	107	197	205	205	218	178	182	194	110	115	131	287	141	128	116	245	226	180	102	131	101	164	143	510	514	368	399	366	422	227	377	389	204	121
ENSG00000136827	546	509	504	564	416	397	365	436	399	570	613	608	588	614	449	281	310	465	518	470	456	469	531	311	317	332	338	319	351	273	608	587	546	271	344	272	403	325	520	572	521	525	579	634	259	401	424	208	416
ENSG00000136830	1549	1539	1590	1840	1774	1587	1203	1753	1681	1774	1858	2078	2177	2219	1886	1204	1248	1392	1750	1541	1528	1746	1876	1231	1196	1249	1517	1218	1294	1019	2181	1889	1573	1023	1466	1063	1434	1354	1734	1974	1501	1880	1955	1924	1198	1584	1654	775	1179
ENSG00000136888	3264	2825	2740	3269	2348	1894	2719	2899	2144	2626	3226	3616	3506	3475	2422	1799	3058	3327	3230	2752	2734	2741	3371	2015	1854	2460	3132	1875	2122	1697	3329	3660	3759	1760	2308	2287	2971	2288	3163	3267	3348	3105	3026	3556	1853	3081	3100	1734	2485
ENSG00000136891	210	221	205	235	213	165	141	151	139	224	245	257	257	267	219	122	121	171	201	210	182	192	207	166	160	126	142	138	147	104	262	264	237	133	156	91	135	127	233	281	179	294	301	295	127	154	184	75	160
ENSG00000136950	909	751	876	1018	1062	941	694	782	677	866	991	1247	1278	1271	1091	712	692	844	913	858	842	781	940	816	863	626	798	602	656	514	1114	1140	905	716	887	558	690	566	922	1014	886	1282	1311	1384	512	860	860	440	692
ENSG00000136997	321	356	272	455	215	285	243	300	247	1753	1921	2411	2639	1891	561	470	655	473	540	491	731	770	832	359	459	452	1554	578	780	652	1366	1208	1210	337	300	469	612	593	2706	3663	2555	2017	2305	2298	1062	1828	1745	879	244
ENSG00000137166	274	268	310	358	305	255	216	285	289	309	351	397	338	401	320	209	226	244	298	296	275	283	351	204	208	202	262	225	247	194	380	343	323	182	258	173	278	259	331	337	283	359	358	348	183	302	339	142	209
ENSG00000137193	305	293	255	328	182	164	191	258	309	1012	1030	717	682	666	267	210	436	388	447	379	370	360	405	216	195	286	889	319	376	331	517	516	395	166	181	328	379	466	1061	1286	965	567	595	715	589	888	910	478	232
ENSG00000137203	305	334	333	288	287	228	160	245	234	296	366	334	282	375	333	205	152	265	305	274	216	301	271	217	198	203	248	212	221	199	375	323	287	175	215	165	267	239	383	391	252	391	371	339	153	258	303	120	232
ENSG00000137267	165	137	123	108	100	90	86	166	146	201	266	204	229	211	84	68	223	129	146	141	108	126	175	67	98	138	256	94	116	75	154	171	141	64	76	171	120	152	197	233	205	148	162	174	153	230	262	125	126
ENSG00000137449	7	10	6	6	8	7	5	6	9	13	14	12	5	11	9	12	10	12	13	12	8	6	6	4	4	10	11	10	7	9	11	8	10	5	5	9	13	9	15	19	10	16	13	15	7	12	13	6	5
ENSG00000137462	29	26	23	37	39	29	19	22	20	36	35	51	47	49	37	21	19	34	36	25	34	33	30	27	21	22	17	24	24	22	64	45	36	13	33	12	30	26	40	52	24	60	66	60	16	29	24	12	22
ENSG00000137575	1115	1044	1067	828	1009	784	467	597	599	1197	1710	1314	1028	1313	999	700	620	1242	1344	1334	754	694	828	819	899	428	583	741	793	733	1300	1167	991	684	848	466	697	602	1623	1635	1048	1641	1493	1431	426	913	899	429	849
ENSG00000137692	10333	8301	8670	9627	8023	6829	5786	6441	5957	10640	11754	11534	12199	12436	9138	5877	7388	9221	10706	9205	8015	7729	10117	6547	6462	5843	8228	5822	6184	4981	10155	10407	9949	5567	6607	5554	6394	5396	10565	11576	8728	11939	12143	12495	5161	7592	8519	4226	7868
ENSG00000137713	168	168	150	175	235	148	83	97	108	202	237	220	181	297	210	131	95	153	188	187	138	121	133	175	153	78	90	189	169	140	278	233	227	133	193	82	130	112	296	311	153	298	279	255	82	172	163	80	128
ENSG00000137714	228	209	214	253	183	156	146	157	130	184	222	266	245	278	174	124	138	215	244	222	202	187	225	142	155	130	142	139	142	101	254	262	249	117	163	135	170	137	222	238	209	233	237	245	109	163	192	103	174
ENSG00000137801	326	379	353	589	527	464	409	574	642	1082	963	1331	1041	1477	714	507	577	396	636	489	745	724	726	398	342	658	1241	462	553	417	1279	876	670	282	393	365	615	731	1200	1549	675	1241	1552	1333	991	955	934	461	248
ENSG00000137936	157	118	140	129	146	104	77	136	93	140	167	178	194	157	131	100	89	158	172	151	142	161	112	105	111	83	117	116	125	88	208	199	167	96	106	58	106	108	212	164	137	163	162	198	90	109	123	56	120
ENSG00000137947	454	421	382	383	347	269	310	375	363	398	517	543	518	474	332	230	285	393	458	357	353	367	389	240	244	230	332	258	268	195	467	533	480	221	248	275	370	263	504	503	448	465	456	510	212	341	339	237	346
ENSG00000137955	352	354	336	566	410	295	322	278	284	457	564	595	584	643	416	269	334	424	519	421	428	333	423	351	369	335	434	240	285	227	598	596	543	282	322	300	396	280	558	591	408	707	809	755	244	433	468	210	268
ENSG00000138035	358	345	350	397	402	354	211	262	242	325	423	493	384	520	453	274	244	380	354	352	328	334	392	307	326	279	376	181	225	163	406	351	373	271	360	224	224	236	391	403	252	552	646	600	256	275	342	155	273
ENSG00000138061	79	111	106	143	97	112	69	106	82	201	222	345	229	454	177	150	194	203	291	251	249	188	291	148	97	155	207	204	173	139	477	345	259	104	174	133	223	188	327	316	133	366	297	275	189	239	194	108	60
ENSG00000138069	1451	1149	1367	1386	1146	1084	907	1093	999	1357	1535	1472	1538	1814	1336	786	1012	1294	1517	1280	1243	1199	1386	966	844	963	1109	951	965	717	1636	1493	1238	730	1065	843	1032	1020	1258	1576	847	1578	1509	1600	771	1230	1531	650	1105
ENSG00000138135	14	16	18	11	5	14	14	9	15	59	64	68	60	67	18	12	17	20	31	23	30	29	34	10	7	17	11	18	19	12	47	35	31	7	11	9	19	25	45	38	33	35	21	32	20	31	32	9	11
ENSG00000138166	15	21	16	33	32	29	23	33	43	471	523	413	389	362	81	69	171	63	64	53	72	70	90	72	63	54	487	74	77	67	181	173	141	41	58	78	75	89	588	784	580	424	496	601	327	471	462	263	11
ENSG00000138279	1332	1339	1258	1434	1192	1068	929	1107	1010	1441	1545	1597	1375	1433	1303	836	834	1183	1444	1291	1123	1021	1293	975	972	772	879	897	956	713	1450	1450	1340	767	976	700	1024	879	1518	1462	1183	1529	1445	1498	598	1020	1239	562	1014
ENSG00000138386	341	393	358	383	296	305	216	354	337	367	443	496	430	542	403	290	271	377	441	433	362	329	331	297	340	251	340	293	311	308	657	476	433	237	296	250	385	312	528	665	236	647	517	558	241	503	504	210	260
ENSG00000138623	6	4	6	6	7	13	14	16	31	25	30	19	14	39	6	10	60	6	6	5	5	11	13	6	8	44	151	7	10	4	13	25	15	3	2	20	27	26	54	49	36	29	14	33	100	74	79	45	5
ENSG00000138678	55	50	42	59	92	54	34	38	44	82	91	75	86	106	83	47	31	44	64	62	41	58	69	63	51	39	48	26	32	32	80	67	71	39	51	20	44	35	72	76	37	139	135	173	34	50	51	22	42
ENSG00000138685	120	93	120	92	80	106	35	49	46	104	145	147	115	180	162	91	59	128	115	136	132	101	157	82	104	71	97	68	90	55	125	131	111	77	80	44	51	58	100	124	93	154	190	159	66	75	84	48	91
ENSG00000139146	254	296	253	246	153	124	137	194	205	323	301	295	263	357	201	148	163	196	272	252	202	221	288	132	151	173	256	193	193	123	301	216	234	115	138	149	253	157	372	336	201	312	320	307	171	243	248	128	193
ENSG00000139211	88	80	78	64	52	53	50	103	97	145	151	105	121	148	75	48	142	96	115	90	67	62	78	53	61	105	193	61	78	63	95	73	82	40	50	83	96	103	134	202	110	131	131	134	135	134	159	89	67
ENSG00000139289	14	10	18	18	30	23	8	15	13	110	139	166	176	155	71	48	54	35	37	31	44	32	43	54	66	30	165	39	45	47	101	86	87	47	47	29	37	34	208	282	174	245	311	382	114	200	218	112	11
ENSG00000139318	4	6	14	17	22	22	9	13	25	72	119	127	104	94	24	10	47	13	17	13	16	15	29	28	50	29	143	13	25	24	52	26	37	20	17	37	24	39	158	183	89	160	207	189	82	135	119	73	3
ENSG00000139372	325	296	299	333	359	273	227	303	350	300	312	433	400	467	378	218	284	282	359	284	298	301	324	273	210	254	441	228	294	147	458	420	347	237	250	237	283	298	370	406	263	477	404	442	282	401	461	155	247
ENSG00000139679	119	82	88	113	48	23	71	81	52	109	136	118	174	180	43	31	100	138	129	92	116	107	116	50	29	96	117	63	72	55	156	143	161	31	69	76	123	95	179	172	170	102	97	94	65	146	142	95	91
ENSG00000139722	575	594	592	709	501	479	440	519	551	796	840	1030	933	1084	597	367	517	548	636	569	622	647	707	382	405	477	759	534	552	425	891	765	757	364	443	486	497	513	845	1031	776	775	800	780	575	756	754	397	438
ENSG00000139800	17	23	16	20	10	11	11	20	18	22	24	27	31	32	23	14	12	19	19	19	18	15	22	16	14	14	18	11	13	11	27	24	19	10	11	11	12	11	23	31	17	34	35	36	16	18	18	13	13
ENSG00000140280	432	334	423	436	260	218	270	310	212	414	483	610	562	508	356	219	229	425	387	401	377	340	435	309	309	218	276	237	255	169	422	479	468	228	313	188	263	223	415	443	429	472	459	615	167	324	325	151	329
ENSG00000140307	3379	2589	2815	2349	1542	1678	1678	1811	1465	2857	3921	3617	3482	3417	2132	1273	2041	3118	2724	2833	2479	2258	3075	1558	1927	1498	2200	1389	1853	1491	2589	3425	3486	1812	1792	1368	1593	1411	2921	3305	3835	2768	2742	3385	1125	2574	1947	1322	2573
ENSG00000140379	7	2	10	5	5	0	10	8	4	4	15	14	22	15	4	5	12	2	10	2	9	6	4	3	4	2	16	3	7	0	11	20	9	2	3	0	4	2	24	16	24	7	5	30	11	8	14	9	5
ENSG00000140406	77	63	72	76	42	40	39	45	45	89	85	122	102	115	67	47	47	66	81	67	69	60	71	50	45	38	65	52	55	43	92	86	74	34	46	39	49	40	121	130	96	126	108	122	56	90	77	41	59
ENSG00000140464	542	530	506	495	405	387	288	368	360	697	785	698	583	665	500	311	346	509	578	613	388	459	505	362	365	281	350	467	548	365	595	597	528	288	436	308	419	370	646	652	573	570	565	548	234	416	419	240	413
ENSG00000140465	21	21	16	32	19	22	11	12	15	121	142	212	149	267	45	58	90	70	79	77	108	103	113	30	38	76	96	96	103	91	259	205	201	34	52	67	118	120	152	124	95	85	82	84	90	84	67	45	16
ENSG00000140743	84	109	127	113	83	93	47	51	101	111	136	114	148	121	98	62	49	83	85	78	69	69	102	97	69	77	98	65	84	59	89	105	113	55	75	65	62	55	142	163	103	150	155	180	62	83	98	53	64
ENSG00000140750	307	290	315	371	294	198	229	300	290	290	339	403	333	372	280	194	220	286	383	292	237	275	305	203	189	205	220	219	266	218	393	315	309	137	229	174	258	226	349	352	257	360	347	305	185	284	332	153	234
ENSG00000140941	875	811	847	820	752	636	589	666	519	871	1076	877	772	917	773	531	554	894	837	798	611	623	747	632	695	416	617	489	593	482	846	919	890	561	553	549	561	455	891	942	797	1010	1022	1072	422	656	650	392	666
ENSG00000140961	293	284	233	318	310	269	104	124	100	923	1061	1165	1049	1021	436	303	299	416	464	423	302	335	448	310	367	146	279	343	401	338	595	666	565	220	366	114	168	155	791	887	667	756	706	773	237	390	335	164	223
ENSG00000141232	670	638	540	708	429	308	353	436	417	758	893	691	517	681	323	231	361	500	607	486	460	485	517	347	276	254	359	344	323	283	716	659	630	234	321	263	413	306	784	908	636	837	694	659	276	454	425	223	510
ENSG00000141378	592	424	559	638	546	528	420	591	490	678	782	966	954	787	585	472	611	580	630	528	573	521	709	458	489	462	719	321	416	299	634	716	654	388	465	437	526	411	649	723	729	881	900	1063	469	653	620	332	451
ENSG00000141448	60	71	70	79	42	39	43	43	50	101	125	100	68	113	53	36	66	58	76	71	63	64	72	45	40	40	88	52	51	37	85	79	67	37	45	43	47	52	115	121	83	99	103	104	70	92	83	42	46
ENSG00000141452	169	125	139	141	123	88	90	126	103	182	170	222	197	178	178	87	101	135	148	141	106	118	123	85	137	75	116	106	134	79	171	163	122	91	113	82	96	84	181	153	124	213	168	210	85	140	136	67	129
ENSG00000141522	3371	3214	3013	3656	3715	3269	2325	3319	2916	3807	4164	4811	4750	4613	4113	2513	2524	2832	3313	3306	3123	3372	4031	2793	2953	2394	3001	2313	2880	2202	3714	3907	3642	2526	3048	2407	2632	2625	3960	4063	3725	4210	4087	4148	2154	3247	3639	1846	2567
ENSG00000141526	540	598	542	600	587	516	346	492	537	885	876	726	684	951	541	364	456	546	674	517	518	480	509	341	344	445	622	429	492	348	783	685	531	286	381	362	472	427	717	831	662	676	734	776	504	530	499	268	411
ENSG00000141543	2600	2331	2196	2486	2351	2176	1766	2101	2002	2788	3438	3142	2997	3036	2706	1812	1777	2281	2609	2570	1953	2096	2495	2008	2002	1511	1987	1778	2046	1607	2831	2782	2687	1706	2153	1410	1936	1631	2899	2892	2559	3066	2856	3051	1292	2175	2395	1130	1980
ENSG00000141582	279	235	216	268	214	156	191	183	178	388	415	330	308	379	270	171	187	204	234	219	219	292	243	159	168	129	241	186	192	160	283	270	246	120	177	134	165	134	380	403	308	434	376	376	164	221	244	116	212
ENSG00000141682	121	109	115	120	104	59	46	52	43	394	471	302	339	332	183	142	130	167	234	155	152	114	149	125	133	64	164	150	160	118	314	270	260	80	120	81	154	106	397	577	307	477	534	480	111	213	228	121	92
ENSG00000142178	41	37	32	39	18	11	50	68	51	86	71	74	29	23	11	25	57	33	58	35	16	24	42	17	8	53	78	26	22	21	45	26	55	17	14	37	31	75	68	84	61	50	43	34	104	71	63	49	31
ENSG00000142227	93	69	89	73	120	96	74	98	126	176	158	125	155	139	140	109	132	140	142	139	70	108	135	114	88	61	123	96	68	103	121	146	114	144	87	113	47	67	136	97	150	143	216	218	74	117	132	73	71
ENSG00000142627	125	112	122	189	159	159	109	150	163	639	675	504	513	570	247	171	207	167	200	146	219	213	236	167	129	179	484	219	240	199	461	353	280	111	154	156	236	209	718	968	524	599	748	699	403	487	453	251	95
ENSG00000142634	772	678	697	686	762	648	399	511	450	953	1057	902	947	969	905	590	489	750	842	769	601	670	748	629	638	351	559	512	578	449	781	874	724	559	717	364	480	401	847	951	789	991	1040	1148	370	648	623	316	588
ENSG00000142669	1240	1153	1139	1318	1089	906	810	1148	997	1262	1550	1523	1630	1564	1168	735	1248	1199	1245	1278	1014	1172	1583	865	938	850	1360	785	891	586	1237	1484	1420	818	946	971	862	1024	1342	1216	1533	1181	1161	1464	784	1311	1381	682	944
ENSG00000142684	1071	685	793	1054	772	783	831	934	702	1003	1274	1535	1493	1333	1021	604	1019	995	932	841	923	984	1314	665	711	685	1052	503	740	539	975	1396	1252	653	630	793	731	592	1228	1014	1288	1126	1190	1267	619	1069	1015	549	815
ENSG00000142700	69	72	70	84	56	43	41	41	47	96	86	104	96	100	63	38	34	60	72	75	74	68	69	42	41	37	42	56	45	47	91	87	72	33	42	29	39	35	81	98	66	94	87	90	31	53	68	24	53
ENSG00000142867	262	218	223	257	194	179	140	160	187	463	525	423	379	405	235	174	242	250	285	264	217	217	235	165	191	155	350	174	211	193	370	321	377	172	217	177	216	206	525	612	416	486	490	470	229	431	417	186	199
ENSG00000142871	265	285	235	411	251	252	251	350	367	1038	923	701	822	758	274	201	304	229	287	226	436	423	379	193	200	325	812	253	279	206	636	505	420	136	172	271	326	348	872	1257	718	702	1006	893	606	667	700	401	202
ENSG00000142910	935	989	863	938	638	581	455	871	775	1449	1445	1156	1225	1304	643	501	833	762	914	852	726	846	844	456	542	651	927	657	736	527	1186	938	942	381	518	650	729	638	1136	1187	1082	875	1018	996	644	802	776	409	712
ENSG00000142961	147	156	131	171	97	87	100	108	122	210	224	286	257	271	141	74	133	143	166	147	157	167	160	98	82	106	147	133	153	123	212	206	195	68	84	105	136	105	233	289	194	191	174	186	101	194	185	94	112
ENSG00000143153	1452	1505	1315	1438	1377	1138	1132	1515	1598	2326	2146	1797	1679	2488	1249	838	1494	1354	1943	1423	1299	1176	1252	837	733	1402	1687	1394	1343	947	2629	1781	1415	553	984	1186	1751	1672	2122	2490	1285	2116	1919	1930	1430	1780	1882	969	1106
ENSG00000143179	644	497	499	685	674	594	454	583	516	539	678	929	854	908	828	511	475	480	571	548	590	639	796	556	658	513	615	345	405	329	732	735	702	536	626	387	444	429	604	597	549	889	1002	911	421	594	661	299	490
ENSG00000143256	1231	1006	1120	1401	1361	1361	1055	1180	1040	1223	1607	1767	1770	1663	1613	1087	1258	1095	1235	1196	1104	1149	1481	1253	1196	910	1484	895	960	817	1434	1644	1368	1207	1320	1026	1059	935	1292	1419	1215	1759	1998	1991	940	1494	1617	716	937
ENSG00000143319	547	518	471	558	609	530	370	447	452	601	596	887	741	826	642	397	366	426	494	472	512	470	622	444	550	376	508	366	423	286	717	654	590	392	521	339	422	389	635	720	483	965	860	879	394	548	592	265	416
ENSG00000143333	3	4	5	3	4	5	3	2	3	20	29	38	29	21	11	10	9	9	4	8	8	7	13	11	17	7	15	7	9	5	19	19	18	6	9	4	8	8	19	29	18	47	40	45	14	18	13	5	2
ENSG00000143384	1343	1413	1328	1827	1109	1057	1010	1384	1368	1808	1792	2239	1691	2441	1201	851	1156	1120	1496	1240	1264	1287	1485	865	858	1001	1588	1193	1291	1029	2387	1944	1792	807	924	1139	1449	1345	2275	2790	1618	2154	1929	1877	1231	2119	2124	957	1023
ENSG00000143398	464	453	414	499	361	286	267	363	359	559	596	658	567	751	383	270	302	414	477	485	422	399	412	290	298	290	433	338	330	309	701	615	535	263	301	288	428	340	652	729	472	641	643	594	281	507	451	241	353
ENSG00000143498	96	85	91	106	72	78	47	60	53	101	116	139	124	156	84	79	36	84	93	82	85	84	78	70	70	64	61	69	51	61	123	94	94	55	67	51	54	61	126	137	78	163	188	212	34	72	74	43	73
ENSG00000143507	165	162	183	211	127	107	121	146	169	228	240	287	236	289	139	78	133	150	164	178	189	150	190	88	108	120	163	152	167	122	322	260	269	87	94	136	188	151	295	316	234	182	231	182	117	197	219	123	126
ENSG00000143751	65	68	69	91	65	53	57	59	60	102	93	103	78	126	85	56	58	54	87	64	69	58	75	49	42	63	85	56	54	50	119	90	67	41	48	50	62	58	98	125	62	138	124	127	61	92	95	52	49
ENSG00000143756	216	234	263	244	240	168	138	181	151	230	279	270	172	316	281	161	141	212	274	224	189	180	212	218	193	142	175	164	195	144	363	256	280	144	210	128	186	171	267	299	167	328	291	327	144	212	222	99	164
ENSG00000143761	4026	3646	3706	4396	4532	3756	3164	3775	3469	3793	4320	4744	4211	4924	4427	2815	2751	3324	3899	3699	3271	3598	4028	3070	3258	2507	3138	2867	3151	2371	4469	4303	3920	2685	3497	2586	3363	3089	4085	4222	3488	4821	4463	4637	2343	3608	4007	1844	3065
ENSG00000143842	287	295	285	275	217	251	146	229	228	289	368	306	259	356	273	162	184	235	307	290	230	269	285	167	193	162	263	216	176	160	323	314	247	149	230	148	199	179	292	336	243	352	356	333	171	283	255	120	219
ENSG00000143862	307	275	295	315	186	210	220	283	279	448	526	491	453	477	223	157	288	270	322	323	259	307	341	180	168	220	319	244	266	205	457	376	366	177	195	242	307	285	419	518	384	374	323	394	238	355	360	215	234
ENSG00000143878	202	151	153	230	69	93	125	212	195	698	623	390	426	407	136	108	287	194	221	187	215	217	243	101	98	207	529	185	201	144	338	287	303	95	92	219	218	207	658	836	567	387	396	420	402	467	484	282	154
ENSG00000144048	500	413	385	394	293	242	262	318	275	462	536	484	511	472	353	223	292	475	590	491	384	394	441	249	236	267	329	309	297	215	451	461	512	221	274	256	325	265	489	533	458	438	457	511	207	305	351	183	381
ENSG00000144136	171	180	173	235	276	251	130	122	168	292	341	270	256	337	286	168	129	188	227	183	200	202	253	193	220	169	221	131	122	136	263	254	197	174	220	103	123	110	308	401	237	502	562	520	162	192	199	129	130
ENSG00000144233	171	162	164	200	146	116	129	154	174	160	166	214	181	233	145	92	127	126	157	153	146	143	160	108	103	143	194	122	133	109	243	186	163	71	103	115	155	134	198	239	122	223	200	180	133	192	206	95	130
ENSG00000144566	561	514	472	547	413	356	307	438	422	521	640	513	467	555	443	266	346	438	484	464	350	353	422	337	297	291	374	388	398	266	527	473	480	262	364	300	408	404	492	582	341	626	571	539	267	459	499	216	427
ENSG00000144597	79	90	71	87	93	65	67	76	71	94	125	126	76	132	103	80	60	78	97	95	65	60	74	64	60	51	92	76	76	48	128	91	73	46	71	63	83	59	115	120	53	126	125	109	57	78	108	41	60
ENSG00000144655	55	47	54	100	48	45	61	80	81	202	218	168	151	162	67	51	102	52	66	54	75	71	92	53	50	84	228	47	59	50	115	101	114	43	46	58	87	89	253	335	245	200	213	229	159	182	225	100	42
ENSG00000144802	196	221	249	344	250	183	216	238	245	1349	1445	1146	882	1127	912	630	470	645	822	796	752	796	773	657	648	365	732	615	734	592	1365	1241	916	610	580	542	952	820	1572	1676	869	1572	1531	1508	568	1087	1012	444	149
ENSG00000145050	1080	920	894	1039	1194	1283	745	1415	1160	1287	1340	1267	1083	1281	1665	875	1201	857	1001	869	741	769	942	1033	1224	946	1129	797	774	514	1172	1257	1083	1054	1022	1020	1073	944	1146	1077	1181	1727	2067	2162	785	1039	1185	510	822
ENSG00000145088	179	118	163	184	109	85	106	115	88	158	233	173	173	192	113	82	100	156	188	155	121	137	159	71	114	89	83	121	102	69	168	198	170	89	97	63	104	103	187	209	161	136	160	156	81	147	152	72	136
ENSG00000145194	155	113	140	163	125	127	107	135	106	133	163	192	213	188	161	88	119	146	136	131	144	113	184	116	104	93	137	91	98	83	157	176	166	102	107	89	110	97	152	152	182	173	192	180	81	152	143	63	118
ENSG00000145220	294	265	293	344	391	349	216	220	232	347	425	566	553	493	541	304	253	263	322	295	313	359	415	342	361	253	369	176	207	163	414	412	310	286	338	186	214	167	325	364	250	573	629	666	219	302	359	127	224
ENSG00000145293	306	254	280	330	316	273	220	226	220	324	320	394	388	441	363	224	215	273	347	286	291	292	332	263	254	199	258	197	174	192	390	361	335	216	269	170	239	192	313	342	236	418	421	454	182	271	324	160	233
ENSG00000145365	181	167	189	180	170	106	105	92	62	343	394	357	387	366	209	136	119	274	294	301	193	199	199	173	148	65	108	217	264	200	436	393	386	140	176	111	200	164	458	427	300	397	363	373	96	220	275	109	138
ENSG00000145414	147	141	141	167	163	110	92	125	108	163	181	232	214	221	172	92	97	118	154	138	177	147	198	125	114	106	136	68	71	85	175	191	174	95	128	76	97	93	179	208	119	273	244	284	94	150	152	65	112
ENSG00000145536	18	19	22	26	35	22	11	19	12	17	20	25	21	31	30	21	33	19	21	43	20	39	21	22	20	15	21	11	12	9	35	23	28	20	44	26	12	9	20	22	31	34	35	59	71	29	16	7	14
ENSG00000145632	470	471	422	641	483	421	357	401	550	1889	2251	2122	1972	2088	1029	859	615	855	1078	878	841	808	919	733	736	468	948	877	954	968	1595	1624	1439	763	855	485	750	683	2201	2552	1812	2110	2352	2189	717	1459	1263	603	358
ENSG00000145780	61	72	64	66	49	42	35	41	39	70	84	84	71	103	57	38	39	63	68	70	63	57	59	40	32	36	45	52	46	35	105	88	72	26	47	32	45	49	86	108	44	97	92	90	38	55	52	27	46
ENSG00000145860	527	579	554	672	444	377	422	453	479	640	776	801	718	904	482	330	403	568	662	523	542	496	465	322	305	408	501	531	572	444	953	776	550	249	371	378	590	512	820	973	601	769	720	687	455	670	543	299	401
ENSG00000146112	84	122	77	70	54	61	48	63	86	177	187	108	176	137	67	50	81	80	103	108	63	77	107	62	52	59	87	83	106	64	111	91	104	47	50	60	75	72	140	194	158	134	127	112	74	87	92	48	64
ENSG00000146232	107	81	86	88	65	77	56	60	78	302	415	352	370	346	177	118	118	131	157	169	155	113	178	102	126	67	106	181	161	120	348	321	291	106	131	87	169	163	347	295	285	313	278	227	73	208	201	72	81
ENSG00000146242	93	113	90	106	120	97	80	96	96	136	155	138	112	161	115	73	75	98	130	86	89	96	85	79	77	79	83	76	85	61	155	134	110	61	96	54	104	84	139	156	105	169	166	166	65	97	97	50	71
ENSG00000146457	1106	996	1100	1103	770	693	656	750	676	982	1192	1334	1398	1376	869	564	639	1011	1092	959	937	978	1101	617	613	623	772	680	685	598	1261	1215	1144	552	686	539	696	621	1123	1227	917	1123	1158	1189	512	808	896	439	842
ENSG00000146676	124	138	126	134	122	95	88	93	95	106	122	146	124	165	122	78	73	119	140	130	112	107	115	84	78	91	98	88	72	67	161	132	130	62	99	72	91	94	141	172	74	171	148	166	71	114	138	56	94
ENSG00000146678	4	7	5	6	9	7	5	6	3	14	28	13	16	15	6	6	5	13	10	6	11	7	11	7	9	6	10	9	6	5	10	12	12	6	5	6	8	5	11	16	15	14	14	14	7	9	5	2	3
ENSG00000147324	81	71	55	94	87	74	58	96	82	97	97	172	125	168	113	69	71	59	100	70	95	84	99	78	82	106	108	75	84	73	161	146	108	82	94	88	95	129	126	172	95	173	137	136	99	139	162	53	62
ENSG00000147454	435	314	381	356	352	298	312	257	226	442	509	478	382	510	338	221	317	396	388	343	277	367	380	254	292	299	405	245	355	209	464	528	339	213	272	246	322	301	459	457	332	453	381	454	300	386	369	182	331
ENSG00000147894	57	55	48	68	53	34	29	56	27	68	92	71	42	72	39	28	53	59	72	58	47	34	47	40	36	45	45	36	66	24	88	58	78	28	27	36	33	33	82	112	62	55	85	67	35	56	57	24	43
ENSG00000148154	204	183	208	271	151	109	124	145	141	317	382	328	332	409	148	155	138	245	259	191	261	232	208	102	117	188	245	209	212	174	499	302	298	90	130	145	242	213	431	518	224	337	358	335	202	335	306	149	155
ENSG00000148331	251	214	215	310	222	207	177	215	187	270	334	352	320	356	259	177	177	184	228	237	222	231	281	171	198	171	208	173	202	146	305	277	266	171	184	142	161	173	248	281	210	330	306	320	165	237	240	112	191
ENSG00000148335	1139	932	987	1149	1185	943	839	858	767	1288	1507	1596	1673	1519	1401	912	811	1074	1189	1064	963	949	1344	892	1055	636	880	783	890	622	1129	1409	1308	849	923	716	844	652	1299	1291	1296	1578	1619	1706	531	1046	1010	491	867
ENSG00000148339	60	51	56	76	49	48	33	38	42	169	177	222	180	184	96	60	70	58	83	65	75	71	91	61	65	47	111	53	66	66	132	126	104	57	53	46	62	64	191	267	158	228	242	255	84	153	150	83	46
ENSG00000148426	256	251	252	373	215	175	191	215	183	404	485	533	556	507	293	176	197	268	313	373	277	301	370	185	199	177	248	245	242	205	431	402	347	215	251	144	206	199	471	446	355	371	444	369	171	258	284	116	195
ENSG00000148572	280	258	252	312	191	163	184	184	201	231	289	338	271	309	182	138	158	227	249	210	226	220	247	157	149	143	169	166	180	148	314	321	311	119	161	163	219	179	310	328	272	282	286	283	127	213	228	137	213
ENSG00000148840	111	122	136	167	167	201	126	162	153	151	161	264	272	286	228	135	126	105	131	124	169	184	175	120	137	146	237	104	111	83	198	159	154	122	152	83	143	108	179	237	139	256	270	274	162	187	183	83	85
ENSG00000148841	55	60	52	72	50	45	37	61	50	96	90	81	64	99	52	37	36	51	54	56	60	48	67	31	29	48	59	55	59	38	102	73	64	27	47	36	59	50	92	99	71	86	81	75	50	58	54	27	42
ENSG00000148926	913	797	813	1026	455	509	614	742	639	2873	3203	2129	2043	2230	670	588	1102	1130	1248	1055	1157	1173	1245	577	513	810	1613	756	738	577	1561	1441	1327	364	412	439	805	660	2302	2561	1850	1913	1708	1687	1236	1061	1080	522	695
ENSG00000148943	79	88	85	89	84	52	48	51	44	81	86	85	82	108	75	51	47	80	97	88	74	74	80	57	48	61	66	53	53	40	110	88	87	39	64	39	60	52	93	117	49	119	114	116	53	71	90	37	60
ENSG00000149289	40	56	42	43	49	36	25	33	31	56	65	76	54	81	52	35	30	47	66	57	44	36	38	36	31	24	38	68	64	50	120	70	81	38	53	25	56	46	109	133	45	114	83	69	36	60	74	30	30
ENSG00000149557	175	169	145	179	160	171	209	148	125	172	179	297	286	259	222	139	113	171	158	185	205	214	213	149	164	114	123	131	164	104	243	233	238	132	176	77	141	125	208	208	182	245	249	258	84	188	205	107	133
ENSG00000149658	490	519	477	605	507	452	371	476	485	505	533	733	624	735	549	340	358	422	512	490	477	487	574	370	425	354	458	329	363	298	654	576	531	336	453	317	430	384	533	608	429	678	689	699	338	445	484	244	373
ENSG00000149798	156	125	116	135	243	215	108	107	117	487	601	573	528	532	412	239	274	198	208	179	165	172	250	291	306	158	438	160	206	177	288	290	301	249	267	131	168	184	526	636	552	765	817	949	303	430	403	219	119
ENSG00000150625	2479	2009	2201	2206	434	400	691	823	603	3578	4036	4020	4250	3050	1217	721	1411	2278	2473	3675	3102	15012	4210	572	552	1854	1046	621	680	310	2896	3126	3613	282	1172	531	769	873	2406	2822	3727	3075	3508	3157	608	1247	2277	686	1888
ENSG00000150787	600	481	490	579	338	309	352	363	261	491	743	690	704	748	423	291	432	658	590	498	458	413	570	332	413	295	536	308	388	273	593	686	664	323	343	335	344	311	682	672	758	585	629	789	291	450	452	243	457
ENSG00000150991	23277	21281	20857	23795	24703	21509	17825	20591	18832	31101	37185	30241	31901	28750	27379	17007	18265	18949	21089	20628	19222	20940	24192	20316	21387	13453	17568	15324	17702	13069	24660	26462	24944	17283	22342	14243	18643	16864	31371	30440	25136	31708	33379	34767	12471	21610	23645	11157	17723
ENSG00000151012	87	103	84	76	116	103	38	46	35	120	167	122	89	179	114	77	50	105	183	122	78	66	75	71	58	41	64	101	74	70	145	104	102	51	83	34	54	48	170	221	73	175	155	170	50	74	77	42	66
ENSG00000151014	41	41	35	42	74	47	24	41	39	140	173	141	150	156	123	58	75	46	55	59	74	60	60	81	72	39	105	54	58	41	117	101	108	59	69	60	64	76	185	221	136	212	215	204	82	187	144	81	31
ENSG00000151131	756	631	693	698	693	591	584	522	351	671	1013	1049	1119	912	668	530	615	664	750	681	568	640	904	628	634	426	713	399	559	331	663	937	904	583	674	431	583	354	799	709	1115	834	922	1136	424	648	577	328	576
ENSG00000151247	746	692	699	712	761	674	588	667	575	739	845	906	817	897	772	550	559	719	711	780	579	553	806	661	585	541	634	440	480	381	918	761	753	546	664	432	638	518	1024	834	785	911	881	1165	470	625	739	433	568
ENSG00000151304	109	97	100	115	92	85	86	93	96	140	152	149	142	128	111	58	85	81	116	98	86	93	123	83	90	88	144	70	61	57	121	103	129	59	97	57	96	92	113	116	86	166	182	170	87	96	126	54	83
ENSG00000151689	510	485	446	450	356	269	288	297	290	606	699	586	558	645	366	245	258	444	575	529	366	347	463	310	283	226	287	368	367	317	575	451	448	205	254	233	279	228	555	604	535	464	495	519	190	346	363	166	388
ENSG00000151746	49	58	57	85	60	57	41	43	52	73	63	78	86	106	61	46	41	57	72	58	60	67	82	44	36	41	65	40	33	29	92	63	59	43	58	41	53	37	69	98	43	99	83	83	49	66	84	32	37
ENSG00000151748	268	246	291	252	248	192	137	164	187	335	435	488	388	468	347	169	218	274	311	342	222	247	265	229	203	181	200	262	257	197	374	313	327	182	254	202	217	195	437	502	330	514	491	466	154	320	330	133	204
ENSG00000151923	980	959	858	965	827	619	541	623	601	851	1146	916	934	1064	819	586	482	802	880	885	714	783	886	622	614	513	548	561	582	507	990	980	922	493	643	449	620	503	973	1043	801	1114	1094	1132	498	615	655	321	746
ENSG00000152464	279	217	217	284	184	155	160	179	150	237	282	329	312	318	222	159	166	191	211	231	253	212	259	159	172	131	172	140	200	112	291	243	299	150	183	128	154	163	280	270	229	247	291	244	130	206	219	88	212
ENSG00000152484	189	156	159	189	109	88	93	111	117	139	156	186	181	221	133	97	103	124	183	140	145	156	139	92	88	118	129	105	105	71	217	171	137	60	104	93	133	108	161	214	103	247	210	183	104	142	176	65	144
ENSG00000152684	235	200	215	250	209	163	149	166	155	313	350	354	319	363	265	151	146	227	270	229	184	219	218	172	182	132	166	200	169	141	270	290	250	110	190	120	163	121	280	311	254	362	306	338	140	189	188	96	179
ENSG00000152778	58	57	59	65	57	45	33	46	39	59	65	74	64	76	59	32	31	58	68	56	53	44	63	53	47	46	51	45	44	35	70	60	61	36	45	33	44	39	63	75	35	86	87	77	36	45	56	26	44
ENSG00000152804	38	39	39	31	29	29	22	24	20	57	64	71	84	73	58	33	24	42	57	40	38	35	40	38	39	27	34	24	28	22	49	49	50	35	40	12	26	19	66	54	39	91	91	100	22	52	35	15	29
ENSG00000153037	3288	2580	2933	2501	2184	1806	2051	1846	1384	2728	3424	3676	3687	3168	2503	1710	2010	3053	2842	2852	2347	2434	2841	1900	2054	1674	2370	1628	1901	1421	2803	3237	3055	1861	2102	1657	1831	1458	3014	3198	3392	3259	3067	4189	1169	2450	2155	1251	2504
ENSG00000153046	307	302	289	322	256	225	219	253	296	293	335	334	310	363	306	185	224	271	296	278	259	251	284	227	175	194	231	229	250	188	388	304	293	185	216	200	267	260	335	352	226	339	276	307	197	273	347	137	234
ENSG00000153234	25	27	31	23	23	21	19	26	26	95	134	55	61	76	25	32	37	48	57	33	24	43	36	29	28	24	62	28	32	25	53	45	39	28	27	26	42	35	116	154	67	95	86	101	48	104	69	50	19
ENSG00000153310	1245	998	1075	1116	1180	907	611	834	714	1222	1416	1362	1176	1334	1333	780	748	1101	1140	1125	829	848	1116	997	1011	697	894	611	676	565	1115	1118	1136	850	1006	587	735	673	1373	1325	1048	1729	1677	1866	637	1030	1035	472	948
ENSG00000153574	193	197	202	259	239	188	165	169	161	219	235	331	310	344	272	164	150	179	216	191	219	224	250	205	189	146	181	149	157	125	314	274	233	166	178	119	188	156	258	251	188	308	326	328	125	222	208	70	147
ENSG00000153721	42	32	40	44	30	27	31	33	33	37	51	54	39	52	40	31	19	35	41	43	43	38	48	33	26	24	20	23	26	16	46	40	43	15	27	19	30	34	48	46	26	63	54	55	21	38	49	13	32
ENSG00000153767	188	139	164	168	154	113	140	161	135	232	172	148	177	172	194	123	121	128	149	161	144	119	138	101	124	125	148	97	112	97	203	194	142	117	131	128	139	147	182	234	124	240	201	195	98	173	172	66	143
ENSG00000153879	201	175	198	181	152	150	143	126	117	196	220	230	219	245	195	121	114	178	203	187	151	147	186	140	125	122	160	115	129	102	207	189	165	116	147	94	115	116	197	230	144	276	277	269	100	178	194	82	153
ENSG00000153975	51	56	50	74	64	48	53	50	42	73	87	67	77	95	61	26	36	49	57	60	45	57	52	44	41	50	46	38	48	39	115	76	84	48	58	33	48	54	70	92	48	105	117	95	35	48	53	25	39
ENSG00000153989	147	140	131	163	130	103	89	107	100	159	166	169	162	203	151	80	80	139	161	133	148	124	139	111	96	117	130	89	75	68	184	155	146	66	112	80	99	97	165	184	95	234	230	223	100	124	135	61	112
ENSG00000154359	58	44	36	50	26	28	35	38	57	68	48	74	58	84	39	26	42	44	44	51	65	51	49	21	25	35	57	35	46	39	90	41	52	22	31	35	37	50	65	84	41	68	56	44	44	63	57	35	44
ENSG00000154370	236	228	214	253	283	215	166	243	220	335	366	449	392	352	272	141	187	212	280	221	245	227	266	192	203	180	199	174	235	170	371	337	290	130	212	189	204	188	304	328	246	360	377	340	196	224	234	98	180
ENSG00000154553	198	153	180	164	146	89	118	156	148	234	273	228	214	243	140	119	206	177	173	193	149	139	191	92	86	104	129	141	155	126	198	199	160	117	104	97	138	130	226	245	212	199	180	189	118	216	219	135	151
ENSG00000154582	2842	2227	2544	2468	1753	1492	1549	1620	1212	2324	2996	2990	3066	2803	2124	1325	1730	2968	2601	2396	2319	2291	2745	1646	1802	1443	1819	1385	1681	1219	2611	3293	2989	1563	1712	1469	1701	1307	2753	2710	3268	2710	2840	3362	1081	1956	1941	974	2164
ENSG00000154640	338	302	335	284	196	143	183	190	130	427	558	530	537	523	278	180	218	358	387	373	279	295	298	199	179	182	248	257	272	233	470	484	455	198	230	163	258	209	537	589	407	492	470	529	188	332	317	171	257
ENSG00000154642	198	239	195	168	179	114	120	129	135	272	358	279	279	291	167	134	142	240	242	235	181	147	197	148	112	97	133	172	190	121	345	256	298	100	131	111	168	134	305	306	235	294	251	228	93	184	172	92	151
ENSG00000154764	53	44	42	25	44	38	21	32	43	72	66	40	41	53	55	31	45	51	56	38	25	27	34	27	35	32	49	28	36	22	36	35	31	30	41	31	29	36	51	54	60	58	80	67	29	36	44	31	40
ENSG00000154813	262	214	236	191	166	124	138	147	109	205	249	244	255	252	205	112	207	289	206	204	168	162	203	155	173	160	205	111	132	97	235	321	255	128	148	150	134	140	246	229	252	242	247	316	112	239	198	112	199
ENSG00000154945	286	289	251	312	225	222	199	231	209	268	287	371	327	388	239	159	172	225	287	298	263	273	271	215	192	166	281	208	193	164	351	302	271	144	228	157	224	185	306	349	220	331	326	307	191	242	286	121	218
ENSG00000155090	579	551	465	599	294	288	413	586	572	1360	1432	942	828	1004	487	339	690	603	717	656	644	598	674	329	349	623	1089	459	470	351	916	751	803	283	308	548	666	659	1385	1710	974	1022	1051	1019	804	1002	1152	578	441
ENSG00000155096	851	924	949	1016	1203	1022	711	942	982	1265	1501	1365	1103	1415	1212	912	753	878	1115	967	812	737	867	994	973	593	918	757	819	577	1359	1207	1206	697	935	650	889	699	1540	1545	702	1868	1753	1860	617	1172	1080	575	648
ENSG00000155100	187	155	201	198	206	169	107	150	145	169	246	206	138	238	211	153	140	162	203	188	154	165	188	174	169	139	211	131	112	103	230	165	156	131	157	113	118	132	200	237	86	303	354	294	162	168	215	93	142
ENSG00000155304	54	76	56	79	66	57	41	51	64	72	76	61	49	87	60	33	46	52	81	54	59	48	48	42	33	47	54	55	66	29	97	73	52	30	60	39	57	66	79	97	37	102	98	92	50	81	55	32	41
ENSG00000155324	167	184	204	194	209	143	152	165	173	233	318	374	274	304	261	166	117	186	262	201	242	208	226	139	186	141	200	185	204	161	340	373	239	136	156	124	186	134	327	310	203	309	311	327	128	238	195	72	127
ENSG00000155330	87	75	96	100	65	60	50	73	75	147	146	128	127	119	79	64	96	102	110	110	98	73	119	77	78	44	67	66	87	75	113	130	89	51	76	56	80	59	132	154	111	166	138	134	52	101	85	45	66
ENSG00000155438	2488	2191	2306	2298	2038	1689	1494	1910	1719	2699	3134	3444	3430	3598	2408	1535	1771	2172	2431	2343	2097	2338	2657	1857	2020	1696	2525	1198	1529	1179	2557	2875	2730	1680	1809	1394	1441	1531	2599	2746	2409	3309	3676	3702	1567	2319	2366	1026	1894
ENSG00000155465	6	17	8	12	16	6	7	7	7	15	24	17	32	14	14	10	4	26	15	36	13	20	22	5	4	4	6	14	6	5	30	18	8	13	16	16	22	13	11	33	20	20	15	26	12	8	13	14	5
ENSG00000155846	23	31	27	23	28	22	27	21	19	32	33	41	30	44	35	23	15	26	37	30	22	28	30	26	17	15	23	23	33	22	43	30	26	17	30	22	24	22	43	42	20	44	40	34	20	27	22	12	18
ENSG00000155918	18	7	13	10	8	1	8	13	6	28	25	25	16	35	3	14	22	10	18	11	10	17	22	3	13	12	18	9	6	16	15	26	24	10	9	23	27	30	27	42	30	16	22	28	11	26	24	15	14
ENSG00000156273	98	132	152	137	85	78	75	96	108	174	122	212	112	189	74	71	126	119	145	120	114	93	143	52	58	78	116	95	86	88	231	136	146	41	59	109	126	114	181	257	101	157	134	142	77	178	198	73	75
ENSG00000156304	105	123	108	122	111	112	91	102	107	141	162	157	135	178	137	88	68	95	127	119	99	113	148	84	100	84	101	75	91	76	134	135	114	83	101	65	90	92	136	176	99	193	170	179	69	111	106	51	80
ENSG00000156671	69	73	78	59	61	50	36	47	37	83	101	65	66	82	45	37	47	77	86	82	53	57	65	32	37	34	44	51	61	33	79	59	69	32	38	40	48	34	97	116	57	76	93	83	39	50	52	25	53
ENSG00000156875	176	138	160	199	147	123	119	136	135	160	154	217	195	270	176	81	114	147	164	155	179	170	180	121	91	154	156	104	124	97	214	181	171	74	132	94	170	163	180	202	124	221	239	214	129	161	168	86	134
ENSG00000157111	12	21	5	14	17	5	5	3	4	13	19	12	16	13	18	8	8	7	16	11	15	13	12	16	11	5	3	9	6	7	13	12	8	6	15	5	5	2	10	16	12	27	27	41	12	13	13	4	9
ENSG00000157181	207	202	210	241	180	136	180	147	147	247	278	212	192	224	166	91	114	196	229	219	166	152	198	122	153	152	148	148	147	93	255	223	211	91	130	107	172	156	219	257	168	326	325	304	101	207	175	95	158
ENSG00000157538	344	295	333	358	266	234	230	290	223	294	392	322	335	349	279	187	212	291	307	299	273	303	296	217	188	174	224	250	271	228	398	324	424	156	302	193	257	217	335	448	314	384	307	361	142	299	286	144	262
ENSG00000157557	449	439	403	492	396	362	384	457	444	696	853	558	508	618	408	290	411	458	535	499	446	460	495	302	280	365	523	304	327	266	578	490	411	207	263	332	443	360	730	784	538	643	570	589	349	578	623	248	342
ENSG00000158050	16	14	8	20	15	15	9	13	10	65	72	77	80	61	36	25	30	24	16	16	19	17	21	15	36	16	61	13	14	13	28	28	27	13	17	9	10	15	64	108	63	115	172	160	58	56	66	24	12
ENSG00000158092	767	733	742	757	661	539	624	627	594	918	1117	1138	876	1082	555	562	570	787	1061	888	614	589	635	524	466	532	550	699	832	556	1142	986	972	387	511	603	804	659	1186	1146	748	1033	869	738	413	710	738	353	584
ENSG00000158470	290	328	285	347	242	202	209	256	298	377	393	455	336	547	244	168	211	295	394	301	274	264	297	155	143	247	288	303	283	230	568	411	342	122	195	195	316	275	491	570	333	389	382	368	264	364	338	171	221
ENSG00000158480	103	95	104	125	104	72	70	96	94	112	123	147	127	154	101	65	64	84	93	93	97	92	107	68	78	55	78	87	88	74	147	139	130	72	90	70	93	79	117	129	99	137	135	130	62	111	100	52	78
ENSG00000158615	147	160	134	181	133	114	102	127	128	209	216	253	213	285	136	85	109	136	166	137	151	157	157	101	88	119	197	116	125	103	296	237	212	71	101	103	148	124	249	333	150	271	257	241	152	210	213	99	112
ENSG00000158792	130	116	118	119	102	102	83	112	101	138	175	209	232	179	121	84	120	99	127	84	129	108	136	74	89	105	202	85	82	59	151	102	115	69	84	83	78	85	143	199	178	213	173	170	138	157	173	99	99
ENSG00000158850	358	401	315	377	411	275	206	275	284	426	546	478	504	469	348	243	218	323	314	355	322	307	356	252	228	169	234	241	281	223	408	421	393	221	344	196	311	302	419	499	409	487	507	490	172	292	296	146	273
ENSG00000159128	107	112	110	156	66	52	62	125	96	157	220	303	222	255	84	68	62	144	158	127	148	78	147	55	76	61	112	96	98	115	226	215	229	67	83	95	114	51	228	197	147	170	244	250	72	135	105	49	81
ENSG00000159200	210	198	193	236	154	142	127	107	128	311	329	364	387	404	187	120	90	225	244	221	204	172	196	133	112	102	113	218	269	264	424	361	295	95	120	92	164	134	413	553	280	364	290	299	103	175	188	68	160
ENSG00000159216	144	209	170	206	144	120	116	153	202	232	250	271	163	258	124	93	153	144	215	205	151	163	153	100	90	151	192	118	140	107	308	177	185	80	108	155	187	187	245	267	154	228	191	184	170	160	206	95	110
ENSG00000159346	1130	1008	1022	1008	856	703	582	729	723	1103	1292	1194	1099	1199	969	584	596	935	1012	947	820	949	945	681	714	480	636	623	686	546	1139	1058	980	598	690	512	670	640	1054	1125	986	1152	1138	1164	435	754	827	355	860
ENSG00000159388	301	262	224	326	123	107	208	316	289	457	504	327	305	310	126	96	256	211	262	254	238	215	214	113	110	162	326	214	217	183	422	369	319	91	105	238	350	338	502	631	434	376	342	370	232	528	568	281	229
ENSG00000159399	45	51	49	48	68	44	32	48	47	108	171	95	75	111	83	56	63	62	73	56	49	51	65	61	60	64	112	36	47	27	68	59	55	49	61	30	45	42	99	101	59	140	134	138	90	83	95	40	34
ENSG00000159713	16	14	14	14	13	4	10	17	8	34	48	35	32	26	17	8	25	23	16	24	24	20	16	4	2	12	16	10	13	7	5	13	13	6	6	3	10	14	51	37	60	31	13	18	18	36	33	11	12
ENSG00000160191	377	365	393	398	321	341	298	337	311	355	459	521	524	463	363	257	245	372	398	357	328	365	453	262	272	255	351	242	270	242	405	409	369	245	335	227	309	246	402	395	372	474	437	445	257	356	354	141	287
ENSG00000160213	2580	2198	2344	2195	1833	1600	1376	1541	1303	2407	3441	2929	2911	2937	2021	1348	1330	2917	2612	2409	2000	2181	2568	1490	1616	1038	1368	1655	1787	1514	2681	3015	2578	1434	1722	1151	1460	1212	2607	2900	2799	2605	2537	2769	922	1853	1787	877	1964
ENSG00000160214	349	336	349	434	453	411	283	364	369	434	456	561	645	571	560	291	258	309	330	370	342	397	468	348	354	337	359	214	299	214	449	380	414	315	375	230	258	240	499	480	344	581	553	527	324	379	425	206	266
ENSG00000160223	28	26	27	41	46	38	45	47	39	64	56	107	82	105	68	29	30	37	38	38	54	45	67	41	32	31	26	49	53	38	105	96	72	29	44	27	69	53	66	60	47	87	72	71	27	52	50	22	21
ENSG00000160326	14	13	13	18	16	15	8	11	11	30	25	23	20	28	21	10	11	17	17	21	11	11	16	10	9	9	8	15	16	13	26	26	18	10	15	7	14	11	24	27	29	26	27	26	5	16	11	4	11
ENSG00000160570	337	336	296	437	522	443	359	396	323	509	487	572	507	622	506	331	335	277	321	316	344	298	424	423	429	231	331	264	299	205	508	600	570	328	460	291	353	297	488	451	400	699	740	747	234	398	438	225	257
ENSG00000160588	84	77	82	86	70	56	45	45	48	91	80	87	86	114	68	46	45	69	83	66	64	52	63	50	39	38	66	59	51	41	135	90	82	35	63	45	65	59	99	127	64	111	113	115	59	89	62	29	64
ENSG00000160606	301	260	229	361	370	337	259	267	291	336	449	562	517	529	408	203	230	242	321	290	408	388	428	256	313	234	259	243	229	134	431	490	452	280	306	185	304	254	414	346	412	506	488	587	200	400	283	123	229
ENSG00000160789	4502	4235	4269	4177	3970	3562	2340	3578	3162	5347	6088	4884	5760	5149	3725	2470	2920	4136	4408	4501	3619	4371	4984	2740	2612	2667	3206	2854	3362	2682	4556	4611	4156	2411	3186	2282	2864	2664	5155	5215	4338	4305	4843	4433	1973	3555	3834	1801	3428
ENSG00000160813	972	736	779	758	525	546	615	629	478	938	1240	962	994	999	665	420	571	888	936	864	689	809	849	417	460	430	540	528	655	416	864	1065	910	407	483	441	596	463	1031	1007	1029	760	830	883	409	659	611	366	740
ENSG00000160888	313	267	287	405	212	196	218	279	284	1608	1447	897	939	737	328	300	363	330	316	257	373	366	440	224	246	281	759	264	328	266	596	548	503	190	202	342	379	295	1297	1575	1108	1190	1343	1079	592	775	686	357	238
ENSG00000160908	394	330	361	480	362	301	310	398	341	419	464	505	443	546	324	281	256	271	402	287	338	352	391	251	236	273	334	277	316	228	523	446	473	232	283	235	349	300	446	494	360	449	439	426	230	345	413	190	300
ENSG00000161040	11	4	13	8	7	9	8	13	5	7	14	12	14	16	21	14	8	14	13	10	18	14	9	11	12	9	14	10	7	7	18	7	7	4	9	3	5	7	13	14	12	13	9	10	6	18	15	16	8
ENSG00000161526	1302	1190	1206	1437	1159	1192	948	1134	939	1304	1500	1516	1716	1490	1285	846	921	1256	1278	1195	978	1210	1326	1019	964	746	924	939	1070	731	1433	1647	1358	878	1042	766	1135	973	1349	1582	1314	1406	1490	1454	703	1044	1284	509	991
ENSG00000161654	826	691	657	766	596	579	457	609	456	799	846	887	921	880	850	503	435	648	684	728	612	624	774	497	513	451	607	359	483	376	795	785	869	521	537	386	467	439	783	733	640	854	923	879	441	625	620	317	629
ENSG00000161813	206	252	204	233	327	236	134	170	217	274	280	275	179	332	294	190	129	181	261	230	160	151	187	216	200	166	212	187	156	124	281	235	228	149	225	135	194	201	297	347	132	410	411	395	141	210	244	108	157
ENSG00000161955	215	240	250	306	194	237	158	193	164	305	341	341	354	353	270	219	120	264	250	220	298	252	294	172	195	187	171	161	270	151	363	347	278	157	206	142	171	155	329	278	267	266	284	340	104	262	202	127	164
ENSG00000161960	13165	11645	11469	14828	13080	11602	9182	11817	10756	13828	16529	18673	18803	18166	15341	9402	10331	11455	12478	12221	12446	12631	16020	10752	11959	9172	12328	8101	9452	7722	15079	16240	14966	9708	11593	8138	10365	9211	15454	15549	14149	17281	17348	17976	8514	12484	14098	6533	10024
ENSG00000162616	398	399	333	357	636	451	220	294	297	600	657	678	430	652	531	373	272	356	461	455	278	267	372	508	364	179	303	317	356	295	738	584	520	317	499	235	359	326	607	601	397	940	877	756	169	494	475	214	303
ENSG00000162642	276	255	249	259	254	171	251	227	234	278	296	363	344	361	281	209	246	226	269	214	211	268	273	219	225	193	252	201	206	187	293	279	262	182	206	169	267	222	339	373	273	392	363	367	170	268	414	168	210
ENSG00000162664	205	188	238	196	165	149	137	122	150	263	274	256	249	307	159	116	146	215	256	216	178	193	214	131	116	161	185	147	144	120	288	256	192	110	160	127	148	151	201	259	130	271	257	247	109	183	211	75	156
ENSG00000162734	1965	1700	1561	2006	1752	1420	1244	1796	1887	1990	2408	2589	2419	2671	1635	1134	1602	1419	1648	1653	1620	1808	2122	1259	1231	1409	1896	1203	1452	1062	2451	2221	2153	983	1352	1454	1712	1656	1937	2181	1630	1975	2059	2068	1304	1894	2048	955	1496
ENSG00000162772	74	71	77	91	50	62	69	86	81	1058	1081	487	394	471	134	123	452	180	175	167	105	114	150	109	114	130	694	163	237	114	222	172	206	93	80	131	160	181	1239	1435	1207	504	516	634	481	804	792	439	56
ENSG00000162783	142	129	132	165	119	116	80	97	100	477	466	441	413	413	192	147	149	189	233	201	181	188	194	141	132	105	214	181	232	190	405	364	294	116	143	131	216	176	518	589	382	444	454	473	178	347	314	163	108
ENSG00000162852	60	62	52	71	61	39	45	56	51	56	64	92	56	80	76	47	35	50	64	67	50	71	43	65	39	42	64	45	65	47	61	71	55	32	37	44	47	64	91	82	32	70	76	63	52	81	81	25	46
ENSG00000162889	574	538	524	608	499	440	427	516	557	587	625	680	621	713	503	331	418	465	549	548	500	511	588	371	346	392	434	373	416	314	623	594	501	302	415	354	488	419	571	661	447	624	604	622	362	500	589	248	437
ENSG00000162923	527	528	493	510	457	356	315	383	392	494	537	544	477	603	446	316	294	440	547	486	392	452	434	312	309	315	362	385	380	285	669	485	504	268	403	307	405	391	547	637	330	593	599	530	239	416	471	231	401
ENSG00000162924	108	139	111	118	91	73	77	94	87	141	164	159	102	191	98	73	83	128	180	158	110	101	96	71	61	77	121	130	115	97	229	156	132	56	84	77	128	133	238	264	85	188	148	154	97	155	172	75	82
ENSG00000162971	141	125	156	156	93	82	92	94	69	142	206	157	141	173	109	73	79	149	145	140	129	117	138	106	85	79	105	80	93	67	145	169	166	81	81	77	114	87	147	170	149	167	168	206	69	101	107	56	107
ENSG00000163002	321	276	223	317	267	212	183	224	180	289	310	389	384	355	323	196	191	256	269	268	243	272	303	226	217	186	212	153	195	161	356	297	318	209	242	120	163	155	307	315	288	409	397	422	154	225	244	108	244
ENSG00000163082	30	33	28	43	27	15	29	26	30	42	60	80	53	75	25	17	16	37	42	32	35	40	33	16	14	25	20	33	36	23	74	61	48	13	23	16	36	32	57	69	36	53	30	34	24	42	36	21	23
ENSG00000163121	22	9	16	24	7	9	6	2	6	53	43	72	74	66	21	15	11	25	23	17	28	35	31	10	16	7	22	31	44	24	72	77	46	12	18	10	22	21	53	61	42	31	29	30	13	20	12	8	17
ENSG00000163166	760	735	761	817	792	726	535	670	642	629	747	875	820	960	777	505	551	656	787	795	672	677	775	602	580	527	635	517	599	444	901	760	711	508	683	488	584	558	774	853	548	942	855	831	445	711	781	350	579
ENSG00000163216	37	22	25	22	32	23	29	13	30	51	30	39	53	46	47	19	23	20	20	21	22	33	46	40	32	8	40	24	22	19	22	49	36	16	38	23	15	15	37	45	60	32	41	59	15	47	26	18	28
ENSG00000163235	82	78	90	104	78	50	69	114	120	117	120	129	104	163	101	56	101	83	114	96	79	84	106	56	57	95	177	82	87	47	174	101	98	45	57	84	111	116	129	181	88	146	146	137	100	160	147	82	62
ENSG00000163251	69	71	64	74	99	75	57	65	58	93	104	116	86	128	104	61	52	59	91	87	68	62	71	61	56	55	73	69	76	59	123	103	83	46	81	47	83	66	128	129	70	146	146	124	50	93	86	41	53
ENSG00000163347	1094	1158	1060	1307	738	706	642	1001	1074	1548	1436	1558	1533	1851	787	569	736	1080	1375	1104	1230	1165	1170	487	454	890	964	916	767	648	1910	1318	1005	377	535	634	832	872	1374	1789	872	1314	1523	1412	797	934	1025	567	833
ENSG00000163382	1570	1270	1256	1665	1358	1139	1242	1309	1110	1547	1752	2034	2046	1888	1447	973	1157	1322	1379	1403	1438	1483	1812	1086	1118	939	1164	915	1024	768	1646	1859	1792	1007	1108	1062	1274	1012	1644	1473	1735	1650	1603	1909	804	1333	1272	670	1195
ENSG00000163435	3228	3335	3048	4568	2467	2241	2930	3561	3381	7705	8743	6706	6086	6506	3256	2164	3526	4778	5323	4962	4518	4743	5143	2483	2499	3210	3629	3741	4106	3028	7485	6755	6159	1982	2956	3055	4550	3776	7805	7308	6360	4797	4350	4481	3006	4568	4412	1885	2458
ENSG00000163481	543	371	487	463	417	393	376	456	366	534	657	662	571	586	491	329	336	475	463	445	407	505	569	358	368	346	357	298	346	273	502	568	491	403	313	293	419	335	471	540	571	593	683	639	244	357	505	169	413
ENSG00000163545	116	124	109	127	67	69	90	124	112	313	286	179	175	189	110	82	120	125	153	145	143	146	158	71	77	106	155	106	99	90	211	177	162	62	76	110	152	148	247	286	191	181	204	191	118	158	157	76	88
ENSG00000163636	989	910	871	1015	833	704	645	692	615	953	1042	1020	1046	1052	931	538	569	854	977	869	788	830	960	646	674	582	597	550	609	547	1034	1035	1054	540	722	474	665	597	997	1001	845	1061	1027	1041	452	692	775	357	753
ENSG00000163659	192	221	181	205	136	146	128	181	166	647	794	628	568	688	233	180	351	277	312	292	260	267	288	172	181	211	529	200	237	183	518	453	418	135	186	242	307	280	846	1012	637	652	607	665	402	557	598	331	146
ENSG00000163660	690	512	660	824	518	398	595	546	626	1147	1426	1390	1055	1201	647	424	562	646	552	701	732	735	801	374	487	736	1068	462	672	517	1341	1105	931	328	516	599	847	782	1109	1396	818	1192	1461	1165	779	1050	1048	464	525
ENSG00000163661	3	3	5	6	7	5	3	3	3	16	17	22	23	21	17	14	7	10	11	6	11	10	9	12	10	7	10	13	12	12	22	16	12	17	18	8	10	5	21	27	13	29	36	32	5	13	8	9	2
ENSG00000163734	62	52	58	65	31	40	39	20	19	1413	1950	1613	1763	1252	455	372	185	672	542	522	525	435	479	269	274	101	387	576	922	754	1566	1558	1279	364	283	321	651	526	2492	2715	2100	1436	1555	1629	245	932	650	374	47
ENSG00000163739	702	531	531	488	395	270	376	274	275	10426	12034	9497	10206	8282	3564	2626	1464	4602	4416	3934	3355	3259	3221	2219	2338	818	2948	3921	4612	4416	8684	8422	7265	2412	2447	1888	3841	3193	14284	16227	12320	9374	10691	11690	2286	5661	4827	2430	535
ENSG00000163795	67	56	52	64	40	29	42	57	38	75	94	66	92	76	39	45	63	49	58	45	60	47	48	45	29	53	50	42	57	36	69	84	80	24	31	42	56	45	70	96	51	50	87	68	43	57	52	27	51
ENSG00000163866	422	374	389	495	348	367	338	398	328	425	485	534	481	537	401	294	296	402	426	422	371	412	444	351	321	282	350	278	331	248	472	477	440	257	327	263	317	257	448	485	444	534	495	443	243	338	342	170	321
ENSG00000163870	479	417	394	552	404	326	331	397	375	547	589	746	679	703	451	301	283	431	479	467	490	426	536	325	320	315	310	299	358	279	662	697	569	282	354	234	413	286	573	575	546	598	600	612	265	407	366	150	365
ENSG00000163874	256	211	223	268	181	147	143	149	135	1556	1727	1762	1494	1553	838	592	429	877	884	901	734	770	768	526	513	247	599	917	1076	858	1512	1588	1273	564	651	489	804	687	1970	2163	1534	1416	1458	1537	528	1105	1013	458	195
ENSG00000163900	164	168	152	228	171	150	122	167	159	201	221	258	243	287	164	106	123	158	215	145	173	151	173	117	93	151	152	131	137	107	288	234	197	100	131	125	157	125	213	219	176	239	235	259	115	180	193	104	125
ENSG00000163938	796	757	873	1068	1142	1075	776	808	909	868	1173	1402	1319	1459	1184	737	808	746	912	840	935	919	1135	855	825	925	1095	464	587	456	1237	1087	856	729	807	623	720	670	840	973	544	1485	1555	1482	770	1041	1137	522	606
ENSG00000164056	98	85	83	100	41	46	62	63	75	141	156	161	151	162	50	61	86	66	85	90	97	97	95	60	41	79	95	77	81	55	142	133	109	35	47	57	63	88	151	158	103	153	138	104	73	81	81	34	75
ENSG00000164086	111	101	101	114	88	73	60	86	91	122	112	132	132	164	88	55	82	85	110	98	91	86	113	59	71	86	148	69	59	50	113	103	88	52	64	57	58	62	105	120	98	130	138	152	110	114	135	82	85
ENSG00000164180	130	91	101	102	100	81	81	100	80	116	134	127	131	146	103	82	62	113	132	113	104	131	120	73	71	53	76	67	62	72	146	141	135	56	74	72	87	84	123	142	78	152	122	138	64	104	104	42	99
ENSG00000164211	291	283	348	267	322	219	156	209	146	331	372	286	228	342	292	179	205	298	369	304	199	200	238	184	204	116	243	197	206	163	354	283	279	206	233	161	211	222	381	390	202	439	495	418	172	254	299	136	222
ENSG00000164236	16	19	16	23	31	29	18	19	19	20	31	52	34	52	37	28	17	22	26	27	27	27	36	28	24	12	19	31	34	25	66	45	35	25	34	20	28	25	45	43	19	47	50	49	14	41	39	14	12
ENSG00000164251	265	241	223	316	233	204	209	289	321	289	250	437	333	518	210	156	257	202	276	218	284	261	264	130	133	276	333	223	207	175	566	376	315	115	173	208	333	289	315	377	213	338	332	309	308	365	370	185	202
ENSG00000164284	98	88	95	98	120	85	75	73	52	122	135	127	132	144	129	81	62	104	120	97	67	84	88	80	69	52	75	67	93	73	142	123	111	47	69	45	52	71	177	186	68	202	182	163	61	123	85	46	75
ENSG00000164332	427	400	390	385	272	246	274	309	252	375	431	360	373	451	294	179	291	414	467	391	316	312	373	231	210	280	297	223	227	176	417	386	386	170	275	225	304	277	374	476	304	420	390	436	201	310	381	204	325
ENSG00000164400	2	0	0	2	6	7	0	0	0	38	43	20	25	35	14	14	6	19	5	26	7	3	5	12	30	2	13	7	10	14	17	21	18	16	11	5	7	2	82	101	87	22	59	73	11	8	16	15	2
ENSG00000164430	75	85	73	88	120	96	50	53	50	164	183	181	192	198	170	108	62	99	100	89	97	80	101	133	124	63	79	66	73	60	152	145	133	86	137	54	74	64	176	209	111	309	351	338	61	121	130	60	57
ENSG00000164442	399	366	410	466	391	376	314	382	299	543	743	537	424	457	422	263	328	413	456	432	422	480	430	377	365	270	389	247	250	170	487	433	383	247	378	206	326	277	530	524	395	520	473	555	287	369	455	191	304
ENSG00000164543	455	384	394	499	251	209	269	412	347	594	790	687	715	771	344	266	492	511	516	404	389	369	456	288	280	443	837	233	268	199	551	505	556	206	259	375	412	327	784	1034	642	600	720	760	560	654	704	387	346
ENSG00000164823	284	259	234	305	173	159	111	154	120	296	338	371	325	382	241	125	161	248	271	243	224	225	296	158	139	144	187	128	205	156	338	333	307	119	154	162	179	174	399	484	282	389	376	439	171	251	284	112	216
ENSG00000164933	184	165	141	224	210	185	112	197	177	231	258	371	310	342	254	146	195	130	193	186	207	180	230	174	207	199	332	102	130	110	260	247	279	135	182	124	137	147	282	320	210	364	402	455	245	256	306	135	140
ENSG00000164949	15	16	18	21	10	10	16	16	18	32	22	21	24	28	20	15	44	21	36	20	15	17	22	20	14	26	83	8	20	7	27	14	16	9	17	18	19	17	38	53	33	49	39	48	43	72	87	49	11
ENSG00000164951	290	342	303	314	229	200	159	260	217	536	576	698	581	794	377	281	312	309	447	430	339	333	349	285	248	246	498	299	344	311	688	488	452	234	252	294	299	362	665	937	274	775	744	715	388	570	667	318	221
ENSG00000165030	217	179	180	237	153	116	156	187	204	313	371	359	301	372	146	133	252	199	238	241	210	214	245	150	151	200	248	168	205	146	335	290	282	97	143	187	226	210	363	350	271	289	252	263	185	319	336	158	165
ENSG00000165169	165	130	154	158	91	86	94	122	106	141	166	144	139	160	117	64	115	177	200	135	126	119	160	70	107	130	136	114	92	79	176	148	147	57	108	98	98	99	178	169	166	153	144	167	77	145	143	75	126
ENSG00000165175	325	282	293	297	304	251	174	160	135	422	424	402	404	401	352	238	138	316	318	330	279	271	345	245	261	126	157	213	235	192	396	370	344	207	294	112	171	138	406	460	352	531	500	503	139	255	237	121	247
ENSG00000165195	72	60	53	46	38	38	24	41	38	98	90	58	56	165	51	29	44	45	51	76	37	111	47	47	48	35	45	36	55	27	50	52	51	37	71	31	109	42	76	181	69	80	72	81	41	71	57	22	55
ENSG00000165474	746	647	638	346	385	349	215	342	330	1050	1168	558	604	749	423	298	379	764	854	688	385	372	438	280	263	334	454	558	512	359	661	556	400	229	356	321	409	373	740	993	576	725	735	807	351	442	438	239	568
ENSG00000165506	146	118	121	138	103	92	97	102	94	128	161	161	132	169	101	75	96	120	146	122	134	104	125	91	88	98	116	79	80	64	156	126	120	61	85	73	96	78	137	158	99	168	150	177	71	109	117	48	111
ENSG00000165527	757	733	711	798	651	515	432	494	487	857	896	946	962	1007	696	437	439	670	844	768	651	649	720	512	469	431	550	520	551	429	964	823	723	383	573	381	480	465	895	1043	676	1011	934	908	433	679	782	350	576
ENSG00000165630	209	174	176	209	177	147	112	133	122	205	262	200	197	222	156	100	106	157	177	182	144	152	183	163	124	98	119	129	119	91	221	180	159	110	163	89	132	106	226	243	174	242	260	242	94	146	186	88	159
ENSG00000165637	3160	2627	2784	2776	2319	2016	1860	1923	1778	2941	3710	3264	3233	3134	2485	1535	1747	2950	2931	2814	2226	2414	2748	1843	2090	1333	1685	1692	1844	1385	2869	3211	2971	1700	1904	1412	1789	1397	3110	3059	2915	3118	3182	3494	1185	2114	2323	1153	2406
ENSG00000165688	473	484	463	575	595	549	410	414	441	578	607	692	667	636	599	396	355	458	550	510	473	464	594	427	444	400	463	326	358	316	592	668	595	446	474	321	409	374	547	541	454	726	748	698	368	484	561	232	360
ENSG00000165732	386	352	369	498	553	474	326	418	461	423	471	700	661	818	662	389	413	344	446	407	461	409	564	443	428	498	668	237	259	225	582	496	454	360	474	303	335	360	497	570	309	917	924	899	503	539	640	277	294
ENSG00000165806	254	248	216	270	308	286	172	210	178	236	304	289	265	363	290	210	205	207	275	270	190	218	251	238	218	146	170	204	185	137	347	306	268	209	233	149	221	183	305	266	176	405	351	356	168	247	269	115	193
ENSG00000165943	87	71	78	101	55	50	68	73	63	116	157	139	120	137	66	38	59	80	86	89	87	81	89	51	44	64	71	57	62	49	126	109	99	36	45	52	77	68	102	134	73	113	104	109	55	97	95	41	66
ENSG00000165997	32	37	34	35	24	13	19	24	18	39	39	38	36	51	32	17	23	31	43	34	28	30	27	23	19	20	32	27	19	17	58	39	40	13	22	21	26	34	51	67	22	59	57	58	27	36	49	21	24
ENSG00000166016	118	123	99	143	159	139	103	181	181	205	191	357	247	359	220	154	226	111	128	129	144	130	155	148	151	158	262	160	168	132	239	217	206	136	195	159	208	218	250	248	183	288	273	281	174	286	304	141	90
ENSG00000166170	273	278	287	324	344	287	215	287	313	298	303	326	288	376	322	229	204	220	297	272	241	247	264	252	285	202	253	208	213	172	367	302	266	220	256	185	222	257	310	410	181	479	401	372	190	315	340	155	208
ENSG00000166173	688	554	557	760	449	568	613	646	493	684	826	848	786	724	642	378	656	679	650	581	576	618	673	499	481	378	631	443	558	346	705	816	755	439	441	497	668	483	764	768	846	705	746	932	335	672	683	330	524
ENSG00000166226	1708	1497	1568	2131	2175	1860	1305	1634	1606	1784	2142	2194	2327	2492	2186	1404	1540	1428	1780	1646	1576	1441	1898	1628	1573	1286	1637	1167	1188	886	2202	2103	1988	1371	1794	1250	1562	1356	1830	1938	1345	2792	2787	2720	1250	1769	2011	980	1300
ENSG00000166233	885	829	813	793	781	668	678	863	846	851	932	885	759	906	838	484	525	699	887	869	593	672	794	547	552	530	667	607	631	452	1068	864	793	434	622	512	730	710	927	988	628	956	998	833	527	817	953	408	674
ENSG00000166401	134	131	132	154	130	106	79	107	103	154	210	177	211	202	123	73	115	121	154	105	134	107	131	92	109	105	110	93	109	86	166	133	142	96	84	73	93	87	192	172	158	168	186	182	83	113	123	59	102
ENSG00000166411	730	731	722	866	895	943	566	695	677	775	1085	1057	961	987	1138	769	677	773	803	753	659	715	887	827	810	475	694	607	543	433	1094	930	883	689	893	501	616	579	925	989	627	1323	1209	1382	416	796	963	393	556
ENSG00000166471	145	173	167	190	143	109	116	129	128	190	172	163	120	209	125	80	107	145	213	129	120	102	164	99	102	121	167	137	97	74	224	165	171	75	91	91	162	128	199	235	93	232	261	231	161	144	163	84	110
ENSG00000166579	401	398	343	389	306	242	277	307	312	425	527	528	447	452	302	218	285	335	365	314	282	337	343	243	259	261	400	245	268	215	501	413	387	219	251	273	316	295	495	565	342	504	466	522	277	453	451	262	305
ENSG00000166592	6	0	3	8	9	3	4	4	0	16	13	12	16	9	13	12	7	8	6	10	4	4	8	10	13	1	13	7	9	4	4	8	3	8	4	3	4	3	16	12	19	17	23	29	7	9	13	5	5
ENSG00000166848	364	331	384	428	342	257	226	272	296	427	543	477	460	534	334	237	237	317	409	372	304	329	351	263	238	211	336	240	280	205	493	435	373	194	288	222	272	245	444	475	268	540	456	496	221	318	370	159	277
ENSG00000166886	379	355	358	480	239	248	432	545	481	591	637	570	550	545	349	235	455	309	352	359	375	426	465	220	256	405	615	233	252	196	491	423	403	176	234	311	415	393	590	726	519	533	524	544	423	589	617	324	289
ENSG00000166949	624	591	560	596	456	433	399	610	687	771	853	873	775	937	569	363	504	567	724	716	552	583	611	317	371	500	721	569	711	502	879	702	649	360	421	461	666	604	778	868	575	734	688	721	561	662	763	393	475
ENSG00000167034	64	67	59	80	60	57	40	43	85	158	147	199	171	213	96	61	67	80	92	99	107	102	100	59	49	43	104	71	118	86	234	160	153	54	75	72	113	116	166	190	119	163	158	159	63	155	181	58	49
ENSG00000167105	97	88	97	64	96	71	39	74	67	125	223	137	132	110	86	78	89	139	142	105	65	84	78	70	50	57	82	64	104	54	134	118	88	66	94	68	74	60	177	145	140	164	185	173	88	86	88	40	74
ENSG00000167106	423	286	332	333	336	279	229	349	334	380	455	511	365	519	452	290	250	281	473	293	306	376	335	278	235	253	239	353	360	279	407	448	394	246	301	309	308	345	344	439	312	408	447	412	180	372	357	218	322
ENSG00000167157	119	107	118	159	94	73	113	85	94	165	177	270	214	253	147	72	106	159	137	105	158	138	176	95	60	62	92	75	87	65	207	204	178	67	86	87	115	77	136	189	166	160	143	204	58	117	110	54	91
ENSG00000167173	152	136	147	195	153	123	114	148	137	199	209	275	223	314	187	118	109	123	182	148	141	166	215	105	116	145	155	150	133	100	243	216	187	96	147	107	160	122	232	257	186	246	219	197	156	169	175	76	116
ENSG00000167193	1345	1269	1257	1484	1262	1021	893	1097	1100	1226	1214	1452	1290	1699	1264	834	916	1113	1414	1257	1097	1008	1156	901	852	862	1000	958	943	748	1689	1371	1190	701	968	768	1020	948	1359	1558	906	1618	1457	1384	776	1150	1305	614	1024
ENSG00000167470	295	327	296	384	248	240	208	224	269	750	816	656	574	691	326	238	352	330	344	408	344	362	404	189	227	269	523	301	300	215	595	482	400	189	216	215	318	306	846	1127	634	698	739	775	432	615	576	312	225
ENSG00000167565	292	277	315	352	186	138	202	257	218	525	602	360	403	339	204	133	268	254	242	257	245	288	262	135	143	202	289	194	203	152	393	386	293	128	127	173	222	243	457	558	417	356	363	381	231	309	374	187	222
ENSG00000167604	20	14	33	19	12	11	13	12	16	77	71	68	65	52	31	34	14	48	34	35	31	34	45	24	16	8	24	33	18	19	49	67	45	50	15	10	35	32	46	73	84	39	68	73	36	38	22	19	15
ENSG00000167695	756	742	713	949	707	670	639	791	803	1042	1049	1331	1094	1254	759	482	716	712	790	726	779	814	1021	508	581	688	718	487	558	455	1126	929	898	455	564	558	715	614	946	980	848	1044	1162	1164	591	860	856	391	576
ENSG00000167767	679	611	657	869	870	702	441	804	798	840	868	1046	900	1155	911	499	691	602	733	637	642	731	900	594	624	648	973	448	507	399	980	791	788	520	698	580	627	582	806	967	800	1026	987	1123	667	816	851	436	517
ENSG00000167772	11	11	12	17	9	4	7	11	11	79	132	36	30	39	3	3	45	16	15	27	10	10	15	7	13	27	105	9	9	4	12	21	11	5	4	11	15	6	68	56	45	32	28	36	71	35	38	17	8
ENSG00000167874	3	3	3	3	0	2	0	3	3	6	6	6	1	6	6	1	3	5	9	3	3	6	6	7	0	6	18	0	4	2	7	14	0	0	0	3	3	13	0	22	10	14	9	10	13	12	5	6	2
ENSG00000167962	380	466	406	432	398	293	293	338	284	474	560	705	566	617	435	256	231	347	431	387	416	384	491	300	330	300	356	253	339	208	503	535	454	273	318	165	304	312	428	559	425	530	559	527	280	350	293	169	289
ENSG00000167977	332	292	283	347	364	305	211	242	273	376	397	407	387	431	390	272	224	268	288	294	252	252	361	285	298	209	258	230	249	214	382	378	319	230	339	196	252	206	340	385	295	525	437	453	216	293	279	140	253
ENSG00000167981	14	16	17	21	11	11	12	16	16	19	22	21	21	25	15	11	15	14	19	17	16	16	17	10	10	17	18	12	13	10	22	22	23	9	8	16	16	11	24	31	16	24	26	24	15	16	21	12	11
ENSG00000168005	594	512	487	720	754	644	557	648	623	769	803	1035	899	1012	955	569	567	486	527	513	584	579	681	716	746	489	640	456	505	427	825	845	804	550	711	497	653	544	772	715	738	1182	1112	1233	514	767	851	389	452
ENSG00000168175	1075	1062	1052	1243	984	942	662	858	903	1233	1667	1740	1182	1340	1150	852	920	987	1147	1235	975	1202	1242	859	872	662	1041	816	871	757	1266	1221	1016	738	966	673	793	799	1371	1554	1105	1414	1470	1487	661	1129	1075	462	819
ENSG00000168209	1664	1574	1521	1462	973	826	1074	1246	1038	4994	6147	2377	2249	2770	1411	1144	2164	2567	2751	2529	1268	1225	1628	1257	1217	1394	2877	1298	1414	1051	1982	2083	1664	854	966	1095	1493	1166	4623	4412	3433	3078	3224	3416	1870	2119	2438	1056	1267
ENSG00000168264	837	799	697	841	603	582	595	902	814	1410	1477	1523	1214	1502	790	534	877	750	945	929	734	825	886	490	469	748	1267	799	875	794	1353	1126	1124	441	633	764	976	944	1897	1985	1465	1113	1200	1173	974	1400	1427	692	637
ENSG00000168301	70	63	80	59	42	66	39	48	41	59	86	92	94	88	53	36	62	81	86	62	63	72	67	42	62	37	60	33	61	33	102	86	86	30	50	37	60	30	83	87	91	116	106	113	54	73	58	42	53
ENSG00000168374	1416	1294	1326	1504	1229	1197	903	1117	1140	1477	1814	1706	1737	1823	1361	871	981	1310	1408	1279	1285	1206	1395	954	1059	892	1019	774	936	774	1653	1639	1524	723	1019	842	915	925	1610	1744	1105	1782	1683	2064	727	1428	1433	639	1078
ENSG00000168389	51	48	30	48	23	23	28	40	37	133	107	132	143	109	46	39	66	47	58	45	56	54	53	23	30	53	114	61	65	51	102	83	84	27	39	51	70	64	139	154	111	84	93	118	95	102	90	49	39
ENSG00000168394	39	42	35	39	35	29	22	26	24	61	67	53	43	53	41	25	18	38	46	39	29	31	37	26	24	22	20	36	37	28	66	50	39	19	30	16	31	26	58	62	48	50	56	58	17	27	24	14	30
ENSG00000168495	164	143	180	178	207	144	135	145	155	170	243	207	226	246	233	176	140	143	199	144	137	186	199	151	182	132	185	107	159	109	192	186	163	119	135	112	126	119	222	226	149	268	274	246	127	181	198	115	125
ENSG00000168672	254	245	277	395	237	168	154	176	189	248	222	341	277	377	234	142	125	220	273	227	253	285	248	156	148	161	171	169	177	125	404	345	235	113	194	124	170	184	314	374	241	349	374	333	142	207	241	107	193
ENSG00000168685	65	82	66	58	133	95	26	51	44	105	120	78	107	129	117	52	94	85	111	111	64	44	76	67	76	44	80	57	58	52	125	97	90	64	92	59	53	57	119	124	93	119	164	160	64	72	81	59	49
ENSG00000168806	134	124	142	191	106	134	90	90	99	137	153	216	205	190	157	89	81	93	112	126	123	154	149	104	102	88	93	91	87	77	193	177	165	85	111	68	121	88	166	174	136	208	191	193	75	123	127	55	102
ENSG00000169016	112	139	127	158	139	112	100	116	106	166	172	223	212	238	143	87	129	121	142	160	147	133	152	100	106	93	152	84	95	61	236	186	178	106	135	112	132	90	183	200	133	223	211	236	87	149	156	80	85
ENSG00000169230	2318	1902	1973	2224	2156	1875	1390	1611	1529	2212	2484	3054	2825	2673	2497	1630	1524	2155	1928	1987	2033	2124	2735	1837	1719	1217	1713	1211	1621	1281	2669	2881	2647	1699	1941	1287	1561	1338	2224	2346	2549	2665	2747	2810	1047	2024	2046	809	1765
ENSG00000169251	719	721	636	672	717	501	406	522	439	784	816	718	715	768	710	393	473	628	837	677	554	538	666	465	463	469	586	509	496	362	818	692	645	352	441	394	495	416	862	1051	496	911	871	876	403	488	669	313	547
ENSG00000169252	53	60	60	74	40	33	37	38	30	219	229	339	319	329	76	66	35	130	136	119	158	144	158	42	60	47	67	109	139	136	318	302	242	50	59	46	101	73	329	375	255	188	182	186	60	129	97	46	40
ENSG00000169429	155	125	107	147	117	72	102	137	63	6780	10120	7282	7595	5424	1569	1464	1361	2523	2387	1928	1664	1255	1380	973	1101	481	4122	1667	2593	2408	5239	5777	5292	1272	1105	1398	2429	1941	15691	17358	13510	6810	7552	10036	2578	5127	3927	2996	118
ENSG00000169490	743	726	695	793	919	847	747	843	816	1059	1383	968	1071	1042	943	604	830	833	1163	748	740	690	892	682	543	558	958	566	646	458	1035	995	816	615	725	735	898	719	910	1256	915	1080	1118	1368	621	932	961	556	566
ENSG00000169564	2748	2551	2531	3160	2586	2127	1943	2370	2289	2831	3451	3611	3305	3588	2642	1706	1818	2482	2747	2701	2497	2578	3051	1878	2024	1622	1960	1830	2041	1629	3312	3301	3036	1725	2284	1670	2220	1948	2936	3100	2485	3130	2931	3069	1400	2432	2740	1285	2092
ENSG00000169594	147	131	149	132	112	107	84	141	143	211	218	203	165	238	145	102	161	142	178	177	118	126	130	101	97	114	175	127	159	120	209	157	141	78	99	132	149	148	229	259	122	196	196	185	130	194	232	96	112
ENSG00000169612	452	408	415	427	327	272	267	297	279	417	475	463	429	527	333	234	274	445	449	385	363	344	394	263	258	253	334	236	265	203	480	444	420	223	233	243	301	254	418	459	362	400	449	455	220	289	370	179	344
ENSG00000169764	1960	1746	1900	1759	1592	1336	1206	1344	1203	1885	2409	2119	2132	2025	1693	1059	1009	1887	2083	1665	1539	1705	1741	1289	1315	939	908	1187	1236	1071	2017	2044	1781	1019	1591	959	1287	1227	1971	2288	1600	2391	2241	2523	753	1465	1525	680	1492
ENSG00000169908	608	538	465	454	172	234	249	373	395	799	899	557	561	639	242	172	331	536	628	480	374	432	416	161	135	248	380	409	382	296	617	508	494	136	166	212	367	285	773	912	756	385	467	439	307	397	423	263	463
ENSG00000169981	39	40	38	49	44	33	29	39	34	35	37	57	47	61	50	27	30	33	37	37	30	29	49	39	36	27	44	24	32	30	55	50	37	27	33	26	30	36	44	51	38	60	64	57	23	51	38	18	30
ENSG00000170027	914	908	867	1201	1336	1042	787	1017	1010	1263	1290	1642	1345	1845	1442	877	1094	852	1048	1020	950	886	1135	1061	1009	918	1423	687	745	607	1430	1213	1093	797	1116	803	934	925	1309	1526	784	2018	1915	1972	989	1376	1676	751	696
ENSG00000170085	105	120	106	137	123	132	97	131	117	99	128	151	142	159	169	100	88	95	120	130	118	120	156	120	122	91	98	75	98	56	167	137	114	97	140	64	102	99	130	153	93	175	198	220	75	131	128	73	80
ENSG00000170145	90	93	79	94	89	68	58	67	87	103	115	151	107	153	74	65	73	79	112	105	89	89	81	58	67	59	56	87	95	77	152	116	114	40	85	44	89	75	144	143	71	117	98	88	42	109	97	34	69
ENSG00000170191	45	38	34	43	38	24	24	25	36	51	45	53	45	64	46	27	26	35	40	34	39	36	43	27	28	31	29	30	25	20	49	47	45	23	32	20	33	22	42	57	39	62	63	65	26	35	44	14	34
ENSG00000170209	47	51	37	45	20	22	28	22	33	68	78	70	76	65	31	28	22	41	43	50	37	36	32	15	20	16	21	53	55	41	69	53	57	21	30	31	56	45	75	76	53	39	44	35	17	44	37	24	36
ENSG00000170340	280	281	259	329	262	222	217	306	281	368	325	289	252	386	252	165	203	254	328	248	270	218	244	170	146	264	282	223	224	157	402	274	262	123	183	206	272	265	322	469	213	423	377	371	249	281	293	155	213
ENSG00000170345	64	42	49	145	38	23	109	135	157	2863	3080	839	800	682	135	173	567	197	158	158	236	208	313	170	166	350	1816	128	171	109	319	279	295	85	51	298	330	326	3258	3523	2617	1732	1807	1694	1446	1642	1551	712	49
ENSG00000170425	175	170	162	175	222	178	109	155	130	251	273	271	311	342	236	171	176	173	246	183	194	220	250	157	173	144	229	129	138	97	251	277	196	130	185	117	121	147	243	263	266	326	374	410	171	189	190	113	133
ENSG00000170638	374	344	348	372	340	305	240	296	311	413	436	484	512	483	345	217	236	332	358	368	346	373	421	259	290	261	282	234	262	209	398	429	339	246	291	217	259	206	374	401	332	435	448	433	231	282	320	150	285
ENSG00000170786	19	13	11	26	17	11	24	33	18	28	31	36	32	44	11	12	19	28	25	19	22	15	20	13	11	20	33	13	13	11	34	41	41	10	11	20	30	28	27	33	26	32	37	33	23	30	26	21	14
ENSG00000170852	198	220	197	167	93	100	102	121	102	188	188	224	207	221	142	97	100	181	227	185	154	146	176	86	85	107	141	164	149	98	231	207	178	77	93	91	133	154	267	336	159	241	207	194	116	199	174	96	151
ENSG00000170961	12	10	9	9	14	12	7	11	9	20	17	14	11	20	17	11	13	8	14	12	12	14	13	10	10	12	16	8	6	6	14	15	12	8	10	6	11	10	22	18	9	28	31	29	10	16	21	7	9
ENSG00000171056	52	55	53	53	66	42	24	44	34	96	100	86	74	95	76	52	49	68	75	68	46	53	56	48	56	48	75	40	37	35	64	71	57	35	48	25	40	31	85	100	76	102	111	116	58	56	81	42	40
ENSG00000171067	777	676	760	872	800	759	486	702	653	783	910	1172	1213	1163	844	538	626	622	762	674	756	786	928	600	629	529	741	468	558	482	948	961	818	549	707	450	617	535	841	968	823	1135	1173	1218	547	743	675	391	592
ENSG00000171223	2163	1928	1800	2353	914	943	1223	1973	1925	6860	6535	3955	4178	3672	1423	1111	2234	2007	2267	2105	2254	2351	2569	946	995	1809	4301	1652	1897	1405	3454	2984	3052	870	923	2117	2427	2228	7191	8764	6743	4205	4136	4193	3038	4269	4297	2255	1647
ENSG00000171236	261	305	212	330	205	218	189	265	217	394	443	479	428	532	266	186	152	268	380	255	262	320	301	168	132	176	177	269	262	200	498	371	325	163	235	153	303	236	367	384	319	414	336	323	159	296	246	132	199
ENSG00000171453	555	434	434	550	589	499	432	529	463	509	638	706	844	660	767	462	429	490	460	446	495	530	546	444	489	447	528	322	394	286	636	583	619	403	444	330	458	361	624	657	490	713	721	804	437	545	614	296	423
ENSG00000171466	132	149	125	161	136	107	96	114	130	139	133	177	141	173	122	103	104	111	143	133	118	117	129	129	109	94	146	92	103	62	232	153	159	70	82	88	107	111	199	203	109	192	153	169	95	153	143	69	101
ENSG00000171488	24	24	22	23	24	17	14	16	19	28	31	25	16	31	21	16	19	17	26	23	18	19	16	15	14	21	37	14	16	11	33	20	18	11	20	14	19	17	27	34	16	44	36	37	25	22	25	11	18
ENSG00000171612	64	48	63	81	55	59	42	47	37	77	91	113	107	108	80	44	42	53	67	51	69	59	80	48	51	52	73	34	47	42	72	92	83	41	50	39	48	36	84	90	77	114	122	129	37	62	78	36	49
ENSG00000171617	84	88	109	114	94	68	94	112	100	110	117	152	139	173	113	75	83	66	75	75	91	77	86	76	79	88	184	79	116	59	167	105	95	52	65	87	102	114	162	177	74	227	189	214	130	150	194	82	64
ENSG00000171621	260	254	263	272	232	242	162	172	172	337	384	368	315	384	253	237	187	233	317	277	222	264	240	179	179	133	187	205	200	180	278	245	237	138	202	140	198	159	305	338	304	334	283	294	143	251	248	133	198
ENSG00000171658	474	481	488	397	311	304	170	108	137	708	984	762	574	796	365	237	302	592	672	580	428	474	446	347	277	206	319	414	422	346	793	688	578	233	343	134	358	233	568	800	506	664	631	662	276	399	337	139	361
ENSG00000171700	254	264	248	308	259	233	193	241	213	325	356	423	335	357	307	177	226	287	323	275	268	263	328	181	213	141	219	178	221	168	312	395	301	189	226	151	193	187	286	297	273	340	336	367	151	233	271	122	193
ENSG00000171729	65	76	81	88	67	79	65	75	74	133	129	174	140	184	91	50	64	75	105	79	89	99	96	59	62	67	77	66	89	54	165	135	106	49	63	53	93	77	127	129	107	114	122	136	73	90	70	37	49
ENSG00000171763	182	181	212	213	156	163	118	151	138	273	275	247	243	236	190	123	102	198	204	170	158	181	192	133	144	108	147	121	188	140	237	230	225	104	167	158	150	89	260	254	198	287	274	281	110	152	167	78	139
ENSG00000171928	351	333	367	444	321	233	275	279	298	369	457	343	372	492	350	242	259	389	474	337	287	252	305	263	214	262	329	285	267	218	461	460	366	179	223	269	306	266	403	458	263	488	509	483	216	336	418	169	267
ENSG00000171940	60	69	74	70	48	42	44	53	60	123	128	134	110	145	75	55	49	81	106	89	67	83	66	64	39	47	88	78	75	58	138	113	98	35	60	58	94	68	175	237	88	142	176	144	65	131	122	60	46
ENSG00000171970	46	59	44	71	54	58	32	46	43	76	93	85	75	94	74	48	56	32	46	61	58	43	64	41	40	41	50	36	41	34	67	56	56	35	39	34	29	48	76	70	46	94	99	92	28	62	57	30	35
ENSG00000172115	4641	4531	4357	4465	4939	3978	3103	3623	2629	4379	5993	6277	5805	5797	5335	3366	3530	4588	4663	4533	4060	4031	5792	4303	4473	2807	3807	2671	3500	2500	4941	6348	5866	4047	4585	2685	3597	2985	5726	5436	5375	6657	6393	7426	2128	3938	4262	2222	3534
ENSG00000172183	179	142	152	192	192	147	116	147	129	191	224	198	166	145	158	145	122	189	162	157	140	103	168	138	150	100	122	106	127	84	147	143	172	117	144	124	146	119	167	238	240	187	209	242	100	140	158	112	136
ENSG00000172216	1217	1117	1130	1370	621	651	730	874	821	2642	2666	3069	2647	2855	1283	988	1126	1681	1873	1724	1505	1279	1600	878	824	773	1195	1226	1475	1204	2760	2464	2145	797	949	915	1284	1109	2829	2930	2268	2394	2255	2533	872	1906	1861	854	927
ENSG00000172315	285	244	250	305	257	227	178	209	199	282	320	359	342	378	256	155	183	244	261	224	227	256	285	204	213	195	261	152	171	132	300	292	286	181	172	172	206	165	321	343	275	405	398	432	197	255	260	126	217
ENSG00000172331	345	247	288	377	167	147	175	188	221	310	345	502	520	472	222	138	212	269	316	298	266	282	308	157	168	188	215	211	219	197	453	406	395	127	159	161	211	191	320	374	261	284	277	272	157	287	277	156	263
ENSG00000172409	364	360	343	371	313	294	252	311	262	327	413	448	426	459	311	222	223	272	323	322	299	296	330	253	229	190	255	236	234	220	398	376	427	187	280	201	249	255	423	385	297	440	419	415	173	270	319	172	277
ENSG00000172602	17	15	16	23	17	20	15	16	20	140	156	128	124	101	52	38	40	49	45	50	54	64	65	36	37	31	47	68	76	59	142	135	121	38	38	59	136	91	145	174	103	121	117	114	52	87	83	39	13
ENSG00000172757	40001	35892	33802	35133	31460	27631	23364	29839	27284	38862	45523	39894	41864	40572	33801	21919	26902	32559	34422	37512	28531	31488	39105	24962	27052	20626	26379	26049	30347	23779	34834	40123	36938	22743	27783	23781	26213	23919	41151	37678	38951	35262	35649	36719	17395	30063	34204	15874	30457
ENSG00000172818	130	98	115	117	63	51	81	119	100	245	299	204	197	201	66	54	105	93	111	109	96	127	125	44	52	100	177	82	85	67	173	153	130	42	52	69	78	83	211	247	185	188	179	200	151	148	134	85	99
ENSG00000172927	178	162	142	196	195	187	102	181	164	282	321	252	271	335	252	200	181	166	178	152	162	155	260	172	171	143	264	87	134	93	231	269	261	182	159	135	155	105	348	308	270	335	442	464	153	259	213	124	136
ENSG00000172936	402	410	394	505	378	293	247	379	332	396	498	507	407	567	358	247	329	361	415	377	349	372	489	268	265	286	315	283	341	226	522	407	412	210	285	245	317	287	386	543	405	402	363	391	258	413	369	228	306
ENSG00000173039	2153	1978	1930	2259	1603	1420	1326	1643	1690	2408	2802	2744	2410	2677	1889	1211	1435	1743	1936	2032	1731	1877	2116	1341	1329	1295	1566	1464	1635	1331	2360	2315	2285	1188	1527	1331	1578	1502	2416	2576	2151	2278	2201	2224	1329	1878	2029	932	1639
ENSG00000173153	618	504	506	595	563	468	485	494	454	607	718	836	753	803	722	381	497	575	602	528	514	530	606	451	433	407	627	393	438	301	636	651	572	418	582	358	458	385	716	699	602	766	809	814	383	562	589	260	471
ENSG00000173276	44	33	38	38	28	27	25	37	40	51	70	93	57	60	42	39	30	35	29	40	32	29	43	37	23	17	38	32	36	26	49	38	43	21	36	28	45	36	89	81	26	79	97	68	28	52	64	38	34
ENSG00000173281	44	34	37	63	28	33	41	57	59	69	77	83	61	84	40	26	53	37	53	41	49	45	51	24	22	51	58	47	56	36	80	60	60	23	29	51	69	69	76	85	38	81	60	69	52	82	73	38	34
ENSG00000173530	18	19	17	31	44	28	24	22	27	51	48	50	35	63	39	29	35	17	27	21	22	28	22	33	37	32	50	21	22	17	55	43	37	27	33	28	40	32	53	47	36	87	80	84	33	53	52	25	14
ENSG00000173559	262	282	292	284	187	200	176	179	196	373	434	456	431	470	250	203	222	341	280	283	259	348	256	178	160	185	257	191	233	194	442	369	374	175	177	141	234	175	439	482	283	461	457	503	182	339	321	160	199
ENSG00000173598	191	193	182	202	179	136	150	129	141	192	197	225	211	286	200	110	126	178	200	203	196	177	170	160	139	144	149	119	110	117	268	220	205	88	176	118	156	151	219	257	113	323	274	316	112	156	213	111	145
ENSG00000173621	888	834	758	916	712	749	611	874	836	887	1001	1231	1033	1269	908	625	686	760	905	785	890	871	961	633	652	723	831	466	591	483	952	923	734	525	656	538	703	636	927	1061	746	1194	1147	1299	626	792	789	362	676
ENSG00000173674	852	795	768	734	708	617	494	614	535	684	932	900	864	939	756	542	512	740	1017	875	680	683	884	631	532	533	640	406	530	365	861	844	863	499	629	437	590	469	882	862	657	1006	974	1096	402	699	676	340	649
ENSG00000173744	846	856	837	961	708	594	476	579	605	808	1048	1065	973	1203	786	544	507	859	914	897	756	605	853	561	567	485	569	599	602	533	1027	947	976	529	673	396	540	507	962	1010	749	1032	936	977	409	655	695	331	644
ENSG00000173846	23	16	16	20	11	18	22	39	30	53	87	70	107	72	13	13	61	22	18	28	36	45	38	16	18	27	132	17	25	23	53	56	48	27	9	34	32	31	97	168	121	68	64	144	93	118	122	59	18
ENSG00000174173	550	516	477	596	501	399	371	412	357	658	698	719	887	862	552	352	386	496	695	516	523	556	624	442	395	405	523	309	330	269	781	675	623	328	498	331	432	384	656	844	527	893	922	1053	355	484	576	312	419
ENSG00000174574	374	329	344	442	297	278	237	295	256	465	566	589	520	692	395	226	331	347	432	429	355	350	439	233	240	288	378	243	269	226	564	510	398	228	277	241	283	321	507	589	325	602	585	575	276	455	452	207	285
ENSG00000174695	1169	991	1010	890	644	592	613	623	464	796	1051	927	1109	1107	960	521	541	1253	1159	926	856	763	1077	647	536	509	560	716	632	437	1121	1112	1202	479	718	468	611	481	1090	1147	978	948	1011	1277	404	704	813	389	890
ENSG00000174840	84	93	97	101	105	88	58	78	74	100	105	125	91	149	116	66	54	69	95	89	88	84	104	85	83	59	97	46	67	55	121	110	103	67	90	45	74	55	104	139	77	140	141	149	72	76	92	37	64
ENSG00000174951	34	31	32	37	16	23	15	25	30	49	41	40	37	45	15	11	25	20	30	26	23	28	26	17	17	23	34	22	14	14	39	44	32	17	15	15	19	20	44	59	39	33	48	45	21	27	35	12	26
ENSG00000174996	665	576	553	700	718	641	473	729	603	659	769	864	746	843	771	448	554	462	587	545	508	608	703	529	659	442	537	438	497	406	638	658	640	466	631	486	572	504	621	649	581	793	786	786	455	636	778	335	506
ENSG00000175182	114	107	116	119	80	92	105	125	120	154	156	163	165	185	108	67	130	105	132	117	94	135	122	102	61	124	146	72	85	51	155	131	120	49	69	98	91	103	135	163	117	161	135	134	101	145	143	69	87
ENSG00000175197	825	665	693	552	414	452	513	529	427	1310	1729	904	874	859	573	428	679	709	713	625	505	587	676	474	491	523	770	428	544	350	550	660	641	348	378	379	463	381	1027	1061	1128	1200	1319	1353	523	697	650	389	628
ENSG00000175376	990	838	891	1108	1183	1150	788	982	892	1035	1275	1443	1406	1389	1466	854	827	810	913	808	916	971	1079	976	1071	766	1031	648	710	635	1300	1388	1164	903	1027	684	882	792	1104	1080	971	1507	1625	1648	764	1141	1211	626	754
ENSG00000175470	409	366	334	448	311	258	273	296	322	405	442	434	476	511	287	213	284	320	348	369	317	358	377	221	238	257	312	263	264	228	453	389	415	175	243	265	308	301	396	384	335	441	383	401	202	336	367	195	311
ENSG00000175505	103	90	92	92	70	51	75	88	71	224	269	213	209	247	71	64	157	115	114	108	117	135	145	71	65	102	283	73	66	63	146	135	148	42	39	72	91	67	240	338	280	178	212	271	210	209	212	135	78
ENSG00000175550	4220	3339	3421	4888	4495	4044	3644	4413	3585	4362	5024	5900	6123	5549	5214	3146	4127	3789	3900	3889	3537	4900	5634	3529	3994	2846	3797	2768	3440	2399	4556	4861	4720	3437	3669	3604	3852	3301	4223	4238	4819	5214	5206	5535	2415	4489	5235	2358	3213
ENSG00000175556	33	33	25	40	32	29	28	33	29	30	40	51	31	64	31	23	26	18	34	31	29	30	36	32	25	39	33	19	25	18	48	31	39	24	27	19	35	25	35	48	24	52	52	49	41	44	35	14	25
ENSG00000175592	210	146	178	258	454	432	113	184	183	2130	2879	2626	2490	2372	970	667	877	421	512	446	468	444	829	681	899	420	2105	286	466	455	747	846	747	637	542	256	242	313	2547	3519	2703	2818	3526	4318	1447	2001	1940	1152	160
ENSG00000175602	1479	1158	1312	1860	1436	1400	1100	1245	1062	1653	1739	2499	2423	2248	1874	1093	1234	1365	1437	1267	1632	1597	2083	1154	1258	951	1444	786	905	793	1745	2014	1789	1131	1418	870	958	795	1423	1586	1539	2144	2206	2433	960	1429	1402	595	1126
ENSG00000175793	3937	3408	3218	3583	3258	3105	2485	4425	4096	4235	4567	4266	5123	4785	3469	2282	4764	3358	3927	3810	2993	3510	4575	2372	2677	3059	4856	2677	3031	2111	3633	4327	3758	2289	2527	3887	3241	3283	4079	4352	4737	3372	3885	4084	3115	4549	5094	2779	2998
ENSG00000175906	246	193	219	263	158	151	172	225	197	504	575	346	346	333	209	164	245	272	258	266	206	214	256	163	148	169	258	147	209	143	281	238	258	122	150	190	237	190	441	461	381	363	353	359	188	294	323	137	187
ENSG00000175920	102	117	94	116	98	83	40	50	65	92	120	138	155	176	113	59	59	75	111	70	90	139	137	68	74	76	82	68	61	57	120	114	106	55	70	35	59	88	111	189	112	161	140	147	43	75	88	31	78
ENSG00000176125	110	75	102	111	65	66	83	115	99	115	161	230	217	184	108	56	130	121	111	93	100	132	176	69	52	67	136	60	53	59	109	135	132	80	70	73	70	84	126	130	118	129	167	192	108	137	105	64	84
ENSG00000176407	1645	1462	1587	1375	1101	799	798	838	801	1565	2042	1710	1599	1755	1140	713	785	1513	1609	1542	1150	938	1304	878	955	673	891	938	881	629	1542	1634	1386	743	932	616	986	800	1650	1745	1449	1551	1716	1644	605	1020	1061	565	1253
ENSG00000176597	415	444	426	372	286	266	220	240	283	423	421	393	340	513	256	187	253	402	447	464	326	319	336	188	205	212	447	302	298	226	549	392	431	140	207	208	355	324	631	722	263	558	453	430	313	524	461	227	316
ENSG00000176692	2	2	3	7	3	2	2	4	7	10	13	13	10	8	2	4	7	4	4	6	6	7	5	1	2	5	14	3	4	3	16	14	11	3	1	14	10	9	9	14	7	11	3	11	9	16	13	9	2
ENSG00000176788	2570	2300	2362	2180	1453	1155	1037	1252	1102	2668	2891	2813	2760	2938	1667	1109	1106	2280	2481	2509	1865	2049	2385	1291	1250	858	1054	1406	1612	1371	2572	2502	2199	1081	1485	975	1287	1135	2447	2747	1989	2439	2255	2256	768	1491	1591	710	1957
ENSG00000176907	22	17	22	15	8	1	21	27	11	159	183	139	135	129	15	23	68	65	58	54	78	72	72	8	11	35	72	64	82	88	131	126	129	10	14	60	90	69	204	240	144	59	43	57	33	88	91	67	17
ENSG00000177105	566	489	500	535	377	332	298	381	384	585	646	654	667	667	444	297	296	558	565	564	437	437	567	300	319	244	319	317	344	286	523	580	479	294	323	265	340	289	527	596	524	520	574	550	201	398	418	185	431
ENSG00000177150	215	211	163	191	239	159	138	170	113	222	240	278	228	290	250	141	163	195	249	187	184	173	244	171	182	143	165	112	133	112	262	224	177	133	226	106	176	125	261	252	163	291	279	291	140	147	224	81	164
ENSG00000177380	46	33	36	45	28	35	31	16	22	47	53	48	43	44	48	31	32	34	38	31	45	43	33	41	33	14	34	26	26	26	47	41	38	36	44	23	23	28	42	63	42	69	47	67	24	46	32	14	35
ENSG00000177426	788	783	730	659	315	302	427	476	509	1775	1907	1444	1376	1297	588	395	851	918	950	991	708	734	757	390	402	552	943	722	942	754	1207	1029	1021	319	358	677	780	666	1933	2108	1790	1005	1113	1119	706	1311	1338	697	600
ENSG00000177494	44	33	26	29	25	29	11	30	34	47	55	42	58	75	51	27	55	35	53	42	30	40	39	28	30	37	78	23	32	19	44	45	36	33	31	42	25	38	51	67	39	51	70	73	40	56	69	35	34
ENSG00000177606	76	64	70	144	58	65	117	227	251	1154	1093	505	516	525	187	169	426	195	225	185	224	205	217	130	144	293	828	165	205	156	414	382	306	107	113	299	325	348	1101	1266	748	729	784	739	580	691	709	394	58
ENSG00000177733	512	481	448	607	431	421	368	431	407	494	533	649	602	686	498	300	330	420	481	477	483	491	562	340	327	316	362	337	364	280	647	565	501	306	372	292	354	364	498	559	414	582	570	565	285	462	531	234	390
ENSG00000177889	2240	1994	2039	2296	1865	1528	1483	1693	1514	2141	2652	2613	2622	2765	1955	1390	1700	2065	2487	2024	1867	1802	2448	1411	1484	1349	1902	1286	1481	1136	2397	2580	2526	1246	1427	1358	1840	1394	2520	2490	2161	2574	2530	2635	1195	1926	2125	949	1706
ENSG00000178127	2715	2280	2478	2391	1964	1543	1663	1662	1310	2323	3173	3220	3403	2809	2004	1500	1687	2830	2710	2464	2173	2132	2621	1732	1793	1295	1592	1538	1808	1361	2710	3314	2970	1493	1823	1392	1914	1455	2857	2711	3270	2647	2621	2822	1042	1946	2022	987	2067
ENSG00000178607	39	33	26	51	37	42	37	20	25	48	66	81	42	59	39	37	22	37	47	47	38	46	40	27	21	33	56	47	29	20	97	56	45	24	31	23	33	43	66	62	39	104	77	59	38	67	56	21	30
ENSG00000178726	51	71	58	70	59	52	27	48	46	112	94	110	97	117	75	49	39	58	81	60	67	67	71	42	49	48	59	48	49	41	107	77	58	34	43	27	41	35	105	142	83	114	160	159	49	59	45	27	39
ENSG00000178860	5	5	2	5	3	2	1	1	1	10	7	10	10	16	7	5	13	4	3	15	4	4	14	5	2	1	1	5	7	2	11	5	5	10	5	2	3	3	7	11	21	11	16	5	6	10	5	5	4
ENSG00000178896	1066	851	926	1151	961	938	767	942	803	1162	1423	1709	1855	1645	1323	778	922	965	969	942	1160	1096	1491	869	953	647	1054	709	770	640	1154	1464	1272	864	882	623	720	630	1122	1294	1197	1401	1473	1557	703	954	1062	484	812
ENSG00000178913	938	867	868	980	833	799	644	752	648	848	921	971	953	1074	793	561	552	794	1035	846	734	784	781	652	581	510	535	665	649	549	1177	1021	847	504	646	492	707	602	924	1109	691	1096	1021	1062	384	746	864	449	714
ENSG00000178919	32	34	32	47	42	40	31	42	43	60	55	79	61	79	48	28	33	39	57	38	49	45	45	38	34	30	39	28	32	27	89	59	47	28	29	22	46	42	58	73	47	83	101	83	35	56	51	33	24
ENSG00000178951	207	196	205	248	182	158	134	179	185	278	282	327	284	353	224	131	123	209	245	216	209	215	255	144	136	132	165	146	182	136	321	263	235	125	149	120	173	134	281	336	226	296	309	280	144	200	212	99	158
ENSG00000178996	118	135	136	151	111	104	83	92	110	136	153	183	150	194	133	68	91	113	133	139	114	105	118	82	80	74	100	91	93	78	175	133	139	69	102	76	103	96	165	205	85	179	158	143	86	139	151	55	90
ENSG00000179021	231	230	246	249	231	161	165	213	189	253	278	290	287	326	223	148	143	208	273	218	227	227	254	191	180	168	186	163	175	147	323	281	322	156	172	145	189	186	280	297	234	281	280	295	137	207	237	108	176
ENSG00000179115	606	552	592	745	800	697	514	705	616	723	832	1035	1062	947	892	540	547	528	561	643	672	667	854	636	684	531	654	419	496	379	706	820	750	572	697	481	527	490	750	709	713	976	895	998	445	636	733	315	461
ENSG00000179335	515	424	420	543	522	385	427	457	462	679	666	722	626	749	488	343	450	500	453	524	462	484	624	375	358	435	495	405	463	426	695	627	660	414	410	355	538	442	660	696	600	597	573	567	391	562	576	342	392
ENSG00000179361	21	26	19	27	20	16	23	19	20	22	26	35	27	40	26	11	20	23	30	23	22	23	27	20	22	23	24	22	21	22	28	33	30	18	30	19	24	22	31	25	18	37	27	33	23	35	41	14	16
ENSG00000179388	1	2	3	3	2	3	5	4	7	26	23	15	12	13	2	1	13	3	1	1	5	8	9	3	2	6	58	2	1	1	8	9	9	2	1	3	8	16	23	45	19	33	36	52	42	74	69	27	1
ENSG00000179431	782	688	752	1085	665	715	621	713	735	830	742	1349	1336	1306	874	573	663	618	804	644	948	912	1040	536	566	820	984	426	494	382	1056	963	870	507	544	463	653	574	807	955	730	1207	1269	1248	752	778	812	368	595
ENSG00000179588	45	38	52	61	50	42	48	58	39	48	63	66	50	72	72	27	42	36	42	40	41	47	57	49	51	41	45	29	48	22	62	62	41	24	73	34	53	40	68	64	54	75	67	61	32	59	76	40	34
ENSG00000179598	16	14	15	18	9	13	15	11	14	18	27	25	28	28	21	17	9	19	17	17	18	19	16	12	15	10	16	5	5	4	17	17	13	9	15	9	13	8	14	27	16	31	46	50	14	13	16	7	12
ENSG00000179674	29	19	28	14	11	16	6	9	8	21	20	14	23	17	18	6	11	21	21	22	14	15	22	9	12	6	21	13	15	6	19	13	18	16	15	14	10	10	26	34	28	25	40	21	8	24	17	7	22
ENSG00000179820	135	105	117	247	171	196	136	236	266	377	330	301	289	384	179	124	205	139	230	150	242	278	263	111	108	236	338	93	107	73	283	226	143	85	129	162	157	209	306	400	248	303	384	422	255	346	315	158	103
ENSG00000179833	73	77	72	73	71	54	44	67	57	126	131	122	95	146	105	57	71	85	115	106	69	83	91	72	62	51	91	67	71	54	155	128	96	56	78	52	80	79	178	184	87	178	154	147	79	108	121	50	56
ENSG00000179862	396	307	412	504	249	210	241	270	300	820	877	1277	1330	999	362	263	482	542	537	475	597	547	649	207	270	302	637	301	409	369	820	855	755	279	273	371	442	440	1021	1044	959	736	748	947	464	894	840	380	302
ENSG00000179933	3271	2909	2855	2870	2050	1757	2207	2720	1967	2834	3508	3641	3461	3148	2181	1643	2489	3381	3488	2919	2506	2509	3063	1663	1661	1702	2599	1731	2020	1412	2989	3408	3370	1528	1495	1959	2276	1797	3443	3479	3742	2877	2874	3272	1520	2639	2448	1361	2491
ENSG00000180008	165	212	148	135	178	84	83	74	98	109	139	167	116	196	159	79	81	133	137	137	111	95	78	108	126	104	131	74	132	122	160	145	126	109	140	100	129	80	168	293	93	154	198	182	109	174	246	65	126
ENSG00000180667	35	38	39	42	25	25	27	22	21	32	32	42	38	59	32	18	22	33	44	33	42	38	40	23	20	28	34	27	22	20	61	49	49	16	27	20	29	32	41	58	23	47	46	43	24	33	39	21	27
ENSG00000180730	11	17	17	21	13	14	13	27	38	21	20	21	24	44	21	12	21	7	12	12	20	21	21	9	12	38	36	10	13	8	24	16	24	7	10	23	32	24	25	22	18	38	42	49	24	27	35	19	8
ENSG00000180801	92	116	74	84	87	88	66	102	70	106	101	136	97	138	98	72	73	84	105	115	90	77	95	66	58	76	122	105	82	80	127	117	108	59	88	70	107	87	121	136	69	147	140	123	76	101	102	58	70
ENSG00000180957	543	527	458	593	639	568	417	512	531	546	658	729	613	706	636	407	394	424	555	559	515	470	611	551	491	430	544	386	363	334	704	556	531	414	482	393	440	486	631	710	329	898	875	777	395	584	646	270	413
ENSG00000180992	2581	2037	2328	2225	1565	1474	1864	1825	1242	2316	3093	3099	3294	2832	1884	1328	1900	2870	2517	2426	2135	2132	2764	1419	1352	1240	1992	1394	1799	1231	2438	3241	2847	1253	1186	1444	1771	1173	2853	2680	3446	2216	2235	2557	1174	2016	1721	937	1965
ENSG00000181026	60	58	65	87	119	102	57	62	57	118	160	216	191	223	160	87	78	57	70	65	86	88	109	108	118	65	161	47	62	50	104	103	96	85	107	50	56	56	144	180	109	243	276	261	126	142	163	71	46
ENSG00000181038	777	708	724	815	546	526	504	510	356	734	820	868	843	922	593	408	436	772	721	615	574	636	692	483	544	450	484	435	452	365	758	899	907	370	544	376	430	483	786	771	670	866	816	932	331	622	601	271	592
ENSG00000181191	167	128	124	188	192	107	120	165	161	182	198	174	202	209	190	119	124	122	167	174	132	153	153	125	136	138	151	122	118	101	189	181	143	79	121	124	156	113	170	206	127	154	182	167	103	198	182	95	127
ENSG00000181284	99	90	91	91	59	53	64	82	78	125	143	115	119	117	61	50	72	86	100	97	80	71	85	47	51	66	83	66	65	43	108	110	92	41	59	56	72	72	122	123	112	98	89	104	66	82	83	43	75
ENSG00000181467	195	190	179	203	132	124	114	154	169	346	332	296	271	339	156	107	185	189	230	233	181	180	192	105	97	150	246	155	163	131	284	224	203	93	110	156	175	172	332	373	240	263	253	255	187	275	308	147	148
ENSG00000181610	1626	1356	1462	1592	1455	1260	1249	1366	1050	1422	1813	1820	1756	1642	1428	1125	1282	1472	1832	1371	1357	1278	1667	1110	1119	939	1400	909	1106	777	1513	1710	1591	990	1024	975	1372	967	1572	1594	1676	1743	1702	1855	825	1315	1232	757	1238
ENSG00000181634	25	33	33	56	25	21	30	41	35	70	68	146	109	136	41	28	33	47	54	50	76	71	59	23	23	35	44	66	73	71	187	130	121	29	38	45	105	77	137	147	70	105	79	83	43	102	89	41	19
ENSG00000181649	243	180	214	325	543	434	223	316	270	624	718	818	718	764	796	447	528	297	278	264	370	363	511	487	596	311	789	174	246	182	386	504	501	506	564	276	269	296	591	715	749	1115	1233	1435	447	730	776	392	185
ENSG00000181852	343	315	302	369	284	239	247	318	352	382	433	472	413	476	317	207	301	287	363	324	316	290	368	216	234	288	357	248	270	208	411	379	388	190	215	219	265	273	435	452	365	400	395	387	265	375	404	156	261
ENSG00000181885	1722	1511	1498	1822	1382	1241	1294	1335	1463	2020	2328	2146	2029	2380	1309	947	1179	1621	1921	1295	1547	1443	1705	959	894	1029	1251	1232	1340	904	2185	1865	1707	788	911	1027	1403	1116	1857	2399	1887	1895	1887	1943	964	1305	1237	648	1311
ENSG00000181915	111	103	94	126	85	69	76	83	74	112	112	134	135	137	92	58	66	80	99	90	104	100	112	65	72	76	82	63	65	54	145	127	115	51	75	60	65	66	128	130	82	132	141	144	66	97	116	51	85
ENSG00000181924	4270	3761	3846	4334	3619	3498	3436	3605	2820	3721	5046	5822	5474	4886	4485	2984	3757	4047	3921	3725	4106	4358	5138	3069	3220	2664	4054	2570	3092	2214	4438	5083	5318	2912	3136	2667	3221	2557	4428	4195	4385	4776	4959	5569	2495	3881	3801	1795	3251
ENSG00000182022	184	201	184	256	211	211	125	173	202	260	271	314	259	300	174	119	155	222	205	228	237	207	221	140	135	162	194	170	193	132	361	296	238	127	138	142	234	160	268	347	152	289	265	235	129	217	229	101	140
ENSG00000182117	4447	3515	3689	4463	3664	3087	2890	3483	3077	3808	4989	5707	5527	5030	4091	2548	3381	4021	3988	3937	3827	4174	4914	3026	3167	2462	3345	2380	2830	2211	4296	5486	5161	2803	3048	2892	3475	2617	4217	4255	4613	4614	4641	5094	2011	3926	3750	1857	3386
ENSG00000182118	54	43	56	64	55	44	59	56	60	58	82	103	123	106	92	57	53	59	55	52	78	67	80	55	69	54	85	37	43	30	79	75	78	53	61	47	41	43	49	94	52	111	134	137	56	79	91	37	41
ENSG00000182400	324	305	319	342	271	219	205	204	164	296	381	355	288	365	301	188	189	263	334	342	275	264	293	189	207	196	210	239	256	174	420	339	335	164	221	168	213	162	368	413	260	455	382	343	162	286	263	135	247
ENSG00000182552	779	698	634	767	572	487	421	421	433	646	770	847	729	855	572	351	525	681	730	662	558	506	620	437	464	358	488	377	490	327	717	835	805	385	505	386	462	378	782	744	634	785	788	867	299	609	505	257	593
ENSG00000182585	7	13	14	17	13	17	7	10	18	26	55	88	54	51	18	20	17	60	40	15	20	36	18	28	12	19	47	30	18	22	20	33	27	26	13	21	23	33	52	81	45	39	76	52	23	37	45	46	5
ENSG00000182704	1121	1160	1055	1074	1428	1218	660	860	910	1819	1906	1506	1257	1738	1440	941	819	1056	1433	1156	963	996	1153	1062	1022	753	869	962	1018	743	1487	1302	1119	867	1216	652	904	801	1601	1748	1347	2004	1862	1954	702	984	856	423	854
ENSG00000182768	958	774	852	1077	1044	862	782	786	730	829	957	1149	1097	1193	1063	668	711	781	869	835	825	784	946	775	791	595	720	552	660	547	1071	1068	996	677	870	666	799	678	901	925	817	1282	1205	1236	505	900	1012	447	729
ENSG00000182831	241	235	222	267	166	147	135	173	166	228	241	264	244	346	192	118	120	206	239	222	206	193	213	123	125	141	171	160	146	133	313	249	226	97	162	120	164	150	278	313	165	285	287	269	134	184	205	109	184
ENSG00000183386	106	92	88	101	93	89	93	122	119	126	133	161	139	133	115	58	111	95	80	118	92	120	142	51	77	100	173	54	68	51	114	120	103	58	69	108	94	106	106	115	118	119	126	138	98	117	155	74	81
ENSG00000183576	574	553	531	575	457	366	339	417	414	515	661	592	569	638	540	302	323	470	589	531	456	463	532	361	353	343	401	342	357	299	616	554	511	276	403	312	390	351	550	579	411	592	601	586	297	420	515	216	437
ENSG00000183604	30	51	34	33	31	24	21	25	40	56	84	50	50	46	45	28	24	36	46	34	25	39	31	24	29	29	41	32	31	23	50	59	51	24	17	15	40	22	47	57	33	53	68	65	28	40	41	5	23
ENSG00000183665	265	216	203	258	230	230	190	239	187	244	268	277	276	290	286	173	193	198	248	221	212	195	227	169	170	160	211	141	167	140	258	284	257	146	171	194	187	149	281	253	159	294	310	316	171	217	256	97	202
ENSG00000183735	247	196	198	240	163	151	135	146	144	210	219	246	253	296	200	102	119	221	239	243	192	188	217	122	121	128	135	166	182	141	349	247	278	102	141	109	160	159	228	283	139	267	223	245	104	179	187	89	188
ENSG00000183770	87	77	80	99	60	52	54	55	51	87	109	118	130	124	81	36	48	67	78	84	82	84	104	53	50	47	58	41	47	43	105	93	89	39	57	43	50	45	88	99	70	136	114	122	33	68	62	34	66
ENSG00000183864	290	247	249	256	181	174	159	187	183	313	315	319	280	359	185	137	132	194	253	227	201	233	238	142	124	143	164	186	209	150	315	295	255	123	150	120	178	164	351	401	223	311	259	248	141	232	242	112	221
ENSG00000184012	79	59	68	80	64	68	46	65	81	119	134	108	83	139	74	54	64	88	94	62	74	66	72	48	43	66	74	75	74	55	157	104	101	36	63	54	84	86	98	137	86	101	80	119	59	110	75	34	60
ENSG00000184182	1063	803	873	1030	825	731	697	756	679	877	1064	1214	1242	1225	1046	530	788	914	964	831	841	868	1071	713	737	623	689	613	643	495	1085	1252	1238	631	689	633	785	550	1044	1033	1018	1115	1229	1316	499	887	1014	506	809
ENSG00000184203	1043	999	1003	931	912	677	678	729	801	1221	1334	1084	989	1060	1029	635	793	1010	1122	990	793	951	936	657	796	660	898	862	799	559	1103	1033	1064	594	721	580	769	680	1286	1322	873	1195	1225	1223	566	942	972	492	794
ENSG00000184254	4185	4215	3942	3527	3650	3245	2469	4017	4018	5760	6235	5467	4125	6191	5013	3793	4810	3883	5185	5432	3399	3715	5405	3332	3305	4094	6808	4087	4616	3418	5050	4103	3884	3350	3818	3554	3561	3884	5908	6314	3591	5794	5660	5183	4851	5267	5739	2651	3187
ENSG00000184371	188	230	196	270	244	210	164	181	177	534	449	624	501	659	372	272	127	298	323	263	353	364	340	216	189	152	138	317	378	294	808	642	509	195	304	146	359	280	551	521	339	555	543	482	153	309	264	136	143
ENSG00000184489	114	95	91	138	84	97	82	96	106	181	184	363	323	283	131	71	127	86	131	112	151	159	188	92	76	85	120	78	97	75	211	197	173	79	96	80	114	102	155	198	137	202	168	254	113	228	201	79	87
ENSG00000184515	208	186	150	181	141	114	130	96	87	148	196	175	183	176	174	83	135	177	181	142	129	120	145	124	97	88	108	120	118	83	151	178	170	110	103	77	152	109	171	185	219	179	190	228	79	118	184	92	158
ENSG00000184545	3	2	4	6	2	3	6	6	10	7	12	11	8	5	2	4	7	4	2	10	5	1	6	2	3	6	6	5	5	5	5	7	9	0	3	2	5	8	4	13	4	6	7	4	14	16	14	10	2
ENSG00000184557	119	113	103	193	96	95	85	110	111	447	425	324	267	333	167	120	148	123	138	135	175	136	185	107	113	141	222	100	111	81	217	171	192	84	105	130	157	145	391	480	376	416	435	456	184	253	276	129	91
ENSG00000184731	182	119	191	161	78	90	110	116	149	221	279	241	200	206	109	76	90	136	177	163	109	159	133	66	94	113	163	107	120	83	198	167	147	88	89	133	164	151	206	269	162	188	212	193	115	177	196	95	139
ENSG00000185022	74	54	48	102	54	59	69	68	76	472	589	612	517	485	158	131	239	140	133	137	163	164	176	90	109	143	445	155	193	166	353	302	333	103	105	162	223	198	618	789	597	499	541	569	352	563	582	281	56
ENSG00000185033	300	316	255	279	212	193	193	252	292	633	761	429	367	508	219	161	343	288	346	313	236	255	290	168	122	367	580	275	298	201	438	380	275	122	143	196	339	281	532	645	435	352	354	397	450	432	370	211	228
ENSG00000185215	2031	2144	1815	2127	1532	1203	1173	1291	1141	8721	8393	10086	9216	8484	3952	2481	2011	3738	3797	3718	3226	3328	3214	2205	2467	1762	2525	5445	6033	5541	9029	7491	7109	2549	3284	1970	4672	3676	10760	11636	8352	7901	7578	8071	2386	6022	5336	2165	1546
ENSG00000185222	1362	1148	1198	1354	1235	1035	870	958	824	1197	1475	1423	1454	1501	1208	760	878	1093	1245	1298	1082	1214	1263	1103	981	726	828	721	908	711	1414	1385	1201	832	1069	749	1004	881	1292	1413	1040	1638	1493	1512	577	1125	1284	573	1037
ENSG00000185338	28	10	24	28	16	19	4	14	9	56	53	80	78	69	34	25	16	36	30	35	36	20	25	24	31	8	19	32	30	31	69	69	67	30	19	10	17	22	58	54	59	61	73	90	8	35	18	16	21
ENSG00000185650	1088	1226	1229	1642	752	642	957	1173	1229	4147	4529	2964	2244	2854	1122	874	1304	1548	1843	1718	1514	1734	1830	790	677	1062	2117	1519	1611	1248	2800	2363	2008	693	825	1328	1877	1588	4758	5284	2720	2831	2379	2673	1738	2929	2888	1398	828
ENSG00000185716	56	39	53	48	30	42	31	44	32	46	70	64	61	63	44	28	33	49	56	54	38	41	57	28	39	23	57	41	28	21	61	68	50	30	52	35	34	33	56	72	56	70	74	83	31	57	61	18	43
ENSG00000185800	274	249	230	279	155	186	157	168	181	251	298	323	250	294	201	163	148	222	252	221	188	247	247	146	155	133	184	162	144	134	248	302	243	132	137	113	201	166	246	319	244	285	243	275	121	207	212	110	209
ENSG00000185803	599	516	442	655	586	561	432	566	545	749	791	718	723	854	614	412	405	479	567	461	550	483	583	416	381	407	485	410	400	331	697	729	603	387	486	351	487	378	634	581	644	783	900	1007	368	480	432	257	456
ENSG00000185842	201	188	155	204	153	147	123	125	106	178	197	239	215	269	193	86	101	154	205	186	165	168	170	122	151	126	154	92	97	72	190	237	193	135	179	101	156	116	226	189	165	265	237	289	76	175	182	74	153
ENSG00000185947	54	59	56	74	52	59	46	67	50	87	86	78	82	78	55	33	42	49	54	59	51	49	76	45	38	47	62	45	66	41	81	78	73	38	52	58	73	49	80	89	39	87	79	97	45	61	62	26	41
ENSG00000185950	32	29	30	51	25	26	27	29	33	46	53	81	57	79	31	22	35	27	42	33	45	47	45	17	21	31	55	25	26	20	70	61	51	17	23	24	41	40	68	82	41	75	64	69	45	59	65	29	24
ENSG00000185963	148	152	146	167	140	115	134	160	162	181	186	201	165	227	151	86	120	133	152	144	150	149	173	89	100	139	171	113	112	83	195	179	160	73	117	116	143	126	169	193	117	197	195	187	138	148	164	77	113
ENSG00000186222	209	193	190	222	147	133	142	144	146	227	294	252	249	247	225	112	158	211	214	171	179	171	214	129	138	136	177	118	142	115	225	222	208	102	122	119	142	118	212	242	186	219	224	244	118	154	180	79	159
ENSG00000186352	57	61	30	53	51	56	86	82	62	417	637	291	272	278	110	110	357	188	173	121	58	75	96	108	113	82	421	57	112	63	102	179	151	61	80	81	130	106	514	377	452	531	465	539	250	310	288	153	43
ENSG00000186480	243	251	313	263	406	378	136	179	154	289	327	274	249	431	541	246	161	200	284	229	238	191	317	341	268	126	191	127	160	135	314	396	274	317	320	133	196	178	306	367	236	675	830	719	163	261	273	127	185
ENSG00000187678	1	0	4	2	6	2	1	3	3	8	16	26	14	15	6	5	7	2	3	2	3	1	2	6	5	3	17	3	3	3	14	13	12	5	5	5	6	9	16	24	14	54	35	39	20	23	23	11	1
ENSG00000188026	158	148	133	221	174	174	163	194	202	191	205	245	255	214	282	158	167	187	145	148	171	208	225	142	157	160	189	149	136	106	246	220	180	147	178	152	193	176	136	172	189	229	242	232	128	206	230	115	120
ENSG00000188042	89	70	85	95	86	73	76	87	88	116	132	151	169	165	114	85	83	72	90	87	97	104	114	75	91	89	142	63	57	57	123	106	86	70	81	69	94	86	115	177	88	206	211	206	101	157	197	80	68
ENSG00000188064	951	922	923	1288	851	753	648	836	820	1113	1256	1468	1274	1541	977	667	538	906	1187	979	1037	1152	1155	660	657	672	720	728	742	615	1429	1271	996	528	721	488	753	675	1110	1401	1014	1236	1329	1273	672	788	782	355	724
ENSG00000188215	32	33	27	34	35	26	29	33	36	54	63	67	67	79	34	34	38	36	45	50	36	28	42	30	24	27	58	36	34	47	85	57	46	23	28	30	51	47	106	98	42	94	95	83	43	75	84	40	24
ENSG00000188342	424	359	367	375	328	272	231	283	271	341	422	409	455	505	313	194	238	378	409	381	320	329	373	236	216	239	279	220	262	191	446	421	396	200	265	213	274	247	386	397	315	401	393	415	197	280	359	181	323
ENSG00000188483	412	323	387	393	183	212	204	271	257	693	739	612	581	582	255	188	318	363	418	368	364	343	421	178	204	233	390	191	234	169	458	487	418	165	190	222	249	211	576	639	564	501	551	609	277	362	347	177	314
ENSG00000188522	72	71	57	90	64	52	50	57	72	83	94	113	113	118	62	34	53	55	79	68	57	73	70	48	53	55	99	58	63	45	100	92	83	35	57	48	67	55	109	130	77	92	92	88	52	89	91	60	55
ENSG00000188643	6384	5399	5470	6482	4554	4482	4078	5219	4555	6204	7142	7680	8227	7340	5196	3368	4762	5615	5609	5715	5295	5525	6795	3756	4030	3516	5044	3595	4340	3376	6441	7757	7181	3506	3529	3926	4392	3696	6509	6204	6809	5630	6315	6507	3284	5227	5734	2655	4861
ENSG00000188647	109	96	104	81	93	65	99	65	74	98	106	116	85	115	79	67	63	128	136	122	87	80	91	60	70	70	112	60	73	46	150	101	107	63	66	53	97	62	128	147	92	123	105	122	66	111	100	52	83
ENSG00000188725	871	734	866	964	891	785	552	680	671	931	1118	1010	785	962	936	589	551	766	875	895	771	735	874	595	618	435	744	578	602	531	964	853	833	545	707	488	641	588	998	1106	563	1202	1126	986	417	876	774	403	663
ENSG00000188732	59	46	61	73	34	24	34	34	49	72	89	101	70	76	63	50	26	63	45	67	66	44	48	45	44	35	44	22	70	24	70	97	48	35	29	20	59	36	105	76	58	108	105	77	22	45	44	22	45
ENSG00000188739	1190	899	937	1089	840	813	505	683	578	1304	1442	1320	1322	1328	952	649	660	1057	1104	993	932	1067	1089	661	777	632	860	495	701	483	1215	1000	993	752	961	494	584	666	1048	1046	845	1342	1209	1383	502	813	822	482	906
ENSG00000188910	355	337	289	359	228	216	186	244	262	426	483	395	450	435	263	161	222	274	337	297	280	325	308	158	182	181	334	250	265	214	465	425	344	151	203	188	246	217	431	524	470	372	364	397	240	316	326	165	270
ENSG00000189120	58	60	64	58	52	33	28	45	46	98	94	94	94	108	53	32	39	55	75	64	71	73	81	33	35	36	49	57	58	36	116	98	70	34	32	36	56	36	87	86	62	74	68	62	41	46	44	29	44
ENSG00000189143	1080	1150	949	1448	1102	919	1008	1252	1145	2007	1930	1992	1787	2184	1076	832	993	1026	1366	966	1299	1242	1294	769	722	867	1298	1088	1053	767	2106	1814	1481	570	892	746	1285	1044	1852	2322	1692	1850	1795	1926	1099	1523	1294	726	822
ENSG00000189280	208	139	144	132	135	113	84	129	107	206	256	167	206	191	144	89	117	174	181	138	111	136	146	103	92	84	121	97	118	90	171	169	133	90	115	94	110	121	171	238	211	155	184	195	107	150	130	81	158
ENSG00000189431	8	8	6	10	5	10	14	21	29	26	20	53	56	42	16	14	47	8	11	6	25	14	25	5	13	32	62	8	16	12	46	30	34	8	9	34	35	34	38	30	22	47	34	39	45	63	74	43	6
ENSG00000189433	24	23	20	22	13	12	12	20	22	39	43	25	24	38	18	11	29	19	30	19	18	19	21	9	9	15	38	22	17	17	36	26	18	8	14	17	29	25	42	52	36	27	28	33	37	32	31	16	18
ENSG00000196136	77	63	45	42	59	25	11	16	20	130	149	65	61	77	35	26	35	57	74	69	48	27	45	28	39	28	30	60	73	64	69	62	53	26	36	28	18	21	128	162	114	70	63	76	15	35	27	21	59
ENSG00000196182	80	82	92	96	78	48	70	71	97	110	105	141	118	145	76	71	86	73	102	80	82	66	92	71	61	83	120	70	73	38	107	86	93	48	71	66	76	58	125	108	82	120	114	103	101	133	119	62	61
ENSG00000196352	531	568	508	715	563	466	365	610	661	777	944	799	680	858	539	376	516	471	635	439	512	508	521	425	388	646	694	433	405	271	956	630	578	297	441	464	617	567	856	1015	559	951	832	972	572	736	694	411	404
ENSG00000196428	191	203	143	221	145	132	115	181	190	256	203	261	194	275	159	100	237	123	153	172	171	146	147	128	117	164	345	139	150	113	241	186	182	92	123	157	144	180	324	384	182	283	273	226	239	299	265	151	145
ENSG00000196449	131	94	100	152	175	151	103	111	99	174	237	264	242	262	218	119	121	135	151	138	142	111	172	156	157	114	201	80	107	78	188	192	175	142	127	98	129	94	243	284	244	318	384	398	127	192	180	99	100
ENSG00000196526	182	186	220	160	138	142	125	154	168	200	257	198	147	214	147	93	124	175	198	217	132	133	159	113	100	113	127	148	166	156	213	168	172	103	112	116	150	150	246	272	137	214	162	172	143	178	200	96	139
ENSG00000196591	1433	1270	1336	1308	1133	985	881	1053	980	1412	1700	1542	1492	1693	1185	766	988	1348	1473	1369	1127	1105	1385	924	903	822	1034	744	875	767	1412	1325	1259	741	934	757	1071	919	1394	1554	1050	1654	1508	1552	809	1076	1435	600	1091
ENSG00000196639	45	49	40	64	35	47	40	80	79	71	84	80	64	106	41	28	60	43	57	50	58	50	53	28	19	76	87	52	44	37	92	70	66	22	36	61	66	68	82	105	64	89	73	59	63	89	79	36	34
ENSG00000196655	322	267	274	302	263	223	258	325	214	295	333	404	394	369	313	183	260	283	245	253	248	247	314	218	257	213	278	165	220	170	348	372	356	229	229	196	250	220	325	334	297	393	335	365	171	298	315	156	245
ENSG00000196843	79	70	54	94	59	66	54	70	57	71	83	97	112	107	66	50	68	54	47	51	65	65	97	47	48	69	87	40	37	44	83	60	65	44	49	45	62	51	73	83	64	76	91	91	76	80	97	38	60
ENSG00000196850	81	76	79	108	86	69	75	75	79	87	96	112	103	144	97	60	65	76	111	89	85	73	96	63	58	82	113	66	59	54	156	102	89	48	70	59	75	89	118	144	48	163	154	134	82	115	129	50	62
ENSG00000196968	61	68	62	64	52	42	36	50	52	129	173	108	82	130	53	44	68	70	76	81	48	55	61	41	47	56	99	32	45	40	85	78	54	25	43	27	63	54	107	106	76	106	92	103	66	56	70	29	46
ENSG00000197019	207	158	161	277	150	148	178	224	189	367	430	406	364	329	131	116	238	143	185	128	189	191	231	119	112	154	312	118	135	106	277	289	297	92	84	153	214	161	347	480	386	343	378	386	211	326	341	180	158
ENSG00000197063	224	206	224	214	183	147	155	138	134	505	543	525	467	595	245	182	180	276	367	339	240	253	243	180	153	142	238	241	279	211	448	429	310	128	177	131	202	174	527	596	355	478	452	446	184	315	301	140	171
ENSG00000197265	301	266	267	313	280	248	228	240	208	310	396	355	351	384	314	198	228	278	343	297	227	278	319	235	246	182	193	185	214	166	335	359	325	201	270	180	250	198	321	372	297	380	412	428	147	245	291	137	229
ENSG00000197329	84	88	78	108	52	34	46	40	39	90	154	110	114	137	62	40	64	83	101	66	66	62	82	37	47	36	65	82	86	70	146	135	104	59	50	82	75	74	168	200	64	123	98	118	61	91	91	49	64
ENSG00000197381	81	102	85	108	117	48	62	100	91	83	76	84	86	100	158	104	76	93	109	137	117	104	90	71	51	80	94	66	59	37	92	116	83	99	78	82	66	81	76	75	173	165	197	93	112	138	110	76	62
ENSG00000197451	2470	2151	2431	3473	3291	2991	2107	2478	2533	2656	3116	4146	3985	4265	3779	2388	2161	2118	2539	2446	2878	2689	3493	2695	2632	2144	2511	1617	1855	1598	3764	3314	2846	2311	2959	1796	2116	2106	2969	2829	1954	4180	4507	4324	1808	3016	3596	1388	1881
ENSG00000197498	426	369	397	409	415	388	227	312	230	397	505	531	464	504	469	238	276	417	424	364	320	364	457	369	349	269	350	240	262	183	432	455	455	281	364	208	297	217	392	464	368	615	627	703	249	348	380	203	324
ENSG00000197622	1356	1249	1096	1305	895	770	894	1134	1044	1390	1604	1530	1366	1566	973	665	909	1086	1270	1269	989	1047	1260	715	769	857	1070	947	997	766	1500	1357	1276	595	719	874	1107	950	1482	1647	991	1359	1297	1252	814	1168	1339	575	1032
ENSG00000197780	342	317	344	350	379	276	241	318	215	400	358	409	482	529	379	199	319	332	374	295	352	307	363	273	247	329	401	228	251	209	437	426	413	226	308	219	341	310	441	546	325	464	548	599	261	387	472	250	260
ENSG00000197798	229	227	227	196	166	165	134	148	133	219	282	258	251	276	190	145	141	194	224	171	189	162	204	159	165	128	175	146	127	124	214	243	225	136	209	117	188	136	236	293	249	255	248	227	113	202	224	99	174
ENSG00000197885	83	85	96	79	62	61	72	70	51	101	142	151	134	128	80	56	62	83	93	78	69	85	92	61	69	51	51	72	80	63	144	131	113	57	66	47	93	70	109	140	103	142	118	112	50	92	113	34	63
ENSG00000197961	104	105	130	134	144	103	138	129	111	109	125	176	173	171	157	87	136	102	111	117	117	192	119	108	103	154	179	113	121	88	141	137	140	84	123	111	143	121	113	154	118	156	155	147	131	159	184	93	79
ENSG00000197976	57	72	66	83	62	51	54	70	70	87	91	95	86	111	74	41	43	70	58	74	66	70	75	55	53	64	64	52	66	46	110	89	79	45	54	46	77	62	79	80	59	85	83	98	54	77	64	33	43
ENSG00000198042	122	122	98	150	177	139	95	114	110	110	154	192	164	229	209	114	106	91	117	112	142	125	161	133	121	82	131	93	70	76	154	137	139	98	124	94	106	103	140	160	87	283	241	240	115	137	176	60	93
ENSG00000198142	79	80	74	103	54	61	65	75	83	176	167	175	181	198	94	60	138	75	91	77	89	85	103	60	67	107	251	66	74	60	131	102	97	43	58	89	85	94	262	396	175	285	287	317	191	264	322	167	60
ENSG00000198252	87	81	88	78	67	53	48	54	53	86	79	81	77	108	75	40	49	82	83	74	67	72	75	51	52	56	64	53	54	36	105	88	91	41	62	42	54	50	90	104	55	106	108	112	55	57	80	34	66
ENSG00000198355	650	565	534	708	464	384	422	457	392	1512	1651	1375	1330	1345	742	523	512	844	939	841	802	785	859	526	532	427	843	552	658	484	1192	1109	984	417	546	419	654	548	1766	1969	1586	1525	1550	1687	649	1156	1144	535	495
ENSG00000198369	49	42	56	62	78	58	73	80	100	57	65	104	63	126	90	49	62	53	50	53	44	58	68	46	74	63	105	40	41	53	82	46	86	82	65	34	42	65	72	95	49	117	119	101	100	144	94	46	37
ENSG00000198431	2183	2311	2184	2382	2805	2186	1086	1134	1316	4053	5329	5258	3969	5829	3804	2513	2116	2827	3931	3490	2234	2293	2722	2592	2574	1293	2522	2492	2743	2270	4876	3722	3259	1935	2546	1302	1936	1926	5123	5830	2684	5744	5349	5285	1830	3579	3506	1601	1662
ENSG00000198435	347	323	290	356	158	172	160	203	190	501	525	492	390	484	215	144	187	313	353	296	301	236	309	148	135	136	230	226	275	184	489	432	401	124	148	160	262	214	547	625	496	447	456	519	207	333	294	145	264
ENSG00000198517	216	200	214	289	134	159	186	242	235	401	402	457	392	478	200	125	315	213	208	218	215	236	287	126	123	237	548	145	201	143	307	264	249	110	122	246	286	213	433	535	397	324	327	321	412	460	446	185	164
ENSG00000198535	9	8	7	9	2	3	4	5	7	44	29	35	36	31	6	9	17	13	9	11	10	10	13	4	4	13	40	14	21	10	31	22	23	5	5	11	16	13	44	50	37	27	24	22	27	38	37	20	7
ENSG00000198604	298	360	315	292	263	227	183	270	211	322	371	402	399	406	291	175	255	316	350	347	270	337	303	219	198	228	296	201	208	187	432	388	317	168	215	175	259	227	393	403	267	455	372	388	247	292	333	158	227
ENSG00000198742	155	155	153	190	129	95	118	150	150	175	192	218	168	231	117	88	111	136	169	174	132	137	160	90	88	116	137	128	131	108	223	196	164	71	106	117	150	131	218	229	143	187	169	146	103	163	181	82	118
ENSG00000198805	833	783	733	836	1125	952	507	572	484	1079	1211	1311	1296	1256	1240	817	652	721	919	819	750	822	1045	937	1022	542	809	484	551	484	956	1069	1066	866	982	459	568	453	1051	1073	1080	1597	1680	1827	539	758	861	381	634
ENSG00000198833	420	413	427	469	360	310	237	295	249	404	454	471	423	504	405	237	235	377	436	396	364	370	416	285	284	238	258	250	248	213	511	468	426	243	337	198	263	246	419	445	311	560	532	542	190	283	363	163	320
ENSG00000198858	538	481	471	541	475	397	383	421	406	483	631	640	567	666	472	274	352	499	525	444	463	426	529	326	331	361	429	333	328	220	576	596	533	318	411	306	389	349	464	503	469	605	652	645	420	445	469	215	410
ENSG00000198900	544	533	510	604	603	546	378	470	455	595	694	778	696	860	673	421	425	485	572	540	467	490	572	468	479	454	613	378	388	352	744	600	534	412	510	353	440	445	605	743	415	933	869	897	454	612	697	318	414
ENSG00000203879	883	785	844	901	761	707	744	863	825	874	1153	965	923	1085	784	524	776	763	798	755	710	704	844	609	650	661	785	636	655	503	930	1006	890	519	673	662	869	748	893	919	737	937	1001	978	580	942	1051	411	672
ENSG00000204435	345	380	364	346	191	242	240	295	295	377	441	394	552	369	324	252	234	343	349	359	355	391	446	255	242	175	216	216	308	132	389	343	430	280	279	194	287	213	404	377	374	379	411	405	266	279	375	129	263
ENSG00000204954	223	179	190	221	202	144	175	164	141	200	271	365	334	331	211	176	206	230	187	252	203	221	282	156	170	139	201	143	160	141	286	273	260	135	142	125	165	171	253	230	274	344	335	314	109	184	214	61	170
ENSG00000204977	246	257	210	330	205	171	215	242	215	261	340	384	311	342	181	172	197	234	265	249	265	257	275	166	125	179	223	179	197	145	398	399	303	154	159	195	247	224	287	356	267	284	323	333	186	261	240	118	187
ENSG00000206075	1099	1031	1002	906	639	594	599	914	830	1204	1213	912	918	1106	662	456	803	969	1269	993	700	705	778	470	475	611	863	685	669	498	1011	864	858	380	499	639	714	699	1102	1368	944	869	929	1013	649	900	1086	621	837
ENSG00000206297	39	42	35	39	35	29	22	26	24	61	67	46	43	56	38	25	18	38	46	39	29	31	35	26	24	18	20	36	37	28	60	50	44	19	30	16	31	23	58	62	48	50	56	55	14	27	24	14	30
ENSG00000206418	400	369	352	385	294	270	238	199	258	371	399	385	395	462	388	210	202	340	419	375	326	313	325	244	232	208	251	265	283	196	460	344	286	210	296	179	243	237	368	406	228	453	452	468	177	282	349	146	305
ENSG00000206490	182	172	198	218	212	185	142	175	171	187	215	260	254	249	220	145	133	173	198	195	177	182	197	159	153	138	155	145	157	133	203	226	188	136	194	122	161	143	192	210	167	248	232	218	118	185	211	85	139
ENSG00000206502	760	628	622	745	453	479	437	460	312	663	810	944	957	836	573	368	425	807	835	650	649	582	825	367	347	337	457	411	448	295	698	889	861	371	299	404	456	332	804	805	900	780	677	829	251	561	520	232	579
ENSG00000213214	115	97	94	96	81	83	53	56	78	86	84	95	96	116	108	75	59	80	98	98	69	80	101	53	66	71	69	64	49	31	102	95	70	54	69	56	70	59	103	101	65	126	113	109	60	77	97	68	88
ENSG00000213281	259	220	227	242	183	165	133	160	170	212	227	226	225	276	202	116	150	217	263	220	213	192	209	134	136	159	190	167	146	119	282	242	231	123	149	131	171	173	243	292	130	278	262	246	130	199	241	106	197
ENSG00000213445	615	544	508	613	544	412	353	409	388	688	676	648	618	748	493	340	370	529	650	586	562	480	581	345	330	343	393	387	548	347	660	670	542	311	446	355	407	330	697	625	715	631	474	642	335	441	438	200	468
ENSG00000213523	974	809	817	878	732	644	623	686	575	855	1132	1107	1096	978	766	522	611	776	865	806	727	786	1044	554	601	462	643	537	648	445	776	1043	988	550	583	585	637	529	958	873	958	1059	988	1062	444	741	772	401	742
ENSG00000213782	1437	1302	1247	1487	1155	1048	900	1127	992	1345	1663	1653	1657	1663	1194	794	1036	1218	1340	1207	1099	1099	1400	953	989	895	1176	803	907	664	1571	1527	1621	786	1050	814	982	829	1503	1504	1343	1578	1630	1717	762	1159	1305	566	1094
ENSG00000213859	318	328	283	339	150	166	268	319	328	541	555	605	542	623	195	149	557	324	368	333	333	349	399	172	167	325	747	240	253	197	504	422	365	130	137	308	367	346	546	490	449	383	353	379	502	553	594	258	242
ENSG00000213923	448	492	391	519	431	406	414	475	447	546	621	724	593	713	443	270	494	421	493	436	474	449	509	332	330	455	642	364	361	264	611	611	543	277	379	427	525	436	543	586	509	623	578	582	414	531	631	265	341
ENSG00000214517	913	851	747	831	987	784	558	755	676	1018	1118	1099	945	1081	945	613	578	754	832	881	668	785	805	780	777	546	616	500	551	457	937	970	832	608	930	500	695	622	935	918	812	1268	1217	1268	452	739	847	348	695
ENSG00000218358	5	8	10	9	12	7	10	9	7	17	23	14	10	15	9	16	10	11	11	10	8	11	14	11	9	8	8	9	5	4	11	13	13	7	13	4	13	9	11	8	11	21	28	25	6	11	13	7	4
ENSG00000221823	310	370	320	383	339	244	244	296	361	371	403	412	363	423	358	220	242	262	384	293	273	270	334	219	250	245	306	173	219	137	430	334	342	179	279	188	281	282	390	435	227	476	456	462	211	339	367	156	236
ENSG00000221869	183	166	163	220	99	84	121	110	112	801	1006	1136	1067	902	347	261	246	422	394	379	416	345	396	191	212	125	321	368	408	387	890	923	802	239	258	232	405	366	1082	1166	1004	815	829	933	255	654	617	283	139
ENSG00000221914	756	726	780	735	696	501	383	496	528	977	1150	932	892	982	692	457	471	793	788	818	619	662	672	561	504	438	518	492	550	404	885	771	754	468	509	371	488	484	898	1001	615	928	916	976	467	644	606	349	576
ENSG00000221926	6037	5136	5305	5636	5601	5281	3487	4816	4594	8333	9272	8919	9356	8667	6964	4512	4058	5621	6367	5977	5061	5284	6236	4789	5320	3537	4369	4608	5266	4203	7480	7152	6956	4247	5121	3316	4151	3789	8085	8788	7411	7910	8683	8658	3202	5605	6061	3092	4597
ENSG00000222047	18	13	7	11	5	6	6	9	7	15	19	18	14	14	11	5	10	18	17	14	16	10	15	9	5	12	10	13	12	10	18	21	23	8	7	9	12	11	23	25	21	13	12	14	9	16	13	5	14
ENSG00000224531	219	188	196	213	210	166	138	158	185	193	212	283	245	285	193	144	183	187	212	180	203	178	204	148	141	169	218	164	159	116	258	224	238	117	160	146	150	159	215	240	235	254	243	288	128	212	215	112	167
ENSG00000225060	68	69	63	46	44	35	41	54	51	120	136	98	79	98	62	43	66	73	93	84	56	63	67	52	49	50	69	70	67	60	86	76	66	39	49	49	59	61	111	116	96	85	82	86	53	73	85	43	52
ENSG00000226173	39	42	35	39	35	29	22	26	24	61	67	46	43	56	38	25	18	38	46	39	29	31	35	26	24	18	20	36	37	28	60	50	44	19	30	16	31	23	58	62	48	50	56	55	14	27	24	14	30
ENSG00000226268	46	57	60	61	65	70	65	47	65	39	107	105	122	97	121	60	47	74	34	58	59	52	52	86	72	33	101	48	32	17	55	63	49	55	52	14	20	45	61	82	77	129	101	151	71	90	80	23	35
ENSG00000227231	132	95	102	155	60	60	106	167	167	2899	3526	1535	1542	1420	395	379	891	792	748	700	515	470	574	326	353	452	2214	387	496	386	884	935	794	278	236	485	605	557	3614	3589	3273	1698	1840	2293	1434	1640	1712	884	101
ENSG00000228875	345	382	358	346	183	246	240	296	290	380	441	412	554	371	317	252	237	339	355	349	355	388	466	250	243	175	219	217	309	128	393	343	424	283	281	186	292	215	402	399	374	377	411	402	252	272	372	129	263
ENSG00000229132	97	63	59	77	74	57	52	74	59	85	107	100	108	102	91	53	47	65	60	67	83	66	107	58	99	45	90	46	57	49	90	90	95	49	60	62	64	58	88	104	90	93	111	123	56	66	64	23	74
ENSG00000229544	33	28	22	47	23	21	15	24	18	39	34	67	67	79	35	21	22	23	32	29	35	42	54	17	24	20	29	19	23	20	48	54	50	19	25	20	24	18	48	48	25	40	62	49	21	27	31	18	25
ENSG00000229644	256	239	293	248	213	136	105	106	88	371	479	378	343	423	227	153	141	292	367	320	216	179	227	177	148	132	182	150	185	127	337	281	260	143	165	93	159	122	444	458	217	436	392	422	142	228	268	137	195
ENSG00000229998	68	69	63	46	44	35	41	54	51	120	136	98	79	98	62	43	66	73	93	84	56	63	67	52	49	50	69	70	67	60	86	76	66	39	49	49	59	61	111	116	96	85	82	86	53	73	85	43	52
ENSG00000230128	132	95	102	155	60	60	106	167	167	2899	3526	1535	1542	1420	395	379	891	792	748	700	515	470	574	326	353	452	2214	387	496	386	884	935	794	278	236	485	605	557	3614	3589	3273	1698	1840	2293	1434	1640	1712	884	101
ENSG00000232169	182	172	198	218	212	185	142	175	171	187	215	260	254	249	220	145	133	173	198	195	177	182	197	159	153	138	155	145	157	133	203	226	188	136	194	122	161	143	192	210	167	248	232	218	118	185	211	85	139
ENSG00000232367	39	42	35	39	35	29	22	26	24	61	67	53	43	53	41	25	18	38	46	39	29	31	37	26	24	22	20	36	37	28	66	50	39	19	30	16	31	26	58	62	48	50	56	58	17	27	24	14	30
ENSG00000232804	5	6	5	0	0	0	0	3	0	11	10	8	10	11	4	0	2	0	8	0	13	0	3	3	0	0	0	0	0	0	17	11	5	0	13	0	0	3	6	15	9	18	34	57	3	11	3	3	4
ENSG00000234507	453	383	455	599	416	310	335	323	301	523	655	585	532	635	318	246	321	430	412	468	329	395	461	300	261	244	373	303	281	260	515	533	427	248	342	230	365	297	444	490	445	546	578	640	237	420	454	212	345
ENSG00000235001	43	52	40	54	56	44	34	32	23	60	60	81	74	98	46	33	31	46	72	76	56	40	80	30	49	34	43	48	25	35	56	42	53	40	42	15	46	23	67	68	51	80	65	77	22	51	55	37	33
ENSG00000235030	132	95	102	155	60	60	106	167	167	2899	3526	1535	1542	1420	395	379	891	792	748	700	515	470	574	326	353	452	2214	387	496	386	884	935	794	278	236	485	605	557	3614	3589	3273	1698	1840	2293	1434	1640	1712	884	101
ENSG00000235750	179	159	138	197	103	107	67	132	138	264	259	305	285	351	150	125	130	133	157	150	173	196	190	95	113	104	227	139	156	178	294	252	227	70	109	132	142	139	296	345	220	283	289	265	159	265	283	119	136
ENSG00000236149	182	172	198	218	212	185	142	175	171	187	215	260	254	249	220	145	133	173	198	195	177	182	197	159	153	138	155	145	157	133	203	226	188	136	194	122	161	143	192	210	167	248	232	218	118	185	211	85	139
ENSG00000237155	132	95	102	155	60	60	106	167	167	2899	3526	1535	1542	1420	395	379	891	792	748	700	515	470	574	326	353	452	2214	387	496	386	884	935	794	278	236	485	605	557	3614	3589	3273	1698	1840	2293	1434	1640	1712	884	101
ENSG00000239672	2238	2005	1943	2750	2570	2425	1806	2008	1739	2456	2580	3225	3591	3389	3097	1901	2211	1901	2191	2129	2335	2243	3230	2216	2322	1701	2494	1205	1518	1333	2717	3385	3244	1932	2070	1774	1858	1586	2817	2339	2639	3329	3354	3687	1464	2185	2189	1108	1704
ENSG00000239789	504	427	436	511	526	401	380	441	381	487	663	717	759	542	537	397	446	487	505	464	436	484	505	375	462	374	471	244	376	327	546	659	654	330	411	282	415	308	538	481	590	565	637	700	265	494	516	198	384
ENSG00000240849	701	592	582	651	596	534	461	636	700	965	990	977	836	939	693	470	671	561	662	659	580	586	685	449	469	494	668	472	618	403	754	902	753	369	523	485	581	552	915	839	791	860	967	839	513	716	685	349	534
ENSG00000241253	24	36	20	45	27	17	29	47	29	96	86	157	111	129	40	27	56	64	54	57	73	68	56	18	8	81	44	88	101	67	183	162	113	25	33	53	106	65	101	123	83	49	50	57	63	97	74	15	18
ENSG00000241360	49	42	53	39	35	35	15	26	31	91	68	97	70	73	48	41	18	25	64	36	59	78	46	27	52	10	49	15	22	26	45	67	48	39	49	27	23	40	60	62	68	73	104	116	51	42	29	15	37
ENSG00000241553	2012	1652	1625	1761	1666	1343	1337	1608	1323	1847	2113	1992	2142	2019	1614	1073	1441	1755	1878	1688	1495	1482	1709	1124	1302	1293	1517	1169	1365	967	1941	2032	1810	1054	1095	1298	1418	1226	1939	2067	1820	1724	1729	1911	975	1504	1555	868	1532
ENSG00000241878	307	357	326	340	349	325	268	329	328	409	488	610	485	634	434	286	303	297	353	290	341	369	410	280	293	280	311	270	291	236	547	463	436	261	334	237	329	295	419	480	305	568	612	584	277	398	389	173	234
ENSG00000241945	126	112	125	180	241	157	123	147	122	188	189	219	214	258	225	154	136	117	131	168	158	152	171	134	143	136	166	85	105	78	196	188	148	114	143	84	133	95	180	185	126	234	285	254	133	167	174	107	96
ENSG00000242372	2805	2423	2522	2954	2685	2385	2225	2650	2163	2979	3349	3489	3577	3479	2904	1914	2194	2445	2474	2318	2370	2601	3353	2089	2427	1866	2255	1624	2048	1524	3100	3397	3223	1902	2449	1914	2204	1812	3149	2802	3019	3253	3329	3490	1483	2444	2683	1168	2136
ENSG00000243649	84	88	57	102	27	44	73	67	94	290	240	353	231	344	104	90	83	156	125	187	270	242	147	70	43	152	101	197	269	186	511	396	332	67	129	115	304	190	266	250	186	139	106	184	134	206	175	64	64
ENSG00000244115	308	230	307	253	151	121	226	153	108	266	363	289	303	249	221	119	187	396	301	326	294	267	254	134	145	146	226	177	195	123	343	258	366	85	198	148	162	138	298	373	290	262	261	334	157	219	272	96	235
ENSG00000247315	118	108	123	162	99	95	95	96	98	139	147	177	159	176	109	73	66	98	113	109	127	142	133	68	67	79	92	77	81	67	181	167	145	60	80	76	94	70	137	155	111	160	162	160	62	107	134	53	90
ENSG00000247626	29	35	34	47	44	40	21	29	41	55	61	88	75	91	73	42	30	35	38	41	33	41	43	47	53	32	59	21	31	23	58	52	52	41	45	16	21	27	68	71	46	105	125	102	43	54	54	30	22
ENSG00000251247	5	8	11	22	12	0	9	9	3	7	1	19	17	41	14	17	10	30	8	14	19	12	10	9	3	17	18	9	6	9	19	21	8	3	18	12	17	17	18	23	23	24	23	18	12	9	12	13	4
ENSG00000251493	175	119	120	145	112	90	139	80	82	114	154	164	201	177	144	96	80	95	157	144	146	163	168	83	135	67	118	93	93	64	183	193	145	140	89	81	98	93	151	155	165	181	217	234	89	109	123	63	133
ENSG00000253276	155	127	133	141	95	92	68	78	89	169	176	185	193	184	136	80	91	143	164	148	130	145	173	93	81	67	154	99	116	78	169	185	146	75	95	66	79	85	181	233	172	197	194	221	98	146	149	80	118
ENSG00000253626	95	88	75	111	72	75	46	57	50	127	122	139	155	139	79	42	44	86	92	89	88	136	144	62	62	47	58	43	50	44	109	120	129	46	59	44	50	45	123	106	116	123	142	137	40	63	70	25	72
ENSG00000254087	358	284	323	328	296	238	228	242	245	455	542	604	490	639	368	247	252	321	404	356	320	326	335	243	258	214	315	340	370	261	582	466	427	275	340	184	327	312	521	585	375	562	529	588	258	427	443	199	273
ENSG00000255398	57	52	45	62	33	31	26	39	35	191	185	127	130	141	48	43	60	80	103	83	59	61	62	33	26	36	82	92	89	65	135	128	93	22	40	47	73	62	199	194	154	94	101	107	52	90	84	42	43
ENSG00000256235	59	57	45	61	49	36	48	49	40	62	69	82	79	81	61	35	43	67	63	53	58	58	59	52	45	33	61	36	44	35	73	69	63	44	34	35	49	37	62	69	77	81	69	72	38	45	60	29	45
ENSG00000257790	16	6	18	12	16	13	15	10	12	22	19	37	24	24	24	12	13	13	13	10	9	11	20	10	12	13	4	9	9	1	12	22	10	6	18	3	10	11	22	21	19	30	22	23	15	14	16	11	12
ENSG00000259330	108	88	88	155	121	99	91	107	89	127	110	262	232	256	138	75	73	89	110	90	141	140	178	88	98	91	92	71	64	64	201	170	155	69	104	68	111	81	125	150	107	188	217	188	82	138	115	44	82
ENSG00000260914	441	443	438	487	514	419	342	442	419	516	534	560	569	545	563	317	408	399	446	473	402	426	499	403	404	366	427	298	395	294	417	539	449	321	431	361	412	375	487	484	358	531	558	597	332	461	506	245	336
ENSG00000261740	1274	1040	1091	1293	919	786	986	871	620	1145	1291	1464	1528	1576	1195	833	1121	1359	1259	1071	1193	1024	1372	925	874	845	1167	670	781	537	1222	1450	1479	761	990	854	912	704	1347	1419	1456	1539	1604	1863	686	1092	1057	657	970
ENSG00000262795	498	405	424	472	506	351	387	379	396	582	799	846	820	847	638	393	591	488	534	542	413	537	517	447	441	324	508	430	449	337	816	741	642	397	376	368	587	482	608	796	758	908	742	900	305	718	737	334	379
ENSG00000263528	369	342	341	343	297	231	197	213	187	458	493	536	549	553	360	226	170	395	349	342	337	356	397	245	242	173	180	290	390	292	543	508	487	247	271	157	240	243	525	464	473	443	376	438	157	314	289	128	281
ENSG00000265241	3156	2762	2869	3179	3174	2688	2115	2446	2185	2927	3549	3657	3793	3557	3286	2054	2054	2566	2854	2774	2537	2654	3252	2512	2576	1882	2317	2026	2314	1818	3143	3584	3086	2226	2668	1758	2149	1922	3191	3144	3174	3661	3528	3915	1670	2683	2862	1314	2403
ENSG00000269374	138	108	147	125	132	106	132	152	111	180	247	252	222	234	154	121	141	188	190	184	113	121	138	132	101	94	108	168	187	171	307	250	197	121	152	80	212	125	220	281	164	242	237	225	121	220	185	125	105
ENSG00000271303	769	731	694	716	1008	878	375	397	382	1214	1506	1682	1410	1679	1326	904	611	955	1180	999	706	681	968	947	1010	386	613	653	685	574	1111	1101	975	795	972	316	454	374	1313	1483	1240	1739	1684	1866	436	847	852	402	586
ENSG00000273604	12	9	10	19	16	15	10	13	13	20	24	29	26	26	20	13	16	11	11	10	17	14	20	15	16	15	21	8	8	7	19	17	14	13	12	8	14	11	20	25	14	34	38	41	16	20	23	10	9
ENSG00000273761	824	765	774	980	1108	898	677	952	868	924	1089	1196	1137	1275	1148	746	731	720	844	844	784	850	969	812	819	728	849	613	648	549	1098	1001	868	670	881	580	785	735	981	975	751	1259	1175	1269	615	845	959	449	627
ENSG00000273793	3	2	4	6	2	3	6	6	10	19	12	30	23	30	2	4	21	4	2	10	11	8	6	2	3	6	28	5	5	5	5	7	9	0	3	14	5	8	27	13	24	6	7	15	14	16	14	24	2
ENSG00000274538	243	180	214	325	543	434	223	316	270	624	718	818	718	764	796	447	528	297	278	264	370	363	511	487	596	311	789	174	246	182	386	504	501	506	564	276	269	296	591	715	749	1115	1233	1435	447	730	776	392	185
ENSG00000274671	187	183	192	211	198	151	133	194	142	192	214	244	214	240	200	161	124	150	159	153	169	182	170	129	114	160	150	141	146	116	242	219	217	107	188	135	166	165	225	247	181	237	282	256	120	154	156	76	142
ENSG00000275045	139	143	113	90	81	83	6	38	66	88	84	106	127	142	93	77	48	111	114	55	110	67	103	82	80	85	72	114	81	53	102	116	108	119	100	39	36	70	84	142	85	200	193	133	86	101	137	84	106
ENSG00000275575	73	97	96	131	99	72	73	100	71	135	185	306	256	323	105	67	95	79	96	110	93	110	111	87	77	62	89	92	86	54	201	173	162	86	82	71	111	112	138	128	125	225	214	198	78	231	196	88	56
ENSG00000275932	415	342	329	422	269	249	247	323	292	438	496	556	532	557	312	246	301	364	389	381	358	394	423	244	271	250	341	212	267	192	455	440	459	216	252	248	287	247	446	477	443	394	462	486	239	358	415	179	316
ENSG00000275993	292	238	237	272	112	116	173	268	307	458	383	259	240	333	96	73	352	215	227	227	211	207	238	61	84	259	466	137	168	107	228	213	184	54	61	247	299	226	460	491	331	234	216	251	314	360	460	198	222
ENSG00000276371	254	296	253	246	153	124	137	194	205	323	301	295	263	357	201	148	163	196	272	252	202	221	288	132	151	173	256	193	193	123	301	216	234	115	138	149	253	157	372	336	201	312	320	307	171	243	248	128	193
ENSG00000276776	252	272	265	256	189	138	108	136	135	241	302	248	219	313	197	115	112	261	304	258	189	197	186	144	140	148	147	198	152	142	304	218	234	129	145	95	157	144	295	309	190	293	268	266	127	169	188	84	192
ENSG00000277117	42	59	31	83	41	41	36	48	59	70	69	127	120	145	56	58	37	41	60	38	85	83	67	26	39	30	45	89	70	61	161	139	115	38	48	56	73	78	87	104	69	87	91	89	49	79	67	24	32
ENSG00000277273	513	161	458	312	340	237	121	311	309	445	601	325	452	543	160	243	316	225	423	315	409	369	317	280	207	290	363	135	318	201	529	519	354	176	299	270	356	278	427	510	475	492	331	563	217	373	338	198	391
ENSG00000277303	12	9	10	19	16	15	10	13	13	20	24	29	26	26	20	13	16	11	11	10	17	14	20	15	16	15	21	8	8	7	19	17	14	13	12	8	14	11	20	25	14	34	38	41	16	20	23	10	9
[truncated: 23 more rows]
[truncated: 66 more columns]

## Sheet: dPLYvNI
ensembl_gene_id	X10_10_NI_A	X10_10_NI_B	X10_10_NI_C	X19_10_NI_C	X24_10_NI_B	X24_10_NI_C	X31_10_NI_A	X31_10_NI_B	X31_10_NI_C	X10_10_23F_A	X10_10_23F_B	X19_10_23F_A	X19_10_23F_B	X19_10_23F_C	X24_10_23F_A	X24_10_23F_C	X31_10_23F_A	X10_10_6B_A	X10_10_6B_B	X10_10_6B_C	X19_10_6B_A	X19_10_6B_B	X19_10_6B_C	X24_10_6B_A	X24_10_6B_B	X30_10_6B_A	X30_10_6B_B	X10_10_dPLY_A	X10_10_dPLY_B	X10_10_dPLY_C	X19_10_dPLY_A	X19_10_dPLY_B	X19_10_dPLY_C	X24_10_dPLY_A	X24.10_Ply_B	X31_10_dPLY_A	X31_10_dPLY_B	X31_10_dPLY_C	X10_10_TIGR4_A	X10_10_TIGR4_B	X10_10_TIGR4_C	X24_10_TIGR4_A	X24_10_TIGR4_B	X24_10_TIGR4_C	X30_10_TIGR4_C	X31_10_TIGR4_A	X31_10_TIGR4_B	X31_10_TIGR4_C	norm.10_10_NI_A
[truncated: 220 more rows]
[truncated: 66 more columns]
