# Supplementary material for: Microinvasion by Streptococcus pneumoniae induces epithelial innate immunity during colonisation at the human mucosal surface
Source: Nat Commun. 2019 Jul 16;10:3060. doi: 10.1038/s41467-019-11005-2 (PMC6635362; doi:10.1038/s41467-019-11005-2)
Supplement: Supplementary file 5 — Supplementary Data 2 [file 41467_2019_11005_MOESM5_ESM.xlsx]

## Sheet: Pathways_REACTOME
Strain	name	nAnno	nOverlap	fold change	zscore	pvalue	adjp	members
23F	activated TAK1 mediates p38 MAPK activation	17	3	6.67	3.86	0.00085	0.0027	IRAK2, RIPK2, MAP2K3
23F	Activated TLR4 signalling	90	12	5.04	6.38	4.8e-07	8.7e-06	IRAK2, RIPK2, MAP2K3, UBE2N, NFKB2, NFKBIA, TICAM1, JUN, FOS, RELA, IKBKE, PELI1
23F	Activation of BH3-only proteins	16	3	7.09	4.02	0.00066	0.0024	PMAIP1, BBC3, BID
23F	Activation of Chaperone Genes by ATF6-alpha	10	3	11.3	5.4	8.6e-05	0.00047	DDIT3, XBP1, ATF4
23F	Activation of Chaperones by ATF6-alpha	12	3	9.45	4.83	0.0002	0.00085	DDIT3, XBP1, ATF4
23F	Activation of Genes by ATF4	25	7	10.6	7.92	1.4e-07	5.1e-06	DDIT3, ATF4, EXOSC4, IGFBP1, CCL2, CXCL8, ATF3
23F	Activation of NF-kappaB in B Cells	60	4	2.52	1.95	0.02	0.036	NFKBIA, RELA, PSMA7, BCL10
23F	Apoptosis	137	9	2.48	2.91	0.0031	0.0081	PMAIP1, BBC3, BID, PSMA7, TNFRSF1A, FAS, TNFRSF10B, CFLAR, TRAF2
23F	CD28 co-stimulation	28	3	4.05	2.67	0.0058	0.013	MAP3K8, MAP3K14, LYN
23F	Chemokine receptors bind chemokines	30	5	6.3	4.8	0.00011	0.00053	CCL2, CXCL8, CCL20, CXCL1, CXCL2
23F	Class A/1 (Rhodopsin-like receptors)	134	8	2.26	2.43	0.0085	0.017	CCL2, CXCL8, ADRB2, CCL20, CXCL1, CXCL2, EDN1, HCAR3
23F	Cytokine Signaling in Immune system	231	21	3.44	6.26	9.9e-08	5.1e-06	EIF4A1, IRAK2, RIPK2, UBE2N, NFKB2, RELA, PELI1, ICAM1, SOCS1, MAP3K8, SOCS3, LYN, EGR1, IFNGR1, IFNGR2, IL1A, IL1B, IL6, IRF1, CSF2, PML
23F	Diabetes pathways	119	9	2.86	3.39	0.0011	0.0034	DDIT3, XBP1, ATF4, EXOSC4, IGFBP1, CCL2, CXCL8, ATF3, KLF4
23F	Downstream Signaling Events Of B Cell Receptor (BCR)	91	6	2.49	2.37	0.0098	0.019	NFKBIA, RELA, PSMA7, BCL10, CDKN1A, NR4A1
23F	Downstream TCR signaling	27	5	7	5.15	5.7e-05	0.00033	RIPK2, UBE2N, NFKBIA, RELA, BCL10
23F	Extrinsic Pathway for Apoptosis	11	5	17.2	8.86	1.3e-07	5.1e-06	TNFRSF1A, FAS, TNFRSF10B, CFLAR, TRAF2
23F	G alpha (i) signalling events	100	6	2.27	2.11	0.016	0.029	CXCL8, CCL20, CXCL1, CXCL2, HCAR3, RGS19
23F	G1 Phase	36	4	4.2	3.18	0.0023	0.0063	CDKN1A, CCND1, CCND3, PPP2R2A
23F	GPCR downstream signaling	282	13	1.74	2.12	0.016	0.029	CXCL8, GNA15, ADRB2, RHOB, RHOG, ARHGEF2, CCL20, CXCL1, CXCL2, EDN1, HCAR3, ADM, RGS19
23F	GPVI-mediated activation cascade	28	3	4.05	2.67	0.0058	0.013	LYN, RHOB, RHOG
23F	Growth hormone receptor signaling	19	3	5.97	3.58	0.0013	0.0039	SOCS1, SOCS3, LYN
23F	Hemostasis	362	17	1.78	2.53	0.0063	0.013	LYN, GNA15, RHOB, RHOG, THBD, IRF1, TGFB1, PDGFB, BCAR1, SH2B3, HDAC2, F3, VEGFA, SOD1, PLAU, PLAUR, THBS1
23F	Immune System	748	37	1.87	4.29	2.4e-05	0.00017	EIF4A1, IRAK2, RIPK2, MAP2K3, UBE2N, NFKB2, NFKBIA, TICAM1, JUN, FOS, RELA, IKBKE, PELI1, PSMA7, BCL10, ICAM1, SOCS1, MAP3K8, MAP3K14, SOCS3, CDKN1A, ASB2, LYN, NR4A1, TRAF2, CFB, EGR1, IFNGR1, IFNGR2, IL1A, IL1B, IL6, IRF1, CSF2, PML, TNFAIP3, BIRC3
23F	Innate Immune System	196	17	3.28	5.37	2.8e-06	3.4e-05	IRAK2, RIPK2, MAP2K3, UBE2N, NFKB2, NFKBIA, TICAM1, JUN, FOS, RELA, IKBKE, PELI1, TRAF2, CFB, IRF1, TNFAIP3, BIRC3
23F	Interferon alpha/beta signaling	47	4	3.22	2.52	0.0075	0.015	SOCS1, SOCS3, EGR1, IRF1
23F	Interferon gamma signaling	51	7	5.19	4.96	4.7e-05	0.0003	ICAM1, SOCS1, SOCS3, IFNGR1, IFNGR2, IRF1, PML
23F	Interferon Signaling	133	10	2.84	3.55	0.00069	0.0024	EIF4A1, UBE2N, ICAM1, SOCS1, SOCS3, EGR1, IFNGR1, IFNGR2, IRF1, PML
23F	Interleukin-1 signaling	39	7	6.79	5.98	5.9e-06	5.8e-05	IRAK2, RIPK2, UBE2N, PELI1, MAP3K8, IL1A, IL1B
23F	Intrinsic Pathway for Apoptosis	28	3	4.05	2.67	0.0058	0.013	PMAIP1, BBC3, BID
23F	MAP kinase activation in TLR cascade	49	5	3.86	3.32	0.0017	0.0048	IRAK2, RIPK2, MAP2K3, JUN, FOS
23F	MyD88:Mal cascade initiated on plasma membrane	81	10	4.67	5.49	7.1e-06	6.5e-05	IRAK2, RIPK2, MAP2K3, UBE2N, NFKB2, NFKBIA, JUN, FOS, RELA, PELI1
23F	NFkB and MAP kinases activation mediated by TLR4 signaling repertoire	70	9	4.86	5.37	1.2e-05	9.3e-05	IRAK2, RIPK2, MAP2K3, NFKB2, NFKBIA, TICAM1, JUN, FOS, RELA
23F	NOD1/2 Signaling Pathway	30	5	6.3	4.8	0.00011	0.00053	IRAK2, RIPK2, UBE2N, TNFAIP3, BIRC3
23F	Nuclear Receptor transcription pathway	41	3	2.77	1.87	0.022	0.038	NR4A1, ESRRA, RARA
23F	Nucleotide-binding domain, leucine rich repeat containing receptor (NLR) signaling pathways	43	5	4.4	3.69	0.00083	0.0027	IRAK2, RIPK2, UBE2N, TNFAIP3, BIRC3
23F	p75 NTR receptor-mediated signalling	76	6	2.99	2.88	0.0037	0.0093	RIPK2, NFKBIA, RELA, ARHGEF2, HDAC2, SMPD2
23F	p75NTR signals via NF-kB	14	3	8.1	4.39	0.00038	0.0015	RIPK2, NFKBIA, RELA
23F	Peptide ligand-binding receptors	83	6	2.73	2.63	0.006	0.013	CCL2, CXCL8, CCL20, CXCL1, CXCL2, EDN1
23F	PERK regulated gene expression	28	7	9.45	7.39	3.8e-07	8.3e-06	DDIT3, ATF4, EXOSC4, IGFBP1, CCL2, CXCL8, ATF3
23F	PI3K events in ERBB2 signaling	42	4	3.6	2.79	0.0046	0.011	CDKN1A, NR4A1, HBEGF, EREG
23F	PI3K events in ERBB4 signaling	36	4	4.2	3.18	0.0023	0.0063	CDKN1A, NR4A1, HBEGF, EREG
23F	Platelet activation, signaling and aggregation	159	10	2.38	2.91	0.003	0.0079	LYN, GNA15, RHOB, RHOG, TGFB1, PDGFB, BCAR1, VEGFA, SOD1, THBS1
23F	Regulation of IFNG signaling	12	4	12.6	6.63	8.1e-06	6.8e-05	SOCS1, SOCS3, IFNGR1, IFNGR2
23F	Regulation of KIT signaling	16	3	7.09	4.02	0.00066	0.0024	SOCS1, LYN, SH2B3
23F	Response to elevated platelet cytosolic Ca2+	63	5	3	2.64	0.006	0.013	TGFB1, PDGFB, VEGFA, SOD1, THBS1
23F	RIG-I/MDA5 mediated induction of IFN-alpha/beta pathways	60	7	4.41	4.38	0.00015	0.00073	NFKB2, NFKBIA, RELA, IKBKE, TRAF2, IRF1, TNFAIP3
23F	RIP-mediated NFkB activation via DAI	17	4	8.9	5.38	5.7e-05	0.00033	NFKB2, NFKBIA, TICAM1, RELA
23F	Sema4D in semaphorin signaling	29	3	3.91	2.59	0.0066	0.014	RHOB, RHOG, RND1
23F	Sema4D induced cell migration and growth-cone collapse	25	3	4.54	2.92	0.0038	0.0095	RHOB, RHOG, RND1
23F	Signaling by Interleukins	99	13	4.97	6.57	2.2e-07	6e-06	IRAK2, RIPK2, UBE2N, NFKB2, RELA, PELI1, MAP3K8, SOCS3, LYN, IL1A, IL1B, IL6, CSF2
23F	Signaling by SCF-KIT	72	5	2.63	2.29	0.011	0.021	SOCS1, CDKN1A, LYN, NR4A1, SH2B3
23F	Signaling by TGF-beta Receptor Complex	61	4	2.48	1.92	0.022	0.038	MYC, TGFB1, TGIF1, JUNB
23F	Signaling by the B Cell Receptor (BCR)	116	7	2.28	2.3	0.011	0.021	NFKBIA, RELA, PSMA7, BCL10, CDKN1A, LYN, NR4A1
23F	SMAD2/SMAD3:SMAD4 heterotrimer regulates transcription	26	3	4.36	2.83	0.0044	0.011	MYC, TGIF1, JUNB
23F	TAK1 activates NFkB by phosphorylation and activation of IKKs complex	23	5	8.22	5.72	2.1e-05	0.00015	IRAK2, RIPK2, NFKB2, NFKBIA, RELA
23F	TCR signaling	39	5	4.85	3.98	0.00048	0.0019	RIPK2, UBE2N, NFKBIA, RELA, BCL10
23F	Toll Receptor Cascades	108	12	4.2	5.55	4e-06	4.4e-05	IRAK2, RIPK2, MAP2K3, UBE2N, NFKB2, NFKBIA, TICAM1, JUN, FOS, RELA, IKBKE, PELI1
23F	TRAF6 mediated induction of NFkB and MAP kinases upon TLR7/8 or 9 activation	73	10	5.18	5.93	2.5e-06	3.4e-05	IRAK2, RIPK2, MAP2K3, UBE2N, NFKB2, NFKBIA, JUN, FOS, RELA, PELI1
23F	TRAF6 mediated IRF7 activation	17	3	6.67	3.86	0.00085	0.0027	IKBKE, TRAF2, IRF1
23F	TRAF6 mediated NF-kB activation	21	4	7.2	4.69	0.00017	0.00078	NFKB2, NFKBIA, RELA, TRAF2
23F	Transcriptional activity of SMAD2/SMAD3:SMAD4 heterotrimer	37	3	3.07	2.08	0.016	0.029	MYC, TGIF1, JUNB
23F	Transcriptional Regulation of White Adipocyte Differentiation	63	6	3.6	3.43	0.0012	0.0037	RELA, CCND3, TGFB1, KLF4, CEBPB, CEBPD
23F	TRIF mediated TLR3 signaling	72	10	5.25	5.99	2.2e-06	3.4e-05	IRAK2, RIPK2, MAP2K3, NFKB2, NFKBIA, TICAM1, JUN, FOS, RELA, IKBKE
23F	Unfolded Protein Response	79	8	3.83	4.18	0.0002	0.00085	DDIT3, XBP1, ATF4, EXOSC4, IGFBP1, CCL2, CXCL8, ATF3
6B	Activated TLR4 signalling	90	4	6.83	4.52	0.00025	0.00053	RIPK2, NFKB2, NFKBIA, TICAM1
6B	Chemokine receptors bind chemokines	30	4	20.5	8.67	1e-06	3.1e-05	CXCL8, CCL20, CXCL1, CXCL2
6B	Class A/1 (Rhodopsin-like receptors)	134	5	5.74	4.5	0.00018	0.00041	CXCL8, ADRB2, CCL20, CXCL1, CXCL2
6B	Cytokine Signaling in Immune system	231	6	3.99	3.78	0.00055	0.001	RIPK2, NFKB2, MAP3K8, LYN, IL6, IRF1
6B	Fatty acid, triacylglycerol, and ketone body metabolism	154	3	3	2.04	0.017	0.02	CYP1A1, PPARA, TXNRD1
6B	G alpha (i) signalling events	100	4	6.15	4.21	0.0004	0.0008	CXCL8, CCL20, CXCL1, CXCL2
6B	GPCR downstream signaling	282	5	2.73	2.42	0.0084	0.011	CXCL8, ADRB2, CCL20, CXCL1, CXCL2
6B	GPCR ligand binding	198	5	3.88	3.35	0.0015	0.0023	CXCL8, ADRB2, CCL20, CXCL1, CXCL2
6B	Immune System	748	11	2.26	3.05	0.0015	0.0023	RIPK2, NFKB2, NFKBIA, TICAM1, MAP3K8, LYN, CFB, IL6, IRF1, TNFAIP3, BIRC3
6B	Innate Immune System	196	8	6.28	6.11	2.5e-06	3.3e-05	RIPK2, NFKB2, NFKBIA, TICAM1, CFB, IRF1, TNFAIP3, BIRC3
6B	MyD88:Mal cascade initiated on plasma membrane	81	3	5.7	3.45	0.0017	0.0024	RIPK2, NFKB2, NFKBIA
6B	NFkB and MAP kinases activation mediated by TLR4 signaling repertoire	70	4	8.79	5.31	7.4e-05	0.00025	RIPK2, NFKB2, NFKBIA, TICAM1
6B	NOD1/2 Signaling Pathway	30	3	15.4	6.39	3.5e-05	0.00015	RIPK2, TNFAIP3, BIRC3
6B	Nucleotide-binding domain, leucine rich repeat containing receptor (NLR) signaling pathways	43	3	10.7	5.18	0.00015	0.00041	RIPK2, TNFAIP3, BIRC3
6B	Peptide ligand-binding receptors	83	4	7.41	4.77	0.00017	0.00041	CXCL8, CCL20, CXCL1, CXCL2
6B	Platelet activation, signaling and aggregation	159	3	2.9	1.97	0.019	0.021	LYN, BCAR1, VEGFA
6B	PPARA Activates Gene Expression	94	3	4.91	3.1	0.003	0.004	CYP1A1, PPARA, TXNRD1
6B	RIG-I/MDA5 mediated induction of IFN-alpha/beta pathways	60	4	10.3	5.84	3.5e-05	0.00015	NFKB2, NFKBIA, IRF1, TNFAIP3
6B	RIP-mediated NFkB activation via DAI	17	3	27.1	8.73	3.3e-06	3.3e-05	NFKB2, NFKBIA, TICAM1
6B	Signaling by GPCR	366	6	2.52	2.45	0.0077	0.01	CXCL8, ADRB2, CCL20, CXCL1, CXCL2, HBEGF
6B	Signaling by Interleukins	99	5	7.77	5.51	3.3e-05	0.00015	RIPK2, NFKB2, MAP3K8, LYN, IL6
6B	TAK1 activates NFkB by phosphorylation and activation of IKKs complex	23	3	20.1	7.41	1.2e-05	8.9e-05	RIPK2, NFKB2, NFKBIA
6B	Toll Receptor Cascades	108	4	5.7	3.99	0.00057	0.001	RIPK2, NFKB2, NFKBIA, TICAM1
6B	TRAF6 mediated induction of NFkB and MAP kinases upon TLR7/8 or 9 activation	73	3	6.32	3.71	0.0012	0.0019	RIPK2, NFKB2, NFKBIA
6B	Transcriptional Regulation of White Adipocyte Differentiation	63	4	9.76	5.67	4.4e-05	0.00017	PPARA, KLF4, CEBPB, CEBPD
6B	TRIF mediated TLR3 signaling	72	4	8.54	5.22	8.5e-05	0.00025	RIPK2, NFKB2, NFKBIA, TICAM1
dPLY	Activated TLR4 signalling	90	8	7.59	6.87	7.1e-07	4.5e-06	RIPK2, NFKB2, NFKBIA, TICAM1, RELA, TBK1, IKBKE, PELI1
dPLY	Activation of IRF3/IRF7 mediated by TBK1/IKK epsilon	13	3	19.7	7.35	1.1e-05	3e-05	TICAM1, TBK1, IKBKE
dPLY	Activation of NF-kappaB in B Cells	60	3	4.27	2.78	0.005	0.0064	NFKBIA, RELA, BCL10
dPLY	Adaptive Immune System	453	10	1.89	2.16	0.014	0.017	RIPK2, NFKBIA, RELA, BCL10, NCK1, ICAM1, SOCS1, MAP3K8, LYN, NR4A1
dPLY	Apoptosis	137	5	3.12	2.74	0.0049	0.0064	PMAIP1, FAS, TNFRSF10B, CFLAR, TRAF2
dPLY	Chemokine receptors bind chemokines	30	6	17.1	9.62	3.3e-08	3.4e-07	CCL2, CXCL8, CCL20, CXCL1, CXCL2, CXCL10
dPLY	Class A/1 (Rhodopsin-like receptors)	134	8	5.1	5.24	2e-05	4.6e-05	CCL2, CXCL8, ADRB2, CCL20, CXCL1, CXCL2, CXCL10, HCAR3
dPLY	Cytokine Signaling in Immune system	231	15	5.55	7.72	3.6e-09	1.8e-07	RIPK2, NFKB2, RELA, PELI1, ICAM1, SOCS1, MAP3K8, LYN, IFNGR1, IFNGR2, IL1A, IL1B, IL6, IRF1, PML
dPLY	Downstream signal transduction	87	3	2.95	1.99	0.018	0.022	NCK1, NR4A1, BCAR1
dPLY	Downstream Signaling Events Of B Cell Receptor (BCR)	91	4	3.75	2.89	0.0039	0.0053	NFKBIA, RELA, BCL10, NR4A1
dPLY	Downstream TCR signaling	27	4	12.7	6.61	1.2e-05	3.1e-05	RIPK2, NFKBIA, RELA, BCL10
dPLY	Extrinsic Pathway for Apoptosis	11	4	31.1	10.9	8e-08	6.8e-07	FAS, TNFRSF10B, CFLAR, TRAF2
dPLY	G alpha (i) signalling events	100	6	5.13	4.54	0.00014	0.00029	CXCL8, CCL20, CXCL1, CXCL2, CXCL10, HCAR3
dPLY	GPCR downstream signaling	282	9	2.73	3.26	0.0013	0.002	CXCL8, GNA15, ADRB2, ARHGEF2, CCL20, CXCL1, CXCL2, CXCL10, HCAR3
dPLY	GPCR ligand binding	198	8	3.45	3.84	0.00041	0.00069	CCL2, CXCL8, ADRB2, CCL20, CXCL1, CXCL2, CXCL10, HCAR3
dPLY	Immune System	748	26	2.97	6.4	7.2e-09	1.8e-07	RIPK2, NFKB2, NFKBIA, TICAM1, RELA, TBK1, IKBKE, PELI1, BCL10, NCK1, ICAM1, SOCS1, MAP3K8, LYN, NR4A1, TRAF2, CFB, IFNGR1, IFNGR2, IL1A, IL1B, IL6, IRF1, PML, TNFAIP3, BIRC3
dPLY	Innate Immune System	196	13	5.67	7.26	2.9e-08	3.4e-07	RIPK2, NFKB2, NFKBIA, TICAM1, RELA, TBK1, IKBKE, PELI1, TRAF2, CFB, IRF1, TNFAIP3, BIRC3
dPLY	Interferon gamma signaling	51	6	10.1	7.07	1.6e-06	6.7e-06	ICAM1, SOCS1, IFNGR1, IFNGR2, IRF1, PML
dPLY	Interferon Signaling	133	6	3.85	3.63	0.00081	0.0012	ICAM1, SOCS1, IFNGR1, IFNGR2, IRF1, PML
dPLY	Interleukin-1 signaling	39	5	11	6.79	4.7e-06	1.5e-05	RIPK2, PELI1, MAP3K8, IL1A, IL1B
dPLY	MyD88:Mal cascade initiated on plasma membrane	81	5	5.27	4.22	0.00032	0.00061	RIPK2, NFKB2, NFKBIA, RELA, PELI1
dPLY	Negative regulators of RIG-I/MDA5 signaling	31	3	8.27	4.42	0.00042	0.00069	TBK1, IKBKE, TNFAIP3
dPLY	NFkB and MAP kinases activation mediated by TLR4 signaling repertoire	70	5	6.1	4.68	0.00014	0.00029	RIPK2, NFKB2, NFKBIA, TICAM1, RELA
dPLY	NOD1/2 Signaling Pathway	30	3	8.54	4.51	0.00037	0.00065	RIPK2, TNFAIP3, BIRC3
dPLY	Nucleotide-binding domain, leucine rich repeat containing receptor (NLR) signaling pathways	43	3	5.96	3.56	0.0015	0.0021	RIPK2, TNFAIP3, BIRC3
dPLY	p75 NTR receptor-mediated signalling	76	4	4.5	3.34	0.0018	0.0025	RIPK2, NFKBIA, RELA, ARHGEF2
dPLY	p75NTR signals via NF-kB	14	3	18.3	7.06	1.5e-05	3.7e-05	RIPK2, NFKBIA, RELA
dPLY	Peptide ligand-binding receptors	83	6	6.18	5.18	4.2e-05	9.4e-05	CCL2, CXCL8, CCL20, CXCL1, CXCL2, CXCL10
dPLY	Regulation of IFNG signaling	12	3	21.4	7.68	7.7e-06	2.2e-05	SOCS1, IFNGR1, IFNGR2
dPLY	RIG-I/MDA5 mediated induction of IFN-alpha/beta pathways	60	8	11.4	8.82	1.9e-08	3.3e-07	NFKB2, NFKBIA, RELA, TBK1, IKBKE, TRAF2, IRF1, TNFAIP3
dPLY	RIP-mediated NFkB activation via DAI	17	4	20.1	8.59	1e-06	5.2e-06	NFKB2, NFKBIA, TICAM1, RELA
dPLY	Signaling by GPCR	366	11	2.57	3.4	0.00084	0.0013	CCL2, CXCL8, GNA15, ADRB2, ARHGEF2, CCL20, CXCL1, CXCL2, CXCL10, HCAR3, HBEGF
dPLY	Signaling by Interleukins	99	9	7.77	7.41	1.4e-07	1e-06	RIPK2, NFKB2, RELA, PELI1, MAP3K8, LYN, IL1A, IL1B, IL6
dPLY	Signaling by PDGF	113	3	2.27	1.49	0.042	0.048	NCK1, NR4A1, BCAR1
dPLY	Signaling by SCF-KIT	72	3	3.56	2.38	0.0096	0.012	SOCS1, LYN, NR4A1
dPLY	Signaling by the B Cell Receptor (BCR)	116	6	4.42	4.06	0.00035	0.00064	NFKBIA, RELA, BCL10, NCK1, LYN, NR4A1
dPLY	Signalling by NGF	199	5	2.15	1.8	0.028	0.032	RIPK2, NFKBIA, RELA, NR4A1, ARHGEF2
dPLY	TAK1 activates NFkB by phosphorylation and activation of IKKs complex	23	4	14.9	7.25	5.2e-06	1.6e-05	RIPK2, NFKB2, NFKBIA, RELA
dPLY	TCR signaling	39	5	11	6.79	4.7e-06	1.5e-05	RIPK2, NFKBIA, RELA, BCL10, NCK1
dPLY	Toll Receptor Cascades	108	8	6.33	6.1	3.3e-06	1.2e-05	RIPK2, NFKB2, NFKBIA, TICAM1, RELA, TBK1, IKBKE, PELI1
dPLY	TRAF6 mediated induction of NFkB and MAP kinases upon TLR7/8 or 9 activation	73	5	5.85	4.55	0.00018	0.00035	RIPK2, NFKB2, NFKBIA, RELA, PELI1
dPLY	TRAF6 mediated IRF7 activation	17	4	20.1	8.59	1e-06	5.2e-06	TBK1, IKBKE, TRAF2, IRF1
dPLY	TRAF6 mediated NF-kB activation	21	4	16.3	7.63	3.2e-06	1.2e-05	NFKB2, NFKBIA, RELA, TRAF2
dPLY	Transcriptional Regulation of White Adipocyte Differentiation	63	4	5.42	3.85	0.00076	0.0012	RELA, KLF4, CEBPB, CEBPD
dPLY	TRIF mediated TLR3 signaling	72	7	8.31	6.8	1.4e-06	6.4e-06	RIPK2, NFKB2, NFKBIA, TICAM1, RELA, TBK1, IKBKE
TIGR4	activated TAK1 mediates p38 MAPK activation	17	4	5.68	4.02	0.00048	0.0031	IRAK2, MAPKAPK2, RIPK2, MAP2K3
TIGR4	Activated TLR4 signalling	90	20	5.37	8.69	4.3e-11	8e-09	IRAK2, MAPKAPK2, RIPK2, MAP2K3, UBE2N, NFKB2, NFKBIA, TICAM1, JUN, FOS, RELA, DUSP4, DUSP6, DUSP7, TRAF3, IKBKE, PPP2CA, PPP2CB, PELI1, PPP2R1B
TIGR4	Activation of Chaperone Genes by ATF6-alpha	10	3	7.25	4.11	0.00049	0.0031	DDIT3, XBP1, ATF4
TIGR4	Activation of Chaperones by ATF6-alpha	12	3	6.04	3.63	0.0011	0.0051	DDIT3, XBP1, ATF4
TIGR4	Activation of Genes by ATF4	25	6	5.8	5	4.8e-05	0.00049	DDIT3, ATF4, EXOSC4, CCL2, CXCL8, ATF3
TIGR4	Activation of IRF3/IRF7 mediated by TBK1/IKK epsilon	13	3	5.57	3.43	0.0015	0.0066	TICAM1, TRAF3, IKBKE
TIGR4	Activation of NF-kappaB in B Cells	60	6	2.42	2.29	0.011	0.031	NFKBIA, RELA, PSMC6, REL, BCL10, PSMC4
TIGR4	Adaptive Immune System	453	28	1.49	2.3	0.011	0.03	RIPK2, UBE2N, NFKBIA, RELA, PPP2CA, PPP2CB, PPP2R1B, PSMC6, REL, BCL10, PSMC4, NCK1, NRAS, ICAM1, SOCS1, UBE2B, MAP3K8, MAP3K14, SOCS3, SPSB1, ASB6, PJA1, CDKN1A, ASB1, ASB2, LYN, UBE2F, NR4A1
TIGR4	ARMS-mediated activation	16	3	4.53	2.94	0.0035	0.012	NRAS, NGF, CRK
TIGR4	Beta-catenin phosphorylation cascade	16	3	4.53	2.94	0.0035	0.012	PPP2CA, PPP2CB, PPP2R1B
TIGR4	Chemokine receptors bind chemokines	30	5	4.03	3.45	0.0012	0.0054	CCL2, CXCL8, CCL20, CXCL1, CXCL2
TIGR4	Circadian Clock	50	5	2.42	2.09	0.016	0.039	BHLHE40, NAMPT, PER2, CSNK1E, HIF1A
TIGR4	Class A/1 (Rhodopsin-like receptors)	134	10	1.8	1.96	0.022	0.049	CCL2, CXCL8, ADRB2, CCL20, CXCL1, CXCL2, EDN1, ADORA2B, BDKRB1, HCAR3
TIGR4	Costimulation by the CD28 family	48	6	3.02	2.92	0.0033	0.012	PPP2CA, PPP2CB, PPP2R1B, MAP3K8, MAP3K14, LYN
TIGR4	CTLA4 inhibitory signaling	19	4	5.08	3.71	0.00084	0.0045	PPP2CA, PPP2CB, PPP2R1B, LYN
TIGR4	Cytokine Signaling in Immune system	231	28	2.93	6.25	4.6e-08	1e-06	EIF4A1, EIF4E, IRAK2, RIPK2, UBE2N, NFKB2, RELA, PELI1, NRAS, ICAM1, SOCS1, MAP3K8, SOCS3, LYN, NUP153, CRK, EGR1, IFNGR1, IFNGR2, IL1A, IL1B, IL6, IRF1, IL7R, IRS2, CISH, CSF2, PML
TIGR4	DARPP-32 events	23	3	3.15	2.15	0.014	0.035	PPP2CA, PPP2CB, PPP2R1B
TIGR4	Destabilization of mRNA by Butyrate Response Factor 1 (BRF1)	17	3	4.26	2.8	0.0044	0.014	MAPKAPK2, EXOSC4, ZFP36L1
TIGR4	Destabilization of mRNA by Tristetraprolin (TTP)	17	3	4.26	2.8	0.0044	0.014	MAPKAPK2, EXOSC4, ZFP36
TIGR4	Diabetes pathways	119	10	2.03	2.36	0.0097	0.028	DDIT3, XBP1, ATF4, EXOSC4, CCL2, CXCL8, ATF3, STX1A, KLF4, ERN1
TIGR4	Downstream Signaling Events Of B Cell Receptor (BCR)	91	9	2.39	2.78	0.004	0.014	NFKBIA, RELA, PSMC6, REL, BCL10, PSMC4, NRAS, CDKN1A, NR4A1
TIGR4	Downstream TCR signaling	27	5	4.47	3.76	0.00067	0.0038	RIPK2, UBE2N, NFKBIA, RELA, BCL10
TIGR4	ERK/MAPK targets	21	6	6.9	5.63	1.3e-05	0.00016	DUSP4, DUSP6, DUSP7, PPP2CA, PPP2CB, PPP2R1B
TIGR4	ERKs are inactivated	12	6	12.1	7.98	1.2e-07	1.9e-06	DUSP4, DUSP6, DUSP7, PPP2CA, PPP2CB, PPP2R1B
TIGR4	Extrinsic Pathway for Apoptosis	11	4	8.78	5.37	4.4e-05	0.00048	TNFRSF1A, FAS, TNFRSF10B, CFLAR
TIGR4	G1 Phase	36	10	6.71	7.15	1.1e-07	1.9e-06	PPP2CA, PPP2CB, PPP2R1B, CDKN1A, E2F3, CDK7, CCND1, E2F5, CCND3, PPP2R2A
TIGR4	Glycolysis	25	3	2.9	1.98	0.018	0.042	PPP2CA, PPP2CB, PPP2R1B
TIGR4	GPCR ligand binding	198	14	1.71	2.12	0.016	0.039	CCL2, CXCL8, ADRB2, CCL20, CXCL1, CXCL2, EDN1, ADORA2B, BDKRB1, HCAR3, FZD5, ADM, CD55, PTHLH
TIGR4	GRB2 events in ERBB2 signaling	22	3	3.29	2.24	0.012	0.031	NRAS, HBEGF, EREG
TIGR4	Growth hormone receptor signaling	19	5	6.36	4.86	8e-05	0.00072	SOCS1, SOCS3, LYN, IRS2, CISH
TIGR4	Hemostasis	362	25	1.67	2.75	0.0036	0.012	PPP2CA, PPP2CB, PPP2R1B, NRAS, LYN, GNA15, H3F3B, CRK, RHOB, ATP1B1, SLC16A3, THBD, IRF1, TGFB1, PDGFB, BCAR1, ZFPM1, SH2B3, HDAC2, F3, VEGFA, PLAT, PLAU, PLAUR, THBS1
TIGR4	Immune System	748	61	1.97	6.02	1.1e-08	2.9e-07	EIF4A1, EIF4E, IRAK2, MAPKAPK2, RIPK2, MAP2K3, UBE2N, NFKB2, NFKBIA, TICAM1, JUN, FOS, RELA, DUSP4, DUSP6, DUSP7, TRAF3, IKBKE, PPP2CA, PPP2CB, PELI1, PPP2R1B, PSMC6, REL, BCL10, PSMC4, NCK1, NRAS, ICAM1, SOCS1, UBE2B, MAP3K8, MAP3K14, SOCS3, SPSB1, ASB6, PJA1, CDKN1A, ASB1, ASB2, LYN, UBE2F, NR4A1, NUP153, CRK, CD55, CFB, EGR1, IFNGR1, IFNGR2, IL1A, IL1B, IL6, IRF1, IL7R, IRS2, CISH, CSF2, PML, …
TIGR4	Inhibition of replication initiation of damaged DNA by RB1/E2F1	12	3	6.04	3.63	0.0011	0.0051	PPP2CA, PPP2CB, PPP2R1B
TIGR4	Innate Immune System	196	25	3.08	6.19	8e-08	1.5e-06	IRAK2, MAPKAPK2, RIPK2, MAP2K3, UBE2N, NFKB2, NFKBIA, TICAM1, JUN, FOS, RELA, DUSP4, DUSP6, DUSP7, TRAF3, IKBKE, PPP2CA, PPP2CB, PELI1, PPP2R1B, CD55, CFB, IRF1, TNFAIP3, BIRC3
TIGR4	Interferon gamma signaling	51	7	3.31	3.45	0.001	0.0051	ICAM1, SOCS1, SOCS3, IFNGR1, IFNGR2, IRF1, PML
TIGR4	Interferon Signaling	133	12	2.18	2.87	0.0031	0.012	EIF4A1, EIF4E, UBE2N, ICAM1, SOCS1, SOCS3, NUP153, EGR1, IFNGR1, IFNGR2, IRF1, PML
TIGR4	Interleukin-1 signaling	39	7	4.33	4.35	0.00015	0.0012	IRAK2, RIPK2, UBE2N, PELI1, MAP3K8, IL1A, IL1B
TIGR4	MAP kinase activation in TLR cascade	49	12	5.91	7.19	5e-08	1e-06	IRAK2, MAPKAPK2, RIPK2, MAP2K3, JUN, FOS, DUSP4, DUSP6, DUSP7, PPP2CA, PPP2CB, PPP2R1B
TIGR4	MAPK targets/ Nuclear events mediated by MAP kinases	30	9	7.25	7.13	1.7e-07	2.5e-06	MAPKAPK2, JUN, FOS, DUSP4, DUSP6, DUSP7, PPP2CA, PPP2CB, PPP2R1B
TIGR4	Metabolism of polyamines	15	4	6.44	4.39	0.00025	0.0018	SMOX, AMD1, ENOPH1, MTAP
TIGR4	Mitotic G1-G1/S phases	133	13	2.36	3.31	0.0011	0.0051	PPP2CA, PPP2CB, PPP2R1B, PSMC6, PSMC4, CDKN1A, E2F3, CDK7, CCND1, E2F5, MYC, CCND3, PPP2R2A
TIGR4	MyD88:Mal cascade initiated on plasma membrane	81	17	5.07	7.68	2.7e-09	8.3e-08	IRAK2, MAPKAPK2, RIPK2, MAP2K3, UBE2N, NFKB2, NFKBIA, JUN, FOS, RELA, DUSP4, DUSP6, DUSP7, PPP2CA, PPP2CB, PELI1, PPP2R1B
TIGR4	NF-kB is activated and signals survival	11	3	6.59	3.86	0.00075	0.0041	NFKBIA, RELA, NGF
TIGR4	NFkB and MAP kinases activation mediated by TLR4 signaling repertoire	70	16	5.52	7.92	1.7e-09	6.5e-08	IRAK2, MAPKAPK2, RIPK2, MAP2K3, NFKB2, NFKBIA, TICAM1, JUN, FOS, RELA, DUSP4, DUSP6, DUSP7, PPP2CA, PPP2CB, PPP2R1B
TIGR4	NGF signalling via TRKA from the plasma membrane	124	13	2.53	3.59	0.00053	0.0032	MAPKAPK2, DUSP4, DUSP6, DUSP7, PPP2CA, PPP2CB, PPP2R1B, NRAS, CDKN1A, NR4A1, NGF, CRK, IRS2
TIGR4	NOD1/2 Signaling Pathway	30	5	4.03	3.45	0.0012	0.0054	IRAK2, RIPK2, UBE2N, TNFAIP3, BIRC3
TIGR4	Nuclear Events (kinase and transcription factor activation)	24	7	7.04	6.17	3.1e-06	3.9e-05	MAPKAPK2, DUSP4, DUSP6, DUSP7, PPP2CA, PPP2CB, PPP2R1B
TIGR4	Nucleotide-binding domain, leucine rich repeat containing receptor (NLR) signaling pathways	43	5	2.81	2.48	0.0079	0.024	IRAK2, RIPK2, UBE2N, TNFAIP3, BIRC3
TIGR4	p75NTR signals via NF-kB	14	4	6.9	4.59	0.00017	0.0013	RIPK2, NFKBIA, RELA, NGF
TIGR4	Peptide ligand-binding receptors	83	7	2.04	1.98	0.021	0.047	CCL2, CXCL8, CCL20, CXCL1, CXCL2, EDN1, BDKRB1
TIGR4	PERK regulated gene expression	28	6	5.18	4.61	0.00011	0.0009	DDIT3, ATF4, EXOSC4, CCL2, CXCL8, ATF3
TIGR4	PI3K events in ERBB4 signaling	36	4	2.68	2.11	0.015	0.039	CDKN1A, NR4A1, HBEGF, EREG
TIGR4	PI3K/AKT activation	35	4	2.76	2.17	0.014	0.035	CDKN1A, NR4A1, NGF, IRS2
TIGR4	Platelet sensitization by LDL	14	3	5.18	3.25	0.0021	0.0085	PPP2CA, PPP2CB, PPP2R1B
TIGR4	Pre-NOTCH Transcription and Translation	26	3	2.79	1.9	0.021	0.047	JUN, E2F3, CCND1
TIGR4	Prolonged ERK activation events	18	3	4.03	2.67	0.0055	0.017	NRAS, NGF, CRK
TIGR4	Regulation of Hypoxia-inducible Factor (HIF) by Oxygen	23	3	3.15	2.15	0.014	0.035	HIF1A, VEGFA, EGLN3
TIGR4	Regulation of IFNG signaling	12	4	8.05	5.08	7.2e-05	0.00067	SOCS1, SOCS3, IFNGR1, IFNGR2
TIGR4	Regulation of KIT signaling	16	3	4.53	2.94	0.0035	0.012	SOCS1, LYN, SH2B3
TIGR4	Regulation of mRNA Stability by Proteins that Bind AU-rich Elements	81	7	2.09	2.05	0.018	0.042	MAPKAPK2, EXOSC4, PSMC6, PSMC4, HSPA1B, ZFP36L1, ZFP36
TIGR4	RIG-I/MDA5 mediated induction of IFN-alpha/beta pathways	60	7	2.82	2.95	0.003	0.012	NFKB2, NFKBIA, RELA, TRAF3, IKBKE, IRF1, TNFAIP3
TIGR4	RIP-mediated NFkB activation via DAI	17	4	5.68	4.02	0.00048	0.0031	NFKB2, NFKBIA, TICAM1, RELA
TIGR4	RNA Polymerase I Transcription Initiation	24	3	3.02	2.06	0.016	0.039	CDK7, POLR1C, TAF1A
TIGR4	RNA Polymerase I Transcription Termination	21	3	3.45	2.34	0.0098	0.028	CDK7, POLR1C, TAF1A
TIGR4	SHC1 events in ERBB4 signaling	20	3	3.62	2.44	0.0082	0.025	NRAS, HBEGF, EREG
TIGR4	Signaling by GPCR	366	23	1.52	2.15	0.015	0.039	PPP2CA, PPP2CB, PPP2R1B, CCL2, CXCL8, NRAS, GNA15, ADRB2, RHOB, ARHGEF2, CCL20, CXCL1, CXCL2, EDN1, ADORA2B, BDKRB1, HCAR3, FZD5, ADM, CD55, PTHLH, RGS19, HBEGF
TIGR4	Signaling by Interleukins	99	16	3.9	6.07	4.2e-07	5.6e-06	IRAK2, RIPK2, UBE2N, NFKB2, RELA, PELI1, NRAS, MAP3K8, SOCS3, LYN, CRK, IL1A, IL1B, IL6, IL7R, CSF2
TIGR4	Signaling by PDGF	113	9	1.92	2.07	0.018	0.042	NCK1, NRAS, CDKN1A, NR4A1, CRK, PDGFB, BCAR1, PLAT, THBS1
TIGR4	Signaling by TGF-beta Receptor Complex	61	7	2.77	2.89	0.0033	0.012	E2F5, MYC, TGFB1, SMAD3, TGIF1, CCNT1, JUNB
TIGR4	Signaling by the B Cell Receptor (BCR)	116	11	2.29	2.92	0.0028	0.011	NFKBIA, RELA, PSMC6, REL, BCL10, PSMC4, NCK1, NRAS, CDKN1A, LYN, NR4A1
TIGR4	Signalling by NGF	199	18	2.18	3.55	0.00049	0.0031	MAPKAPK2, RIPK2, NFKBIA, RELA, DUSP4, DUSP6, DUSP7, PPP2CA, PPP2CB, PPP2R1B, NRAS, CDKN1A, NR4A1, NGF, CRK, ARHGEF2, IRS2, HDAC2
TIGR4	Signalling to ERKs	32	4	3.02	2.38	0.0093	0.028	MAPKAPK2, NRAS, NGF, CRK
TIGR4	Signalling to RAS	24	3	3.02	2.06	0.016	0.039	MAPKAPK2, NRAS, NGF
TIGR4	SMAD2/SMAD3:SMAD4 heterotrimer regulates transcription	26	6	5.57	4.86	6.3e-05	0.00062	E2F5, MYC, SMAD3, TGIF1, CCNT1, JUNB
TIGR4	Spry regulation of FGF signaling	14	3	5.18	3.25	0.0021	0.0085	PPP2CA, PPP2CB, SPRY2
TIGR4	TAK1 activates NFkB by phosphorylation and activation of IKKs complex	23	5	5.25	4.25	0.00026	0.0019	IRAK2, RIPK2, NFKB2, NFKBIA, RELA
TIGR4	TCR signaling	39	6	3.72	3.54	0.00093	0.0048	RIPK2, UBE2N, NFKBIA, RELA, BCL10, NCK1
TIGR4	Toll Receptor Cascades	108	20	4.47	7.59	1.6e-09	6.5e-08	IRAK2, MAPKAPK2, RIPK2, MAP2K3, UBE2N, NFKB2, NFKBIA, TICAM1, JUN, FOS, RELA, DUSP4, DUSP6, DUSP7, TRAF3, IKBKE, PPP2CA, PPP2CB, PELI1, PPP2R1B
TIGR4	TRAF6 mediated induction of NFkB and MAP kinases upon TLR7/8 or 9 activation	73	17	5.62	8.28	4.3e-10	2.7e-08	IRAK2, MAPKAPK2, RIPK2, MAP2K3, UBE2N, NFKB2, NFKBIA, JUN, FOS, RELA, DUSP4, DUSP6, DUSP7, PPP2CA, PPP2CB, PELI1, PPP2R1B
TIGR4	TRAF6 mediated NF-kB activation	21	3	3.45	2.34	0.0098	0.028	NFKB2, NFKBIA, RELA
TIGR4	Transcriptional activity of SMAD2/SMAD3:SMAD4 heterotrimer	37	6	3.92	3.7	0.00067	0.0038	E2F5, MYC, SMAD3, TGIF1, CCNT1, JUNB
TIGR4	Transcriptional Regulation of White Adipocyte Differentiation	63	7	2.68	2.8	0.0041	0.014	RELA, CCND3, EGR2, TGFB1, KLF4, CEBPB, CEBPD
TIGR4	TRIF mediated TLR3 signaling	72	17	5.7	8.36	3.4e-10	2.7e-08	IRAK2, MAPKAPK2, RIPK2, MAP2K3, NFKB2, NFKBIA, TICAM1, JUN, FOS, RELA, DUSP4, DUSP6, DUSP7, IKBKE, PPP2CA, PPP2CB, PPP2R1B
TIGR4	Unfolded Protein Response	79	8	2.45	2.69	0.005	0.016	DDIT3, XBP1, ATF4, EXOSC4, CCL2, CXCL8, ATF3, ERN1
