# Supplementary material for: Microinvasion by Streptococcus pneumoniae induces epithelial innate immunity during colonisation at the human mucosal surface
Source: Nat Commun. 2019 Jul 16;10:3060. doi: 10.1038/s41467-019-11005-2 (PMC6635362; doi:10.1038/s41467-019-11005-2)
Supplement: Supplementary file 6 — Supplementary Data 3 [file 41467_2019_11005_MOESM6_ESM.xlsx]

## Sheet: 6B
TF	JASPAR ID	Class	Family	Tax Group	IC	GC Content	Target gene hits	Target gene non-hits	Background gene hits	Background gene non-hits	Target TFBS hits	Target TFBS nucleotide rate	Background TFBS hits	Background TFBS nucleotide rate	Z-score	Fisher score
TP53	MA0106.1	Zinc-coordinating	Loop-Sheet-Helix	vertebrates	26.239	0.603	1	43	8	24744	1	0.000331	8	4.45e-06	37.078	4.144
RELA	MA0107.1	Ig-fold	Rel	vertebrates	14.757	0.567	26	18	7171	17581	68	0.0112	13690	0.0038	29.673	10.383
NF-kappaB	MA0061.1	Ig-fold	Rel	vertebrates	13.345	0.621	32	12	8381	16371	82	0.0136	18865	0.00524	28.28	15.614
REL	MA0101.1	Ig-fold	Rel	vertebrates	10.515	0.559	31	13	10514	14238	108	0.0178	29250	0.00813	26.611	8.705
ESR1	MA0112.2	Zinc-coordinating	Hormone-nuclear Receptor	vertebrates	13.563	0.594	4	40	345	24407	4	0.00132	355	0.000197	19.557	5.696
NFKB1	MA0105.1	Ig-fold	Rel	vertebrates	15.627	0.758	16	28	3946	20806	26	0.00473	6372	0.00195	15.459	7.114
NFE2L2	MA0150.1	Zipper-Type	Leucine Zipper	vertebrates	14.394	0.486	20	24	5635	19117	31	0.00564	8970	0.00274	13.575	7.196
STAT1	MA0137.2	Ig-fold	Stat	vertebrates	13.119	0.452	17	27	6394	18358	33	0.00818	10990	0.00458	13.085	3.154
Klf4	MA0039.2	Zinc-coordinating	BetaBetaAlpha-zinc finger	vertebrates	12.618	0.771	36	8	13645	11107	198	0.0327	88731	0.0247	12.784	8.553
FEV	MA0156.1	Winged Helix-Turn-Helix	Ets	vertebrates	12.121	0.442	36	8	15402	9350	189	0.025	81722	0.0182	12.551	5.463
HNF4A	MA0114.1	Zinc-coordinating	Hormone-nuclear Receptor	vertebrates	9.617	0.522	18	26	6389	18363	33	0.00709	11240	0.00406	11.688	3.882
GABPA	MA0062.2	Winged Helix-Turn-Helix	Ets	vertebrates	13.335	0.647	22	22	9355	15397	56	0.0102	20927	0.0064	11.651	2.707
SPIB	MA0081.1	Winged Helix-Turn-Helix	Ets	vertebrates	9.06	0.466	37	7	17547	7205	368	0.0426	175639	0.0342	11.378	3.382
NR2F1	MA0017.1	Zinc-coordinating	Hormone-nuclear Receptor	vertebrates	15.924	0.478	13	31	3735	21017	17	0.00393	5073	0.00197	10.817	4.508
CTCF	MA0139.1	Zinc-coordinating	BetaBetaAlpha-zinc finger	vertebrates	17.205	0.645	12	32	3236	21516	13	0.00408	3982	0.0021	10.588	4.683
SP1	MA0079.2	Zinc-coordinating	BetaBetaAlpha-zinc finger	vertebrates	11.129	0.82	32	12	12391	12361	172	0.0284	79797	0.0222	10.433	6.27
NR3C1	MA0113.1	Zinc-coordinating	Hormone-nuclear Receptor	vertebrates	14.749	0.432	9	35	2522	22230	11	0.00327	3161	0.00158	10.42	3.463
HLF	MA0043.1	Zipper-Type	Leucine Zipper	vertebrates	11.147	0.394	18	26	5508	19244	29	0.00575	9969	0.00332	10.338	5.456
SPI1	MA0080.2	Winged Helix-Turn-Helix	Ets	vertebrates	9.64	0.435	36	8	15792	8960	207	0.0239	95792	0.0186	9.654	4.872
CREB1	MA0018.2	Zipper-Type	Leucine Zipper	vertebrates	10.139	0.523	26	18	9204	15548	52	0.00688	19712	0.00438	9.255	5.951
HNF1A	MA0046.1	Helix-Turn-Helix	Homeo	vertebrates	15.548	0.259	10	34	3044	21708	14	0.00324	4352	0.00169	9.203	3.261
ELF5	MA0136.1	Winged Helix-Turn-Helix	Ets	vertebrates	8.693	0.429	35	9	16547	8205	238	0.0354	117435	0.0294	8.777	3.04
ELK1	MA0028.1	Winged Helix-Turn-Helix	Ets	vertebrates	8.812	0.568	31	13	13642	11110	118	0.0195	54748	0.0152	8.603	3.588
Tcfcp2l1	MA0145.1	Other	CP2	vertebrates	11.65	0.609	23	21	10591	14161	70	0.0162	32190	0.0125	8.109	2.024
NR1H2::RXRA	MA0115.1	Zinc-coordinating	Hormone-nuclear Receptor	vertebrates	27.878	0.445	1	43	99	24653	1	0.000281	100	4.72e-05	8.069	1.814
NFIL3	MA0025.1	Zipper-Type	Leucine Zipper	vertebrates	14.139	0.265	15	29	6731	18021	39	0.00709	15828	0.00484	7.955	1.642
AP1	MA0099.2	Zipper-Type	Leucine Zipper	vertebrates	9.193	0.405	38	6	16390	8362	231	0.0267	113253	0.022	7.855	6.068
CEBPA	MA0102.2	Zipper-Type	Leucine Zipper	vertebrates	8.712	0.358	33	11	12828	11924	118	0.0176	55606	0.0139	7.641	6.554
RUNX1	MA0002.2	Ig-fold	Runt	vertebrates	10.401	0.502	33	11	13641	11111	121	0.022	58648	0.0179	7.533	5.239
Zfp423	MA0116.1	Zinc-coordinating	BetaBetaAlpha-zinc finger	vertebrates	17.925	0.679	19	25	5691	19061	25	0.0062	10149	0.00423	7.426	6.036
USF1	MA0093.1	Zipper-Type	Helix-Loop-Helix	vertebrates	11.29	0.643	23	21	9330	15422	54	0.00625	21993	0.00428	7.391	3.363
MZF1_5-13	MA0057.1	Zinc-coordinating	BetaBetaAlpha-zinc finger	vertebrates	9.4	0.588	35	9	13425	11327	157	0.0259	77649	0.0216	7.386	7.727
Mycn	MA0104.2	Zipper-Type	Helix-Loop-Helix	vertebrates	11.104	0.699	20	24	8332	16420	45	0.00744	18928	0.00526	7.378	2.663
HIF1A::ARNT	MA0259.1	Zipper-Type	Helix-Loop-Helix	vertebrates	9.74	0.657	27	17	10914	13838	84	0.0111	37662	0.00837	7.359	4.14
HOXA5	MA0158.1	Helix-Turn-Helix	Homeo	vertebrates	8.759	0.315	36	8	17629	7123	392	0.0518	205993	0.0458	7.095	2.539
ESR2	MA0258.1	Zinc-coordinating	Hormone-nuclear Receptor	vertebrates	13.618	0.546	8	36	2219	22533	8	0.00238	2670	0.00134	6.979	3.217
Stat3	MA0144.1	Ig-fold	Stat	vertebrates	13.601	0.505	26	18	9883	14869	53	0.00876	23645	0.00657	6.64	4.835
ELK4	MA0076.1	Winged Helix-Turn-Helix	Ets	vertebrates	14.123	0.583	14	30	6034	18718	24	0.00357	9342	0.00234	6.243	1.804
TEAD1	MA0090.1	Helix-Turn-Helix	Homeo	vertebrates	15.678	0.507	14	30	5222	19530	21	0.00416	8446	0.00282	6.221	2.739
MEF2A	MA0052.1	Other Alpha-Helix	MADS	vertebrates	15.709	0.179	17	27	7006	17746	36	0.00595	15631	0.00434	5.978	2.4
SRF	MA0083.1	Other Alpha-Helix	MADS	vertebrates	17.965	0.466	4	40	908	23844	4	0.000793	1019	0.00034	5.943	2.557
FOXF2	MA0030.1	Winged Helix-Turn-Helix	Forkhead	vertebrates	14.824	0.334	13	31	4097	20655	16	0.0037	6459	0.00251	5.803	3.779
MZF1_1-4	MA0056.1	Zinc-coordinating	BetaBetaAlpha-zinc finger	vertebrates	8.586	0.725	37	7	16863	7889	380	0.0377	201000	0.0335	5.689	4.289
TLX1::NFIC	MA0119.1	Helix-Turn-Helix::Other	Homeo::Nuclear Factor I-CCAAT-binding	vertebrates	19.665	0.598	4	40	1066	23686	4	0.000926	1162	0.000452	5.384	2.115
Sox2	MA0143.1	Other Alpha-Helix	High Mobility Group	vertebrates	12.951	0.361	7	37	2809	21943	10	0.00248	3844	0.0016	5.342	1.479
INSM1	MA0155.1	Zinc-coordinating	BetaBetaAlpha-zinc finger	vertebrates	14.862	0.667	19	25	7588	17164	38	0.00754	17685	0.0059	5.24	2.923
IRF1	MA0050.1	Winged Helix-Turn-Helix	IRF	vertebrates	16.008	0.383	18	26	6075	18677	26	0.00516	11517	0.00384	5.202	4.394
RXRA::VDR	MA0074.1	Zinc-coordinating	Hormone-nuclear Receptor	vertebrates	20.451	0.527	1	43	453	24299	2	0.000496	475	0.000198	5.063	0.586
Pax5	MA0014.1	Helix-Turn-Helix	Homeo	vertebrates	12.432	0.575	4	40	1224	23528	4	0.00132	1364	0.000758	4.968	1.759
Arnt	MA0004.1	Zipper-Type	Helix-Loop-Helix	vertebrates	10.992	0.642	16	28	7052	17700	33	0.00327	13904	0.00232	4.839	1.826
PPARG::RXRA	MA0065.2	Zinc-coordinating	Hormone-nuclear Receptor	vertebrates	11.663	0.547	12	32	6067	18685	24	0.00595	11080	0.00462	4.801	0.94
NR4A2	MA0160.1	Zinc-coordinating	Hormone-nuclear Receptor	vertebrates	10.165	0.491	34	10	13896	10856	117	0.0155	60034	0.0133	4.535	5.809
MAX	MA0058.1	Zipper-Type	Helix-Loop-Helix	vertebrates	12.685	0.571	19	25	7993	16759	34	0.00562	15900	0.00442	4.424	2.458
Sox17	MA0078.1	Other Alpha-Helix	High Mobility Group	vertebrates	10.502	0.384	30	14	13879	10873	126	0.0187	65883	0.0165	4.362	2.659
NFATC2	MA0152.1	Ig-fold	Rel	vertebrates	9.859	0.346	36	8	15176	9576	184	0.0213	97757	0.019	4.078	5.82
MYC::MAX	MA0059.1	Zipper-Type	Helix-Loop-Helix	vertebrates	14.237	0.602	6	38	3436	21316	11	0.002	4535	0.00139	4.002	0.537
Arnt::Ahr	MA0006.1	Zipper-Type	Helix-Loop-Helix	vertebrates	9.532	0.715	35	9	13597	11155	128	0.0127	66086	0.011	3.927	7.409
Myc	MA0147.1	Zipper-Type	Helix-Loop-Helix	vertebrates	11.157	0.686	15	29	8288	16464	38	0.00628	18476	0.00513	3.917	0.649
RXR::RAR_DR5	MA0159.1	Zinc-coordinating	Hormone-nuclear Receptor	vertebrates	16.004	0.535	4	40	1313	23439	4	0.00112	1499	0.000708	3.768	1.588
SOX9	MA0077.1	Other Alpha-Helix	High Mobility Group	vertebrates	9.079	0.358	22	22	11417	13335	80	0.0119	41403	0.0104	3.735	1.03
Gfi	MA0038.1	Zinc-coordinating	BetaBetaAlpha-zinc finger	vertebrates	9.47	0.391	31	13	13731	11021	123	0.0203	65844	0.0183	3.715	3.48
NHLH1	MA0048.1	Zipper-Type	Helix-Loop-Helix	vertebrates	14.132	0.674	13	31	5783	18969	21	0.00416	9874	0.00329	3.711	1.554
EBF1	MA0154.1	Zipper-Type	Helix-Loop-Helix	vertebrates	11.564	0.648	29	15	11288	13464	75	0.0124	39149	0.0109	3.578	5.231
FOXO3	MA0157.1	Winged Helix-Turn-Helix	Forkhead	vertebrates	11.734	0.298	29	15	13611	11141	128	0.0169	69410	0.0154	2.965	2.35
Esrrb	MA0141.1	Zinc-coordinating	Hormone-nuclear Receptor	vertebrates	12.806	0.524	24	20	10167	14585	50	0.00992	26346	0.00878	2.96	3.008
Pou5f1	MA0142.1	Helix-Turn-Helix	Homeo	vertebrates	14.808	0.308	7	37	3402	21350	11	0.00273	5205	0.00217	2.904	0.912
Nkx2-5	MA0063.1	Helix-Turn-Helix	Homeo	vertebrates	8.27	0.218	32	12	16973	7779	350	0.0405	197210	0.0384	2.72	1.08
FOXI1	MA0042.1	Winged Helix-Turn-Helix	Forkhead	vertebrates	13.183	0.263	26	18	11680	13072	90	0.0178	49366	0.0165	2.668	2.57
Zfx	MA0146.1	Zinc-coordinating	BetaBetaAlpha-zinc finger	vertebrates	13.077	0.749	25	19	9872	14880	61	0.0141	33238	0.0129	2.56	4.064
Egr1	MA0162.1	Zinc-coordinating	BetaBetaAlpha-zinc finger	vertebrates	14.456	0.739	13	31	6364	18388	24	0.00436	12188	0.00373	2.542	1.099
T	MA0009.1	Beta-Hairpin-Ribbon	T	vertebrates	17.863	0.452	5	39	1811	22941	5	0.000909	2114	0.000646	2.464	1.524
FOXD1	MA0031.1	Winged Helix-Turn-Helix	Forkhead	vertebrates	11.926	0.275	26	18	13087	11665	114	0.0151	62921	0.014	2.257	1.383
TBP	MA0108.2	Beta-sheet	TATA-binding	vertebrates	10.086	0.377	21	23	10389	14363	61	0.0151	33775	0.0141	2.164	1.323
Myb	MA0100.1	Helix-Turn-Helix	Myb	vertebrates	9.883	0.591	32	12	13518	11234	106	0.014	58600	0.013	2.126	4.533
ZNF354C	MA0130.1	Zinc-coordinating	BetaBetaAlpha-zinc finger	vertebrates	8.958	0.615	38	6	17566	7186	365	0.0362	207738	0.0346	2.087	4.256
Prrx2	MA0075.1	Helix-Turn-Helix	Homeo	vertebrates	9.063	0.027	31	13	15063	9689	218	0.018	123270	0.0171	1.668	2.085
Pax6	MA0069.1	Helix-Turn-Helix	Homeo	vertebrates	13.798	0.432	3	41	1218	23534	3	0.000694	1377	0.000536	1.597	0.996
Evi1	MA0029.1	Zinc-coordinating	BetaBetaAlpha-zinc finger	vertebrates	17.909	0.28	5	39	1931	22821	5	0.00116	2457	0.000956	1.535	1.356
PLAG1	MA0163.1	Zinc-coordinating	BetaBetaAlpha-zinc finger	vertebrates	19.352	0.798	4	40	1971	22781	5	0.00116	2462	0.000958	1.518	0.757
ZEB1	MA0103.1	Zinc-coordinating	BetaBetaAlpha-zinc finger	vertebrates	8.305	0.557	36	8	17454	7298	298	0.0296	171132	0.0285	1.493	2.73
IRF2	MA0051.1	Winged Helix-Turn-Helix	IRF	vertebrates	21.134	0.412	2	42	844	23908	2	0.000595	923	0.000462	1.432	0.808
znf143	MA0088.1	Zinc-coordinating	BetaBetaAlpha-zinc finger	vertebrates	17.541	0.53	3	41	1301	23451	3	0.000992	1473	0.000819	1.417	0.892
HNF1B	MA0153.1	Helix-Turn-Helix	Homeo	vertebrates	16.821	0.222	10	34	4107	20645	13	0.00258	6910	0.0023	1.364	1.694
Nr2e3	MA0164.1	Zinc-coordinating	Hormone-nuclear Receptor	vertebrates	12.028	0.373	15	29	6354	18398	23	0.00266	12287	0.00239	1.323	1.998
Hand1::Tcfe2a	MA0092.1	Zipper-Type	Helix-Loop-Helix	vertebrates	10.144	0.507	28	16	13286	11466	96	0.0159	54768	0.0152	1.285	2.12
Nkx3-2	MA0122.1	Helix-Turn-Helix	Homeo	vertebrates	8.542	0.463	30	14	15425	9327	159	0.0237	91612	0.0229	1.202	1.34
Lhx3	MA0135.1	Helix-Turn-Helix	Homeo	vertebrates	16.354	0.131	12	32	5806	18946	23	0.00494	12758	0.00461	1.179	1.113
Tal1::Gata1	MA0140.1	Zipper-Type	Helix-Loop-Helix	vertebrates	11.297	0.451	14	30	6212	18540	20	0.00595	11200	0.0056	1.119	1.637
Nobox	MA0125.1	Helix-Turn-Helix	Homeo	vertebrates	9.573	0.26	25	19	13558	11194	134	0.0177	77190	0.0172	1.041	0.79
FOXA1	MA0148.1	Winged Helix-Turn-Helix	Forkhead	vertebrates	12.533	0.332	26	18	13355	11397	109	0.0198	63112	0.0193	0.925	1.208
PBX1	MA0070.1	Helix-Turn-Helix	Homeo	vertebrates	14.641	0.31	7	37	4107	20645	12	0.00238	6634	0.00221	0.835	0.492
Sox5	MA0087.1	Other Alpha-Helix	High Mobility Group	vertebrates	10.831	0.199	29	15	13087	11665	124	0.0143	72042	0.014	0.679	2.881
Ar	MA0007.1	Zinc-coordinating	Hormone-nuclear Receptor	vertebrates	15.703	0.498	1	43	534	24218	1	0.000364	554	0.000339	0.223	0.482
NFYA	MA0060.1	Other Alpha-Helix	NFY CCAAT-binding	vertebrates	12.925	0.523	14	30	5865	18887	16	0.00423	9476	0.00421	0.037	1.973
Pdx1	MA0132.1	Helix-Turn-Helix	Homeo	vertebrates	9.04	0.194	29	15	15507	9245	236	0.0234	140973	0.0235	-0.177	0.94
Gata1	MA0035.2	Zinc-coordinating	GATA	vertebrates	10.878	0.373	31	13	14350	10402	127	0.0231	75905	0.0232	-0.197	2.781
Ddit3::Cebpa	MA0019.1	Zipper-Type	Leucine Zipper	vertebrates	11.652	0.483	9	35	5576	19176	16	0.00317	9754	0.00325	-0.378	0.377
RORA_1	MA0071.1	Zinc-coordinating	Hormone-nuclear Receptor	vertebrates	13.19	0.424	17	27	8624	16128	31	0.00512	18895	0.00525	-0.46	1.047
Foxa2	MA0047.2	Winged Helix-Turn-Helix	Forkhead	vertebrates	13.268	0.315	24	20	11656	13096	72	0.0143	43535	0.0145	-0.505	1.606
RORA_2	MA0072.1	Zinc-coordinating	Hormone-nuclear Receptor	vertebrates	17.425	0.369	7	37	3571	21181	8	0.00185	5079	0.00198	-0.737	0.79
Spz1	MA0111.1	Other	Other	vertebrates	11.907	0.538	13	31	6658	18094	20	0.00364	12530	0.00383	-0.805	0.913
ARID3A	MA0151.1	Helix-Turn-Helix	Arid	vertebrates	9.896	0.062	32	12	16086	8666	274	0.0272	166235	0.0277	-0.828	1.713
Foxq1	MA0040.1	Winged Helix-Turn-Helix	Forkhead	vertebrates	14.07	0.202	15	29	8007	16745	35	0.00636	22088	0.00675	-1.192	0.78
Foxd3	MA0041.1	Winged Helix-Turn-Helix	Forkhead	vertebrates	12.945	0.223	25	19	11354	13398	79	0.0157	49535	0.0165	-1.655	2.341
NKX3-1	MA0124.1	Helix-Turn-Helix	Homeo	vertebrates	11.127	0.179	22	22	12654	12098	109	0.0126	68823	0.0134	-1.68	0.481
Myf	MA0055.1	Zipper-Type	Helix-Loop-Helix	vertebrates	15.914	0.609	24	20	10157	14595	43	0.00853	27519	0.00918	-1.693	3.02
PPARG	MA0066.1	Zinc-coordinating	Hormone-nuclear Receptor	vertebrates	20.365	0.523	0	44	62	24690	0	0	64	3.56e-05	-1.808	0
MIZF	MA0131.1	Zinc-coordinating	BetaBetaAlpha-zinc finger	vertebrates	13.197	0.61	3	41	2080	22672	3	0.000496	2497	0.000694	-1.927	0.319
E2F1	MA0024.1	Winged Helix-Turn-Helix	E2F	vertebrates	13.838	0.625	17	27	8113	16639	25	0.00331	17630	0.00392	-2.448	1.388
Pax4	MA0068.1	Helix-Turn-Helix	Homeo	vertebrates	11.004	0.441	0	44	112	24640	0	0	113	9.42e-05	-2.597	0
EWSR1-FLI1	MA0149.1	Winged Helix-Turn-Helix	Ets	vertebrates	32.871	0.554	0	44	207	24545	0	0	209	0.000105	-2.714	0
REST	MA0138.2	Zinc-coordinating	BetaBetaAlpha-zinc finger	vertebrates	23.134	0.596	0	44	232	24520	0	0	242	0.000141	-3.094	0
SRY	MA0084.1	Other Alpha-Helix	High Mobility Group	vertebrates	9.193	0.238	31	13	14714	10038	157	0.0234	101929	0.0255	-3.35	2.411
TAL1::TCF3	MA0091.1	Zipper-Type	Helix-Loop-Helix	vertebrates	14.07	0.453	14	30	7491	17261	19	0.00377	14681	0.0049	-4.001	0.76
RREB1	MA0073.1	Zinc-coordinating	BetaBetaAlpha-zinc finger	vertebrates	22.278	0.623	1	43	1520	23232	1	0.000331	1839	0.00102	-5.387	0.064
YY1	MA0095.1	Zinc-coordinating	BetaBetaAlpha-zinc finger	vertebrates	8.101	0.51	36	8	17190	7562	238	0.0236	165054	0.0275	-5.903	3.03

## Sheet: 23F
TF	JASPAR ID	Class	Family	Tax Group	IC	GC Content	Target gene hits	Target gene non-hits	Background gene hits	Background gene non-hits	Target TFBS hits	Target TFBS nucleotide rate	Background TFBS hits	Background TFBS nucleotide rate	Z-score	Fisher score
Klf4	MA0039.2	Zinc-coordinating	BetaBetaAlpha-zinc finger	vertebrates	12.618	0.771	149	37	13645	11107	1374	0.0416	88731	0.0247	62.873	27.669
SP1	MA0079.2	Zinc-coordinating	BetaBetaAlpha-zinc finger	vertebrates	11.129	0.82	144	42	12391	12361	1263	0.0383	79797	0.0222	62.779	31.561
MZF1_1-4	MA0056.1	Zinc-coordinating	BetaBetaAlpha-zinc finger	vertebrates	8.586	0.725	156	30	16863	7889	2676	0.0486	201000	0.0335	48.306	13.943
NF-kappaB	MA0061.1	Ig-fold	Rel	vertebrates	13.345	0.621	114	72	8381	16371	362	0.011	18865	0.00524	45.539	31.272
MZF1_5-13	MA0057.1	Zinc-coordinating	BetaBetaAlpha-zinc finger	vertebrates	9.4	0.588	151	35	13425	11327	1081	0.0328	77649	0.0216	44.179	31.872
RELA	MA0107.1	Ig-fold	Rel	vertebrates	14.757	0.567	100	86	7171	17581	257	0.00779	13690	0.0038	37.151	27.111
REL	MA0101.1	Ig-fold	Rel	vertebrates	10.515	0.559	122	64	10514	14238	459	0.0139	29250	0.00813	36.965	22.275
ZNF354C	MA0130.1	Zinc-coordinating	BetaBetaAlpha-zinc finger	vertebrates	8.958	0.615	165	21	17566	7186	2517	0.0458	207738	0.0346	34.933	18.902
NFKB1	MA0105.1	Ig-fold	Rel	vertebrates	15.627	0.758	66	120	3946	20806	137	0.00457	6372	0.00195	34.096	23.239
Zfx	MA0146.1	Zinc-coordinating	BetaBetaAlpha-zinc finger	vertebrates	13.077	0.749	109	77	9872	14880	457	0.0194	33238	0.0129	32.812	15.329
Tcfcp2l1	MA0145.1	Other	CP2	vertebrates	11.65	0.609	108	78	10591	14161	437	0.0185	32190	0.0125	31.059	10.759
INSM1	MA0155.1	Zinc-coordinating	BetaBetaAlpha-zinc finger	vertebrates	14.862	0.667	95	91	7588	17164	276	0.01	17685	0.0059	31.034	18.92
EBF1	MA0154.1	Zipper-Type	Helix-Loop-Helix	vertebrates	11.564	0.648	129	57	11288	13464	521	0.0158	39149	0.0109	27.165	23.521
Egr1	MA0162.1	Zinc-coordinating	BetaBetaAlpha-zinc finger	vertebrates	14.456	0.739	86	100	6364	18388	194	0.00647	12188	0.00373	25.825	20.313
HIF1A::ARNT	MA0259.1	Zipper-Type	Helix-Loop-Helix	vertebrates	9.74	0.657	117	69	10914	13838	506	0.0123	37662	0.00837	24.531	15.367
GABPA	MA0062.2	Winged Helix-Turn-Helix	Ets	vertebrates	13.335	0.647	110	76	9355	15397	292	0.00973	20927	0.0064	24.022	19.466
ELK1	MA0028.1	Winged Helix-Turn-Helix	Ets	vertebrates	8.812	0.568	144	42	13642	11110	666	0.0202	54748	0.0152	23.297	22.168
CTCF	MA0139.1	Zinc-coordinating	BetaBetaAlpha-zinc finger	vertebrates	17.205	0.645	52	134	3236	21516	67	0.00386	3982	0.0021	21.988	16.479
Mycn	MA0104.2	Zipper-Type	Helix-Loop-Helix	vertebrates	11.104	0.699	98	88	8332	16420	265	0.00803	18928	0.00526	21.983	16.297
SRF	MA0083.1	Other Alpha-Helix	MADS	vertebrates	17.965	0.466	20	166	908	23844	28	0.00102	1019	0.00034	21.094	10.734
Zfp423	MA0116.1	Zinc-coordinating	BetaBetaAlpha-zinc finger	vertebrates	17.925	0.679	70	116	5691	19061	140	0.00636	10149	0.00423	18.861	12.099
SPIB	MA0081.1	Winged Helix-Turn-Helix	Ets	vertebrates	9.06	0.466	165	21	17547	7205	1885	0.04	175639	0.0342	18.381	19.025
Arnt::Ahr	MA0006.1	Zipper-Type	Helix-Loop-Helix	vertebrates	9.532	0.715	140	46	13597	11155	789	0.0143	66086	0.011	18.289	18.568
SPI1	MA0080.2	Winged Helix-Turn-Helix	Ets	vertebrates	9.64	0.435	160	26	15792	8960	1081	0.0229	95792	0.0186	18.234	25.07
Stat3	MA0144.1	Ig-fold	Stat	vertebrates	13.601	0.505	110	76	9883	14869	299	0.00906	23645	0.00657	17.686	16.041
ESR2	MA0258.1	Zinc-coordinating	Hormone-nuclear Receptor	vertebrates	13.618	0.546	34	152	2219	22533	44	0.0024	2670	0.00134	16.716	9.779
ZEB1	MA0103.1	Zinc-coordinating	BetaBetaAlpha-zinc finger	vertebrates	8.305	0.557	158	28	17454	7298	1829	0.0332	171132	0.0285	16.27	12.502
Myc	MA0147.1	Zipper-Type	Helix-Loop-Helix	vertebrates	11.157	0.686	92	94	8288	16464	235	0.00712	18476	0.00513	15.952	12.135
STAT1	MA0137.2	Ig-fold	Stat	vertebrates	13.119	0.452	77	109	6394	18358	142	0.00645	10990	0.00458	15.919	12.721
Arnt	MA0004.1	Zipper-Type	Helix-Loop-Helix	vertebrates	10.992	0.642	82	104	7052	17700	198	0.0036	13904	0.00232	15.287	12.286
FEV	MA0156.1	Winged Helix-Turn-Helix	Ets	vertebrates	12.121	0.442	150	36	15402	9350	894	0.0217	81722	0.0182	15.058	16.838
USF1	MA0093.1	Zipper-Type	Helix-Loop-Helix	vertebrates	11.29	0.643	103	83	9330	15422	282	0.00598	21993	0.00428	14.976	14.01
TP53	MA0106.1	Zinc-coordinating	Loop-Sheet-Helix	vertebrates	26.239	0.603	1	185	8	24744	1	6.06e-05	8	4.45e-06	14.886	2.731
ELF5	MA0136.1	Winged Helix-Turn-Helix	Ets	vertebrates	8.693	0.429	158	28	16547	8205	1230	0.0335	117435	0.0294	14.185	17.721
RUNX1	MA0002.2	Ig-fold	Runt	vertebrates	10.401	0.502	135	51	13641	11111	630	0.021	58648	0.0179	13.284	14.071
MYC::MAX	MA0059.1	Zipper-Type	Helix-Loop-Helix	vertebrates	14.237	0.602	43	143	3436	21316	67	0.00223	4535	0.00139	13.051	7.611
ELK4	MA0076.1	Winged Helix-Turn-Helix	Ets	vertebrates	14.123	0.583	64	122	6034	18718	125	0.00341	9342	0.00234	12.74	6.558
NFE2L2	MA0150.1	Zipper-Type	Leucine Zipper	vertebrates	14.394	0.486	71	115	5635	19117	115	0.00383	8970	0.00274	11.968	13.202
Hand1::Tcfe2a	MA0092.1	Zipper-Type	Helix-Loop-Helix	vertebrates	10.144	0.507	130	56	13286	11466	586	0.0178	54768	0.0152	11.892	12.204
TLX1::NFIC	MA0119.1	Helix-Turn-Helix::Other	Homeo::Nuclear Factor I-CCAAT-binding	vertebrates	19.665	0.598	18	168	1066	23686	21	0.000891	1162	0.000452	11.816	6.644
IRF2	MA0051.1	Winged Helix-Turn-Helix	IRF	vertebrates	21.134	0.412	12	174	844	23908	16	0.000873	923	0.000462	10.949	3.6
NHLH1	MA0048.1	Zipper-Type	Helix-Loop-Helix	vertebrates	14.132	0.674	62	124	5783	18969	120	0.00436	9874	0.00329	10.719	6.617
Myf	MA0055.1	Zipper-Type	Helix-Loop-Helix	vertebrates	15.914	0.609	101	85	10157	14595	301	0.0109	27519	0.00918	10.639	8.578
HNF4A	MA0114.1	Zinc-coordinating	Hormone-nuclear Receptor	vertebrates	9.617	0.522	74	112	6389	18363	131	0.00516	11240	0.00406	9.918	10.677
PPARG::RXRA	MA0065.2	Zinc-coordinating	Hormone-nuclear Receptor	vertebrates	11.663	0.547	57	129	6067	18685	127	0.00577	11080	0.00462	9.76	3.371
PLAG1	MA0163.1	Zinc-coordinating	BetaBetaAlpha-zinc finger	vertebrates	19.352	0.798	29	157	1971	22781	35	0.00148	2462	0.000958	9.756	7.781
Myb	MA0100.1	Helix-Turn-Helix	Myb	vertebrates	9.883	0.591	132	54	13518	11234	615	0.0149	58600	0.013	9.515	12.465
ESR1	MA0112.2	Zinc-coordinating	Hormone-nuclear Receptor	vertebrates	13.563	0.594	7	179	345	24407	7	0.000424	355	0.000197	9.218	4.086
AP1	MA0099.2	Zipper-Type	Leucine Zipper	vertebrates	9.193	0.405	156	30	16390	8362	1149	0.0244	113253	0.022	9.149	16.668
RXR::RAR_DR5	MA0159.1	Zinc-coordinating	Hormone-nuclear Receptor	vertebrates	16.004	0.535	20	166	1313	23439	22	0.00113	1499	0.000708	9.146	6.054
MAX	MA0058.1	Zipper-Type	Helix-Loop-Helix	vertebrates	12.685	0.571	84	102	7993	16759	180	0.00545	15900	0.00442	8.955	8.635
CREB1	MA0018.2	Zipper-Type	Leucine Zipper	vertebrates	10.139	0.523	98	88	9204	15548	223	0.0054	19712	0.00438	8.885	11.249
NR1H2::RXRA	MA0115.1	Zinc-coordinating	Hormone-nuclear Receptor	vertebrates	27.878	0.445	3	183	99	24653	3	0.000155	100	4.72e-05	8.841	3.195
RREB1	MA0073.1	Zinc-coordinating	BetaBetaAlpha-zinc finger	vertebrates	22.278	0.623	20	166	1520	23232	25	0.00151	1839	0.00102	8.834	4.49
NR4A2	MA0160.1	Zinc-coordinating	Hormone-nuclear Receptor	vertebrates	10.165	0.491	137	49	13896	10856	620	0.015	60034	0.0133	8.413	14.259
Ar	MA0007.1	Zinc-coordinating	Hormone-nuclear Receptor	vertebrates	15.703	0.498	9	177	534	24218	9	0.0006	554	0.000339	8.109	3.858
FOXF2	MA0030.1	Winged Helix-Turn-Helix	Forkhead	vertebrates	14.824	0.334	51	135	4097	20655	73	0.0031	6459	0.00251	6.681	8.87
MIZF	MA0131.1	Zinc-coordinating	BetaBetaAlpha-zinc finger	vertebrates	13.197	0.61	31	155	2080	22672	33	0.001	2497	0.000694	6.642	8.486
T	MA0009.1	Beta-Hairpin-Ribbon	T	vertebrates	17.863	0.452	24	162	1811	22941	28	0.000933	2114	0.000646	6.454	5.272
TEAD1	MA0090.1	Helix-Turn-Helix	Homeo	vertebrates	15.678	0.507	57	129	5222	19530	93	0.00338	8446	0.00282	6.107	6.498
NR2F1	MA0017.1	Zinc-coordinating	Hormone-nuclear Receptor	vertebrates	15.924	0.478	42	144	3735	21017	57	0.00242	5073	0.00197	5.731	5.403
Pax5	MA0014.1	Helix-Turn-Helix	Homeo	vertebrates	12.432	0.575	15	171	1224	23528	17	0.00103	1364	0.000758	5.648	3.106
IRF1	MA0050.1	Winged Helix-Turn-Helix	IRF	vertebrates	16.008	0.383	73	113	6075	18677	120	0.00436	11517	0.00384	4.839	11.84
HLF	MA0043.1	Zipper-Type	Leucine Zipper	vertebrates	11.147	0.394	61	125	5508	19244	103	0.00374	9969	0.00332	4.183	7.347
Spz1	MA0111.1	Other	Other	vertebrates	11.907	0.538	66	120	6658	18094	128	0.00427	12530	0.00383	4.04	5.047
Esrrb	MA0141.1	Zinc-coordinating	Hormone-nuclear Receptor	vertebrates	12.806	0.524	99	87	10167	14585	259	0.00942	26346	0.00878	3.878	7.465
Nkx3-2	MA0122.1	Helix-Turn-Helix	Homeo	vertebrates	8.542	0.463	145	41	15425	9327	871	0.0237	91612	0.0229	3.216	12.457
E2F1	MA0024.1	Winged Helix-Turn-Helix	E2F	vertebrates	13.838	0.625	84	102	8113	16639	176	0.00427	17630	0.00392	3.174	8.093
NR3C1	MA0113.1	Zinc-coordinating	Hormone-nuclear Receptor	vertebrates	14.749	0.432	28	158	2522	22230	32	0.00175	3161	0.00158	2.351	3.726
PPARG	MA0066.1	Zinc-coordinating	Hormone-nuclear Receptor	vertebrates	20.365	0.523	1	185	62	24690	1	6.06e-05	64	3.56e-05	2.265	0.977
Sox2	MA0143.1	Other Alpha-Helix	High Mobility Group	vertebrates	12.951	0.361	32	154	2809	21943	37	0.00168	3844	0.0016	1.117	4.472
Ddit3::Cebpa	MA0019.1	Zipper-Type	Leucine Zipper	vertebrates	11.652	0.483	55	131	5576	19176	91	0.00331	9754	0.00325	0.55	4.145
NFYA	MA0060.1	Other Alpha-Helix	NFY CCAAT-binding	vertebrates	12.925	0.523	59	127	5865	18887	87	0.00422	9476	0.00421	0.025	4.834
Pax4	MA0068.1	Helix-Turn-Helix	Homeo	vertebrates	11.004	0.441	1	185	112	24640	1	9.09e-05	113	9.42e-05	-0.285	0.559
Tal1::Gata1	MA0140.1	Zipper-Type	Helix-Loop-Helix	vertebrates	11.297	0.451	62	124	6212	18540	102	0.00556	11200	0.0056	-0.315	4.894
RXRA::VDR	MA0074.1	Zinc-coordinating	Hormone-nuclear Receptor	vertebrates	20.451	0.527	3	183	453	24299	4	0.000182	475	0.000198	-0.723	0.41
NFATC2	MA0152.1	Ig-fold	Rel	vertebrates	9.859	0.346	148	38	15176	9576	887	0.0188	97757	0.019	-0.862	16.335
Nr2e3	MA0164.1	Zinc-coordinating	Hormone-nuclear Receptor	vertebrates	12.028	0.373	60	126	6354	18398	106	0.00225	12287	0.00239	-1.687	3.62
RORA_1	MA0071.1	Zinc-coordinating	Hormone-nuclear Receptor	vertebrates	13.19	0.424	82	104	8624	16128	164	0.00497	18895	0.00525	-2.251	5.147
SOX9	MA0077.1	Other Alpha-Helix	High Mobility Group	vertebrates	9.079	0.358	102	84	11417	13335	362	0.00987	41403	0.0104	-2.753	4.528
Sox17	MA0078.1	Other Alpha-Helix	High Mobility Group	vertebrates	10.502	0.384	132	54	13879	10873	581	0.0158	65883	0.0165	-2.868	10.708
Pax6	MA0069.1	Helix-Turn-Helix	Homeo	vertebrates	13.798	0.432	9	177	1218	23534	9	0.000382	1377	0.000536	-3.86	0.565
RORA_2	MA0072.1	Zinc-coordinating	Hormone-nuclear Receptor	vertebrates	17.425	0.369	26	160	3571	21181	39	0.00165	5079	0.00198	-4.181	0.51
znf143	MA0088.1	Zinc-coordinating	BetaBetaAlpha-zinc finger	vertebrates	17.541	0.53	8	178	1301	23451	10	0.000606	1473	0.000819	-4.303	0.267
Gfi	MA0038.1	Zinc-coordinating	BetaBetaAlpha-zinc finger	vertebrates	9.47	0.391	125	61	13731	11021	568	0.0172	65844	0.0183	-4.668	7.183
PBX1	MA0070.1	Helix-Turn-Helix	Homeo	vertebrates	14.641	0.31	33	153	4107	20645	50	0.00182	6634	0.00221	-4.84	1.003
Evi1	MA0029.1	Zinc-coordinating	BetaBetaAlpha-zinc finger	vertebrates	17.909	0.28	15	171	1931	22821	16	0.000679	2457	0.000956	-5.181	0.721
HNF1A	MA0046.1	Helix-Turn-Helix	Homeo	vertebrates	15.548	0.259	25	161	3044	21708	31	0.00131	4352	0.00169	-5.305	1.049
MEF2A	MA0052.1	Other Alpha-Helix	MADS	vertebrates	15.709	0.179	61	125	7006	17746	123	0.00373	15631	0.00434	-5.402	2.275
Pou5f1	MA0142.1	Helix-Turn-Helix	Homeo	vertebrates	14.808	0.308	26	160	3402	21350	38	0.00173	5205	0.00217	-5.483	0.702
EWSR1-FLI1	MA0149.1	Winged Helix-Turn-Helix	Ets	vertebrates	32.871	0.554	0	186	207	24545	0	0	209	0.000105	-5.959	0
HNF1B	MA0153.1	Helix-Turn-Helix	Homeo	vertebrates	16.821	0.222	30	156	4107	20645	48	0.00175	6910	0.0023	-6.716	0.514
REST	MA0138.2	Zinc-coordinating	BetaBetaAlpha-zinc finger	vertebrates	23.134	0.596	0	186	232	24520	0	0	242	0.000141	-6.901	0
NFIL3	MA0025.1	Zipper-Type	Leucine Zipper	vertebrates	14.139	0.265	57	129	6731	18021	119	0.00397	15828	0.00484	-7.233	1.798
YY1	MA0095.1	Zinc-coordinating	BetaBetaAlpha-zinc finger	vertebrates	8.101	0.51	152	34	17190	7562	1398	0.0254	165054	0.0275	-7.399	9.13
CEBPA	MA0102.2	Zipper-Type	Leucine Zipper	vertebrates	8.712	0.358	126	60	12828	11924	451	0.0123	55606	0.0139	-7.9	11.694
FOXD1	MA0031.1	Winged Helix-Turn-Helix	Forkhead	vertebrates	11.926	0.275	126	60	13087	11665	506	0.0123	62921	0.014	-8.436	10.461
TAL1::TCF3	MA0091.1	Zipper-Type	Helix-Loop-Helix	vertebrates	14.07	0.453	62	124	7491	17261	106	0.00385	14681	0.0049	-8.586	1.594
Gata1	MA0035.2	Zinc-coordinating	GATA	vertebrates	10.878	0.373	129	57	14350	10402	623	0.0208	75905	0.0232	-9.312	6.959
Foxa2	MA0047.2	Winged Helix-Turn-Helix	Forkhead	vertebrates	13.268	0.315	118	68	11656	13096	344	0.0125	43535	0.0145	-9.662	12.067
FOXA1	MA0148.1	Winged Helix-Turn-Helix	Forkhead	vertebrates	12.533	0.332	127	59	13355	11397	504	0.0168	63112	0.0193	-10.424	9.877
FOXO3	MA0157.1	Winged Helix-Turn-Helix	Forkhead	vertebrates	11.734	0.298	129	57	13611	11141	540	0.0131	69410	0.0154	-10.921	9.988
Foxq1	MA0040.1	Winged Helix-Turn-Helix	Forkhead	vertebrates	14.07	0.202	65	121	8007	16745	155	0.00517	22088	0.00675	-11.136	1.394
TBP	MA0108.2	Beta-sheet	TATA-binding	vertebrates	10.086	0.377	96	90	10389	14363	249	0.0113	33775	0.0141	-13.475	5.263
Sox5	MA0087.1	Other Alpha-Helix	High Mobility Group	vertebrates	10.831	0.199	119	67	13087	11665	521	0.011	72042	0.014	-14.492	6.514
Lhx3	MA0135.1	Helix-Turn-Helix	Homeo	vertebrates	16.354	0.131	40	146	5806	18946	70	0.00276	12758	0.00461	-15.719	0.275
FOXI1	MA0042.1	Winged Helix-Turn-Helix	Forkhead	vertebrates	13.183	0.263	102	84	11680	13072	356	0.0129	49366	0.0165	-15.891	3.8
SRY	MA0084.1	Other Alpha-Helix	High Mobility Group	vertebrates	9.193	0.238	138	48	14714	10038	725	0.0198	101929	0.0255	-20.863	10.848
Foxd3	MA0041.1	Winged Helix-Turn-Helix	Forkhead	vertebrates	12.945	0.223	100	86	11354	13398	325	0.0118	49535	0.0165	-21.199	3.963
NKX3-1	MA0124.1	Helix-Turn-Helix	Homeo	vertebrates	11.127	0.179	96	90	12654	12098	428	0.00908	68823	0.0134	-21.552	0.741
Nobox	MA0125.1	Helix-Turn-Helix	Homeo	vertebrates	9.573	0.26	109	77	13558	11194	505	0.0122	77190	0.0172	-21.769	1.797
HOXA5	MA0158.1	Helix-Turn-Helix	Homeo	vertebrates	8.759	0.315	158	28	17629	7123	1544	0.0374	205993	0.0458	-23.005	11.588
Prrx2	MA0075.1	Helix-Turn-Helix	Homeo	vertebrates	9.063	0.027	127	59	15063	9689	766	0.0116	123270	0.0171	-24.462	3.81
Pdx1	MA0132.1	Helix-Turn-Helix	Homeo	vertebrates	9.04	0.194	128	58	15507	9245	921	0.0167	140973	0.0235	-25.646	3.047
Nkx2-5	MA0063.1	Helix-Turn-Helix	Homeo	vertebrates	8.27	0.218	147	39	16973	7779	1343	0.0285	197210	0.0384	-29.55	6.876
ARID3A	MA0151.1	Helix-Turn-Helix	Arid	vertebrates	9.896	0.062	135	51	16086	8666	1048	0.0191	166235	0.0277	-30.329	4.066

## Sheet: TIGR4
TF	JASPAR ID	Class	Family	Tax Group	IC	GC Content	Target gene hits	Target gene non-hits	Background gene hits	Background gene non-hits	Target TFBS hits	Target TFBS nucleotide rate	Background TFBS hits	Background TFBS nucleotide rate	Z-score	Fisher score
Klf4	MA0039.2	Zinc-coordinating	BetaBetaAlpha-zinc finger	vertebrates	12.618	0.771	263	64	13645	11107	2213	0.0369	88731	0.0247	61.285	48.221
SP1	MA0079.2	Zinc-coordinating	BetaBetaAlpha-zinc finger	vertebrates	11.129	0.82	251	76	12391	12361	2001	0.0334	79797	0.0222	58.993	51.137
MZF1_1-4	MA0056.1	Zinc-coordinating	BetaBetaAlpha-zinc finger	vertebrates	8.586	0.725	278	49	16863	7889	4438	0.0444	201000	0.0335	47.008	26.619
MZF1_5-13	MA0057.1	Zinc-coordinating	BetaBetaAlpha-zinc finger	vertebrates	9.4	0.588	258	69	13425	11327	1725	0.0288	77649	0.0216	38.424	45.294
NF-kappaB	MA0061.1	Ig-fold	Rel	vertebrates	13.345	0.621	189	138	8381	16371	522	0.00871	18865	0.00524	37.187	41.153
REL	MA0101.1	Ig-fold	Rel	vertebrates	10.515	0.559	208	119	10514	14238	708	0.0118	29250	0.00813	31.792	31.65
NFKB1	MA0105.1	Ig-fold	Rel	vertebrates	15.627	0.758	109	218	3946	20806	202	0.00371	6372	0.00195	30.899	31.97
Egr1	MA0162.1	Zinc-coordinating	BetaBetaAlpha-zinc finger	vertebrates	14.456	0.739	157	170	6364	18388	335	0.00615	12188	0.00373	30.798	39.465
HIF1A::ARNT	MA0259.1	Zipper-Type	Helix-Loop-Helix	vertebrates	9.74	0.657	215	112	10914	13838	890	0.0119	37662	0.00837	29.82	33.161
Zfx	MA0146.1	Zinc-coordinating	BetaBetaAlpha-zinc finger	vertebrates	13.077	0.749	199	128	9872	14880	737	0.0172	33238	0.0129	29.39	31.323
RELA	MA0107.1	Ig-fold	Rel	vertebrates	14.757	0.567	162	165	7171	17581	368	0.00614	13690	0.0038	29.385	32.643
ELK1	MA0028.1	Winged Helix-Turn-Helix	Ets	vertebrates	8.812	0.568	254	73	13642	11110	1189	0.0198	54748	0.0152	29.283	38.234
ZNF354C	MA0130.1	Zinc-coordinating	BetaBetaAlpha-zinc finger	vertebrates	8.958	0.615	290	37	17566	7186	4114	0.0412	207738	0.0346	27.776	31.737
INSM1	MA0155.1	Zinc-coordinating	BetaBetaAlpha-zinc finger	vertebrates	14.862	0.667	157	170	7588	17164	420	0.00841	17685	0.0059	25.414	23.637
Tcfcp2l1	MA0145.1	Other	CP2	vertebrates	11.65	0.609	195	132	10591	14161	692	0.0162	32190	0.0125	25.377	20.855
Mycn	MA0104.2	Zipper-Type	Helix-Loop-Helix	vertebrates	11.104	0.699	177	150	8332	16420	457	0.00763	18928	0.00526	25.329	30.895
GABPA	MA0062.2	Winged Helix-Turn-Helix	Ets	vertebrates	13.335	0.647	194	133	9355	15397	481	0.00883	20927	0.0064	23.625	33.112
EBF1	MA0154.1	Zipper-Type	Helix-Loop-Helix	vertebrates	11.564	0.648	214	113	11288	13464	834	0.0139	39149	0.0109	22.685	28.18
SPI1	MA0080.2	Winged Helix-Turn-Helix	Ets	vertebrates	9.64	0.435	274	53	15792	8960	1921	0.0224	95792	0.0186	21.806	34.131
Stat3	MA0144.1	Ig-fold	Stat	vertebrates	13.601	0.505	194	133	9883	14869	529	0.00883	23645	0.00657	21.632	27.12
Arnt	MA0004.1	Zipper-Type	Helix-Loop-Helix	vertebrates	10.992	0.642	156	171	7052	17700	365	0.00366	13904	0.00232	21.506	29.065
Zfp423	MA0116.1	Zinc-coordinating	BetaBetaAlpha-zinc finger	vertebrates	17.925	0.679	127	200	5691	19061	241	0.00603	10149	0.00423	21.496	22.669
FEV	MA0156.1	Winged Helix-Turn-Helix	Ets	vertebrates	12.121	0.442	268	59	15402	9350	1627	0.0217	81722	0.0182	20.61	32.281
SPIB	MA0081.1	Winged Helix-Turn-Helix	Ets	vertebrates	9.06	0.466	291	36	17547	7205	3338	0.039	175639	0.0342	20.594	33.126
CTCF	MA0139.1	Zinc-coordinating	BetaBetaAlpha-zinc finger	vertebrates	17.205	0.645	86	241	3236	21516	102	0.00323	3982	0.0021	19.119	22.456
STAT1	MA0137.2	Ig-fold	Stat	vertebrates	13.119	0.452	139	188	6394	18358	249	0.00623	10990	0.00458	18.938	23.522
Myc	MA0147.1	Zipper-Type	Helix-Loop-Helix	vertebrates	11.157	0.686	164	163	8288	16464	412	0.00688	18476	0.00513	18.861	21.406
ELF5	MA0136.1	Winged Helix-Turn-Helix	Ets	vertebrates	8.693	0.429	275	52	16547	8205	2229	0.0335	117435	0.0294	18.851	26.968
SRF	MA0083.1	Other Alpha-Helix	MADS	vertebrates	17.965	0.466	30	297	908	23844	39	0.000781	1019	0.00034	18.499	11.953
ZEB1	MA0103.1	Zinc-coordinating	BetaBetaAlpha-zinc finger	vertebrates	8.305	0.557	276	51	17454	7298	3213	0.0322	171132	0.0285	16.933	19.173
USF1	MA0093.1	Zipper-Type	Helix-Loop-Helix	vertebrates	11.29	0.643	189	138	9330	15422	486	0.00568	21993	0.00428	16.594	29.189
Arnt::Ahr	MA0006.1	Zipper-Type	Helix-Loop-Helix	vertebrates	9.532	0.715	241	86	13597	11155	1322	0.0132	66086	0.011	16.458	26.636
Myb	MA0100.1	Helix-Turn-Helix	Myb	vertebrates	9.883	0.591	240	87	13518	11234	1140	0.0152	58600	0.013	14.975	26.597
ELK4	MA0076.1	Winged Helix-Turn-Helix	Ets	vertebrates	14.123	0.583	117	210	6034	18718	216	0.00324	9342	0.00234	14.548	12.663
MAX	MA0058.1	Zipper-Type	Helix-Loop-Helix	vertebrates	12.685	0.571	162	165	7993	16759	331	0.00552	15900	0.00442	12.9	22.989
TLX1::NFIC	MA0119.1	Helix-Turn-Helix::Other	Homeo::Nuclear Factor I-CCAAT-binding	vertebrates	19.665	0.598	28	299	1066	23686	34	0.000794	1162	0.000452	12.438	7.478
MYC::MAX	MA0059.1	Zipper-Type	Helix-Loop-Helix	vertebrates	14.237	0.602	74	253	3436	21316	108	0.00198	4535	0.00139	12.394	11.097
CREB1	MA0018.2	Zipper-Type	Leucine Zipper	vertebrates	10.139	0.523	185	142	9204	15548	407	0.00543	19712	0.00438	12.322	27.386
PLAG1	MA0163.1	Zinc-coordinating	BetaBetaAlpha-zinc finger	vertebrates	19.352	0.798	47	280	1971	22781	62	0.00145	2462	0.000958	12.263	9.5
AP1	MA0099.2	Zipper-Type	Leucine Zipper	vertebrates	9.193	0.405	276	51	16390	8362	2079	0.0243	113253	0.022	11.913	29.6
ESR2	MA0258.1	Zinc-coordinating	Hormone-nuclear Receptor	vertebrates	13.618	0.546	51	276	2219	22533	63	0.00189	2670	0.00134	11.792	9.325
MIZF	MA0131.1	Zinc-coordinating	BetaBetaAlpha-zinc finger	vertebrates	13.197	0.61	56	271	2080	22672	65	0.00108	2497	0.000694	11.469	14.806
Myf	MA0055.1	Zipper-Type	Helix-Loop-Helix	vertebrates	15.914	0.609	181	146	10157	14595	527	0.0106	27519	0.00918	11.184	15.693
E2F1	MA0024.1	Winged Helix-Turn-Helix	E2F	vertebrates	13.838	0.625	160	167	8113	16639	360	0.00481	17630	0.00392	10.985	20.38
RUNX1	MA0002.2	Ig-fold	Runt	vertebrates	10.401	0.502	242	85	13641	11111	1079	0.0198	58648	0.0179	10.979	27.028
NFYA	MA0060.1	Other Alpha-Helix	NFY CCAAT-binding	vertebrates	12.925	0.523	123	204	5865	18887	191	0.0051	9476	0.00421	10.595	17.905
HNF4A	MA0114.1	Zinc-coordinating	Hormone-nuclear Receptor	vertebrates	9.617	0.522	131	196	6389	18363	227	0.00493	11240	0.00406	10.518	17.934
NFE2L2	MA0150.1	Zipper-Type	Leucine Zipper	vertebrates	14.394	0.486	116	211	5635	19117	188	0.00345	8970	0.00274	10.493	15.649
Hand1::Tcfe2a	MA0092.1	Zipper-Type	Helix-Loop-Helix	vertebrates	10.144	0.507	238	89	13286	11466	1010	0.0169	54768	0.0152	10.353	27.272
TP53	MA0106.1	Zinc-coordinating	Loop-Sheet-Helix	vertebrates	26.239	0.603	1	326	8	24744	1	3.34e-05	8	4.45e-06	10.315	2.194
NHLH1	MA0048.1	Zipper-Type	Helix-Loop-Helix	vertebrates	14.132	0.674	107	220	5783	18969	200	0.00401	9874	0.00329	9.624	9.4
NR4A2	MA0160.1	Zinc-coordinating	Hormone-nuclear Receptor	vertebrates	10.165	0.491	248	79	13896	10856	1094	0.0146	60034	0.0133	8.504	29.593
IRF2	MA0051.1	Winged Helix-Turn-Helix	IRF	vertebrates	21.134	0.412	19	308	844	23908	23	0.000691	923	0.000462	8.233	3.963
Pax5	MA0014.1	Helix-Turn-Helix	Homeo	vertebrates	12.432	0.575	27	300	1224	23528	31	0.00103	1364	0.000758	7.76	4.902
PPARG::RXRA	MA0065.2	Zinc-coordinating	Hormone-nuclear Receptor	vertebrates	11.663	0.547	108	219	6067	18685	211	0.00528	11080	0.00462	7.572	7.946
HLF	MA0043.1	Zipper-Type	Leucine Zipper	vertebrates	11.147	0.394	115	212	5508	19244	194	0.00389	9969	0.00332	7.536	16.255
ESR1	MA0112.2	Zinc-coordinating	Hormone-nuclear Receptor	vertebrates	13.563	0.594	10	317	345	24407	10	0.000334	355	0.000197	7.477	3.977
Ar	MA0007.1	Zinc-coordinating	Hormone-nuclear Receptor	vertebrates	15.703	0.498	13	314	534	24218	14	0.000514	554	0.000339	7.343	3.568
T	MA0009.1	Beta-Hairpin-Ribbon	T	vertebrates	17.863	0.452	42	285	1811	22941	46	0.000844	2114	0.000646	6.016	8.011
RREB1	MA0073.1	Zinc-coordinating	BetaBetaAlpha-zinc finger	vertebrates	22.278	0.623	32	295	1520	23232	38	0.00127	1839	0.00102	5.949	4.943
RXRA::VDR	MA0074.1	Zinc-coordinating	Hormone-nuclear Receptor	vertebrates	20.451	0.527	10	317	453	24299	12	0.0003	475	0.000198	5.59	2.487
IRF1	MA0050.1	Winged Helix-Turn-Helix	IRF	vertebrates	16.008	0.383	122	205	6075	18677	214	0.00429	11517	0.00384	5.567	15.226
FOXF2	MA0030.1	Winged Helix-Turn-Helix	Forkhead	vertebrates	14.824	0.334	83	244	4097	20655	122	0.00285	6459	0.00251	5.212	10.217
NR3C1	MA0113.1	Zinc-coordinating	Hormone-nuclear Receptor	vertebrates	14.749	0.432	54	273	2522	22230	61	0.00183	3161	0.00158	4.884	8.064
RORA_2	MA0072.1	Zinc-coordinating	Hormone-nuclear Receptor	vertebrates	17.425	0.369	67	260	3571	21181	96	0.00224	5079	0.00198	4.644	6.25
NFATC2	MA0152.1	Ig-fold	Rel	vertebrates	9.859	0.346	262	65	15176	9576	1697	0.0198	97757	0.019	4.592	28.903
TEAD1	MA0090.1	Helix-Turn-Helix	Homeo	vertebrates	15.678	0.507	97	230	5222	19530	156	0.00312	8446	0.00282	4.487	8.599
NR1H2::RXRA	MA0115.1	Zinc-coordinating	Hormone-nuclear Receptor	vertebrates	27.878	0.445	3	324	99	24653	3	8.51e-05	100	4.72e-05	4.172	1.907
Esrrb	MA0141.1	Zinc-coordinating	Hormone-nuclear Receptor	vertebrates	12.806	0.524	183	144	10167	14585	463	0.00927	26346	0.00878	4.04	16.801
Ddit3::Cebpa	MA0019.1	Zipper-Type	Leucine Zipper	vertebrates	11.652	0.483	101	226	5576	19176	176	0.00352	9754	0.00325	3.692	8.026
Pax6	MA0069.1	Helix-Turn-Helix	Homeo	vertebrates	13.798	0.432	23	304	1218	23534	27	0.000631	1377	0.000536	3.157	2.848
Nkx3-2	MA0122.1	Helix-Turn-Helix	Homeo	vertebrates	8.542	0.463	262	65	15425	9327	1562	0.0235	91612	0.0229	2.85	26.355
Spz1	MA0111.1	Other	Other	vertebrates	11.907	0.538	119	208	6658	18094	221	0.00406	12530	0.00383	2.839	9.033
Sox17	MA0078.1	Other Alpha-Helix	High Mobility Group	vertebrates	10.502	0.384	237	90	13879	10873	1114	0.0167	65883	0.0165	1.557	20.867
NR2F1	MA0017.1	Zinc-coordinating	Hormone-nuclear Receptor	vertebrates	15.924	0.478	65	262	3735	21017	87	0.00203	5073	0.00197	1.02	4.415
RXR::RAR_DR5	MA0159.1	Zinc-coordinating	Hormone-nuclear Receptor	vertebrates	16.004	0.535	24	303	1313	23439	26	0.000738	1499	0.000708	0.837	2.641
Sox2	MA0143.1	Other Alpha-Helix	High Mobility Group	vertebrates	12.951	0.361	52	275	2809	21943	65	0.00163	3844	0.0016	0.468	4.775
Nr2e3	MA0164.1	Zinc-coordinating	Hormone-nuclear Receptor	vertebrates	12.028	0.373	117	210	6354	18398	207	0.00242	12287	0.00239	0.437	10.182
Tal1::Gata1	MA0140.1	Zipper-Type	Helix-Loop-Helix	vertebrates	11.297	0.451	107	220	6212	18540	187	0.00562	11200	0.0056	0.156	6.657
PPARG	MA0066.1	Zinc-coordinating	Hormone-nuclear Receptor	vertebrates	20.365	0.523	1	326	62	24690	1	3.34e-05	64	3.56e-05	-0.392	0.574
SOX9	MA0077.1	Other Alpha-Helix	High Mobility Group	vertebrates	9.079	0.358	187	140	11417	13335	679	0.0102	41403	0.0104	-1.193	10.042
RORA_1	MA0071.1	Zinc-coordinating	Hormone-nuclear Receptor	vertebrates	13.19	0.424	150	177	8624	16128	305	0.00509	18895	0.00525	-1.723	10.47
REST	MA0138.2	Zinc-coordinating	BetaBetaAlpha-zinc finger	vertebrates	23.134	0.596	3	324	232	24520	3	0.000105	242	0.000141	-2.404	0.521
FOXD1	MA0031.1	Winged Helix-Turn-Helix	Forkhead	vertebrates	11.926	0.275	222	105	13087	11665	1014	0.0135	62921	0.014	-2.961	17.333
znf143	MA0088.1	Zinc-coordinating	BetaBetaAlpha-zinc finger	vertebrates	17.541	0.53	17	310	1301	23451	21	0.000701	1473	0.000819	-3.207	0.591
EWSR1-FLI1	MA0149.1	Winged Helix-Turn-Helix	Ets	vertebrates	32.871	0.554	2	325	207	24545	2	6.01e-05	209	0.000105	-3.429	0.276
Pax4	MA0068.1	Helix-Turn-Helix	Homeo	vertebrates	11.004	0.441	1	326	112	24640	1	5.01e-05	113	9.42e-05	-3.586	0.256
Gfi	MA0038.1	Zinc-coordinating	BetaBetaAlpha-zinc finger	vertebrates	9.47	0.391	234	93	13731	11021	1054	0.0176	65844	0.0183	-4.078	20.015
YY1	MA0095.1	Zinc-coordinating	BetaBetaAlpha-zinc finger	vertebrates	8.101	0.51	273	54	17190	7562	2652	0.0266	165054	0.0275	-4.554	19.077
Foxa2	MA0047.2	Winged Helix-Turn-Helix	Forkhead	vertebrates	13.268	0.315	209	118	11656	13096	685	0.0137	43535	0.0145	-5.167	20.837
TAL1::TCF3	MA0091.1	Zipper-Type	Helix-Loop-Helix	vertebrates	14.07	0.453	130	197	7491	17261	221	0.00443	14681	0.0049	-5.213	8.623
CEBPA	MA0102.2	Zipper-Type	Leucine Zipper	vertebrates	8.712	0.358	215	112	12828	11924	873	0.0131	55606	0.0139	-5.248	15.057
Pou5f1	MA0142.1	Helix-Turn-Helix	Homeo	vertebrates	14.808	0.308	50	277	3402	21350	74	0.00185	5205	0.00217	-5.286	1.464
FOXO3	MA0157.1	Winged Helix-Turn-Helix	Forkhead	vertebrates	11.734	0.298	232	95	13611	11141	1091	0.0146	69410	0.0154	-5.424	19.647
FOXA1	MA0148.1	Winged Helix-Turn-Helix	Forkhead	vertebrates	12.533	0.332	226	101	13355	11397	998	0.0183	63112	0.0193	-5.456	17.746
HNF1A	MA0046.1	Helix-Turn-Helix	Homeo	vertebrates	15.548	0.259	44	283	3044	21708	59	0.00138	4352	0.00169	-5.936	1.249
NFIL3	MA0025.1	Zipper-Type	Leucine Zipper	vertebrates	14.139	0.265	115	212	6731	18021	234	0.0043	15828	0.00484	-6.056	6.883
Evi1	MA0029.1	Zinc-coordinating	BetaBetaAlpha-zinc finger	vertebrates	17.909	0.28	29	298	1931	22821	30	0.000701	2457	0.000956	-6.405	1.328
PBX1	MA0070.1	Helix-Turn-Helix	Homeo	vertebrates	14.641	0.31	61	266	4107	20645	91	0.00182	6634	0.00221	-6.432	1.726
MEF2A	MA0052.1	Other Alpha-Helix	MADS	vertebrates	15.709	0.179	118	209	7006	17746	225	0.00376	15631	0.00434	-6.934	6.531
Foxq1	MA0040.1	Winged Helix-Turn-Helix	Forkhead	vertebrates	14.07	0.202	130	197	8007	16745	318	0.00584	22088	0.00675	-8.641	5.795
HNF1B	MA0153.1	Helix-Turn-Helix	Homeo	vertebrates	16.821	0.222	54	273	4107	20645	82	0.00164	6910	0.0023	-10.699	0.619
Sox5	MA0087.1	Other Alpha-Helix	High Mobility Group	vertebrates	10.831	0.199	220	107	13087	11665	1050	0.0123	72042	0.014	-11.503	16.083
Gata1	MA0035.2	Zinc-coordinating	GATA	vertebrates	10.878	0.373	232	95	14350	10402	1138	0.0209	75905	0.0232	-11.876	13.845
FOXI1	MA0042.1	Winged Helix-Turn-Helix	Forkhead	vertebrates	13.183	0.263	187	140	11680	13072	715	0.0143	49366	0.0165	-13.03	8.52
TBP	MA0108.2	Beta-sheet	TATA-binding	vertebrates	10.086	0.377	165	162	10389	14363	483	0.0121	33775	0.0141	-13.054	6.655
SRY	MA0084.1	Other Alpha-Helix	High Mobility Group	vertebrates	9.193	0.238	247	80	14714	10038	1504	0.0226	101929	0.0255	-14.245	20.841
Lhx3	MA0135.1	Helix-Turn-Helix	Homeo	vertebrates	16.354	0.131	88	239	5806	18946	152	0.0033	12758	0.00461	-14.989	2.495
Nobox	MA0125.1	Helix-Turn-Helix	Homeo	vertebrates	9.573	0.26	221	106	13558	11194	1091	0.0146	77190	0.0172	-15.457	13.211
Foxd3	MA0041.1	Winged Helix-Turn-Helix	Forkhead	vertebrates	12.945	0.223	186	141	11354	13398	695	0.0139	49535	0.0165	-15.783	9.966
HOXA5	MA0158.1	Helix-Turn-Helix	Homeo	vertebrates	8.759	0.315	284	43	17629	7123	3079	0.0411	205993	0.0458	-17.339	24.676
NKX3-1	MA0124.1	Helix-Turn-Helix	Homeo	vertebrates	11.127	0.179	195	132	12654	12098	892	0.0104	68823	0.0134	-19.981	6.649
Nkx2-5	MA0063.1	Helix-Turn-Helix	Homeo	vertebrates	8.27	0.218	269	58	16973	7779	2859	0.0334	197210	0.0384	-19.986	17.834
Prrx2	MA0075.1	Helix-Turn-Helix	Homeo	vertebrates	9.063	0.027	239	88	15063	9689	1623	0.0135	123270	0.0171	-21.381	12.846
Pdx1	MA0132.1	Helix-Turn-Helix	Homeo	vertebrates	9.04	0.194	243	84	15507	9245	1909	0.0191	140973	0.0235	-22.419	12.064
ARID3A	MA0151.1	Helix-Turn-Helix	Arid	vertebrates	9.896	0.062	251	76	16086	8666	2171	0.0217	166235	0.0277	-28.179	12.662

## Sheet: dPLY
TF	JASPAR ID	Class	Family	Tax Group	IC	GC Content	Target gene hits	Target gene non-hits	Background gene hits	Background gene non-hits	Target TFBS hits	Target TFBS nucleotide rate	Background TFBS hits	Background TFBS nucleotide rate	Z-score	Fisher score
NF-kappaB	MA0061.1	Ig-fold	Rel	vertebrates	13.345	0.621	54	19	8381	16371	152	0.0143	18865	0.00524	40.898	26.453
RELA	MA0107.1	Ig-fold	Rel	vertebrates	14.757	0.567	43	30	7171	17581	119	0.0112	13690	0.0038	39.142	16.089
REL	MA0101.1	Ig-fold	Rel	vertebrates	10.515	0.559	51	22	10514	14238	188	0.0177	29250	0.00813	34.718	13.047
NFKB1	MA0105.1	Ig-fold	Rel	vertebrates	15.627	0.758	25	48	3946	20806	46	0.00476	6372	0.00195	20.778	9.204
Klf4	MA0039.2	Zinc-coordinating	BetaBetaAlpha-zinc finger	vertebrates	12.618	0.771	53	20	13645	11107	358	0.0337	88731	0.0247	18.996	6.405
SPIB	MA0081.1	Winged Helix-Turn-Helix	Ets	vertebrates	9.06	0.466	65	8	17547	7205	667	0.0439	175639	0.0342	17.55	8.566
SP1	MA0079.2	Zinc-coordinating	BetaBetaAlpha-zinc finger	vertebrates	11.129	0.82	49	24	12391	12361	319	0.03	79797	0.0222	17.375	6.023
IRF2	MA0051.1	Winged Helix-Turn-Helix	IRF	vertebrates	21.134	0.412	6	67	844	23908	9	0.00152	923	0.000462	16.061	3.248
MZF1_5-13	MA0057.1	Zinc-coordinating	BetaBetaAlpha-zinc finger	vertebrates	9.4	0.588	60	13	13425	11327	304	0.0286	77649	0.0216	15.78	14.464
FEV	MA0156.1	Winged Helix-Turn-Helix	Ets	vertebrates	12.121	0.442	61	12	15402	9350	324	0.0244	81722	0.0182	15.197	9.692
ELF5	MA0136.1	Winged Helix-Turn-Helix	Ets	vertebrates	8.693	0.429	65	8	16547	8205	438	0.0371	117435	0.0294	14.927	11.395
GABPA	MA0062.2	Winged Helix-Turn-Helix	Ets	vertebrates	13.335	0.647	39	34	9355	15397	97	0.01	20927	0.0064	14.892	5.34
SPI1	MA0080.2	Winged Helix-Turn-Helix	Ets	vertebrates	9.64	0.435	64	9	15792	8960	375	0.0247	95792	0.0186	14.635	12.313
Tcfcp2l1	MA0145.1	Other	CP2	vertebrates	11.65	0.609	37	36	10591	14161	132	0.0174	32190	0.0125	14.268	2.232
MZF1_1-4	MA0056.1	Zinc-coordinating	BetaBetaAlpha-zinc finger	vertebrates	8.586	0.725	62	11	16863	7889	726	0.041	201000	0.0335	13.559	7.021
ESR1	MA0112.2	Zinc-coordinating	Hormone-nuclear Receptor	vertebrates	13.563	0.594	4	69	345	24407	4	0.000753	355	0.000197	12.788	3.934
ELK1	MA0028.1	Winged Helix-Turn-Helix	Ets	vertebrates	8.812	0.568	55	18	13642	11110	212	0.02	54748	0.0152	12.616	8.145
HLF	MA0043.1	Zipper-Type	Leucine Zipper	vertebrates	11.147	0.394	28	45	5508	19244	48	0.00542	9969	0.00332	11.852	6.571
TEAD1	MA0090.1	Helix-Turn-Helix	Homeo	vertebrates	15.678	0.507	21	52	5222	19530	41	0.00463	8446	0.00282	11.133	2.58
Mycn	MA0104.2	Zipper-Type	Helix-Loop-Helix	vertebrates	11.104	0.699	35	38	8332	16420	82	0.00772	18928	0.00526	11.06	4.815
Pax5	MA0014.1	Helix-Turn-Helix	Homeo	vertebrates	12.432	0.575	8	65	1224	23528	9	0.00169	1364	0.000758	11.033	3.579
Zfp423	MA0116.1	Zinc-coordinating	BetaBetaAlpha-zinc finger	vertebrates	17.925	0.679	24	49	5691	19061	45	0.00635	10149	0.00423	10.641	3.357
IRF1	MA0050.1	Winged Helix-Turn-Helix	IRF	vertebrates	16.008	0.383	32	41	6075	18677	51	0.00576	11517	0.00384	10.095	8.3
STAT1	MA0137.2	Ig-fold	Stat	vertebrates	13.119	0.452	28	45	6394	18358	47	0.00664	10990	0.00458	9.898	4.361
ZNF354C	MA0130.1	Zinc-coordinating	BetaBetaAlpha-zinc finger	vertebrates	8.958	0.615	66	7	17566	7186	705	0.0398	207738	0.0346	9.229	9.781
CTCF	MA0139.1	Zinc-coordinating	BetaBetaAlpha-zinc finger	vertebrates	17.205	0.645	18	55	3236	21516	19	0.0034	3982	0.0021	9.187	5.228
Stat3	MA0144.1	Ig-fold	Stat	vertebrates	13.601	0.505	40	33	9883	14869	92	0.00866	23645	0.00657	8.411	4.925
Ddit3::Cebpa	MA0019.1	Zipper-Type	Leucine Zipper	vertebrates	11.652	0.483	24	49	5576	19176	40	0.00452	9754	0.00325	7.219	3.58
CREB1	MA0018.2	Zipper-Type	Leucine Zipper	vertebrates	10.139	0.523	34	39	9204	15548	77	0.0058	19712	0.00438	6.966	2.755
FOXF2	MA0030.1	Winged Helix-Turn-Helix	Forkhead	vertebrates	14.824	0.334	20	53	4097	20655	27	0.00356	6459	0.00251	6.775	4.305
USF1	MA0093.1	Zipper-Type	Helix-Loop-Helix	vertebrates	11.29	0.643	34	39	9330	15422	85	0.0056	21993	0.00428	6.583	2.58
RUNX1	MA0002.2	Ig-fold	Runt	vertebrates	10.401	0.502	49	24	13641	11111	199	0.0206	58648	0.0179	6.569	3.691
PLAG1	MA0163.1	Zinc-coordinating	BetaBetaAlpha-zinc finger	vertebrates	19.352	0.798	9	64	1971	22781	12	0.00158	2462	0.000958	6.521	2.073
NR3C1	MA0113.1	Zinc-coordinating	Hormone-nuclear Receptor	vertebrates	14.749	0.432	13	60	2522	22230	14	0.00237	3161	0.00158	6.451	3.429
Pax4	MA0068.1	Helix-Turn-Helix	Homeo	vertebrates	11.004	0.441	1	72	112	24640	1	0.000282	113	9.42e-05	6.162	1.26
INSM1	MA0155.1	Zinc-coordinating	BetaBetaAlpha-zinc finger	vertebrates	14.862	0.667	28	45	7588	17164	65	0.00734	17685	0.0059	6.132	2.314
Arnt	MA0004.1	Zipper-Type	Helix-Loop-Helix	vertebrates	10.992	0.642	23	50	7052	17700	57	0.00322	13904	0.00232	6.075	1.125
ELK4	MA0076.1	Winged Helix-Turn-Helix	Ets	vertebrates	14.123	0.583	27	46	6034	18718	38	0.00322	9342	0.00234	5.929	4.494
Hand1::Tcfe2a	MA0092.1	Zipper-Type	Helix-Loop-Helix	vertebrates	10.144	0.507	50	23	13286	11466	185	0.0174	54768	0.0152	5.833	4.931
AP1	MA0099.2	Zipper-Type	Leucine Zipper	vertebrates	9.193	0.405	58	15	16390	8362	372	0.0245	113253	0.022	5.502	4.636
NFATC2	MA0152.1	Ig-fold	Rel	vertebrates	9.859	0.346	60	13	15176	9576	323	0.0213	97757	0.019	5.401	9.196
ZEB1	MA0103.1	Zinc-coordinating	BetaBetaAlpha-zinc finger	vertebrates	8.305	0.557	61	12	17454	7298	554	0.0313	171132	0.0285	5.388	4.847
Sox2	MA0143.1	Other Alpha-Helix	High Mobility Group	vertebrates	12.951	0.361	14	59	2809	21943	16	0.00226	3844	0.0016	5.315	3.378
NR1H2::RXRA	MA0115.1	Zinc-coordinating	Hormone-nuclear Receptor	vertebrates	27.878	0.445	1	72	99	24653	1	0.00016	100	4.72e-05	5.125	1.364
TLX1::NFIC	MA0119.1	Helix-Turn-Helix::Other	Homeo::Nuclear Factor I-CCAAT-binding	vertebrates	19.665	0.598	6	67	1066	23686	6	0.000791	1162	0.000452	5.121	2.352
HIF1A::ARNT	MA0259.1	Zipper-Type	Helix-Loop-Helix	vertebrates	9.74	0.657	38	35	10914	13838	130	0.00979	37662	0.00837	5.053	2.244
NFIL3	MA0025.1	Zipper-Type	Leucine Zipper	vertebrates	14.139	0.265	27	46	6731	18021	57	0.0059	15828	0.00484	4.976	3.136
Egr1	MA0162.1	Zinc-coordinating	BetaBetaAlpha-zinc finger	vertebrates	14.456	0.739	22	51	6364	18388	45	0.00466	12188	0.00373	4.972	1.471
HNF4A	MA0114.1	Zinc-coordinating	Hormone-nuclear Receptor	vertebrates	9.617	0.522	23	50	6389	18363	41	0.00502	11240	0.00406	4.88	1.807
EBF1	MA0154.1	Zipper-Type	Helix-Loop-Helix	vertebrates	11.564	0.648	45	28	11288	13464	132	0.0124	39149	0.0109	4.845	5.448
ESR2	MA0258.1	Zinc-coordinating	Hormone-nuclear Receptor	vertebrates	13.618	0.546	10	63	2219	22533	11	0.00186	2670	0.00134	4.673	2.147
MEF2A	MA0052.1	Other Alpha-Helix	MADS	vertebrates	15.709	0.179	25	48	7006	17746	56	0.00527	15631	0.00434	4.575	1.834
SOX9	MA0077.1	Other Alpha-Helix	High Mobility Group	vertebrates	9.079	0.358	36	37	11417	13335	139	0.0118	41403	0.0104	4.561	1.098
Arnt::Ahr	MA0006.1	Zipper-Type	Helix-Loop-Helix	vertebrates	9.532	0.715	48	25	13597	11155	221	0.0125	66086	0.011	4.555	3.217
Myf	MA0055.1	Zipper-Type	Helix-Loop-Helix	vertebrates	15.914	0.609	36	37	10157	14595	93	0.0105	27519	0.00918	4.526	2.358
MYC::MAX	MA0059.1	Zipper-Type	Helix-Loop-Helix	vertebrates	14.237	0.602	11	62	3436	21316	18	0.00186	4535	0.00139	4.143	0.832
NR2F1	MA0017.1	Zinc-coordinating	Hormone-nuclear Receptor	vertebrates	15.924	0.478	15	58	3735	21017	19	0.0025	5073	0.00197	3.86	2.045
NHLH1	MA0048.1	Zipper-Type	Helix-Loop-Helix	vertebrates	14.132	0.674	18	55	5783	18969	35	0.00395	9874	0.00329	3.734	0.817
CEBPA	MA0102.2	Zipper-Type	Leucine Zipper	vertebrates	8.712	0.358	53	20	12828	11924	180	0.0152	55606	0.0139	3.724	8.338
NFE2L2	MA0150.1	Zipper-Type	Leucine Zipper	vertebrates	14.394	0.486	19	54	5635	19117	32	0.00331	8970	0.00274	3.534	1.224
Zfx	MA0146.1	Zinc-coordinating	BetaBetaAlpha-zinc finger	vertebrates	13.077	0.749	34	39	9872	14880	107	0.0141	33238	0.0129	3.363	1.911
Myc	MA0147.1	Zipper-Type	Helix-Loop-Helix	vertebrates	11.157	0.686	30	43	8288	16464	62	0.00584	18476	0.00513	3.18	2.24
Sox17	MA0078.1	Other Alpha-Helix	High Mobility Group	vertebrates	10.502	0.384	49	24	13879	10873	209	0.0177	65883	0.0165	3.136	3.32
RORA_2	MA0072.1	Zinc-coordinating	Hormone-nuclear Receptor	vertebrates	17.425	0.369	14	59	3571	21181	18	0.00237	5079	0.00198	2.874	1.825
T	MA0009.1	Beta-Hairpin-Ribbon	T	vertebrates	17.863	0.452	8	65	1811	22941	8	0.000828	2114	0.000646	2.276	1.806
Spz1	MA0111.1	Other	Other	vertebrates	11.907	0.538	23	50	6658	18094	41	0.00425	12530	0.00383	2.167	1.502
RXRA::VDR	MA0074.1	Zinc-coordinating	Hormone-nuclear Receptor	vertebrates	20.451	0.527	1	72	453	24299	2	0.000282	475	0.000198	1.846	0.3
Foxa2	MA0047.2	Winged Helix-Turn-Helix	Forkhead	vertebrates	13.268	0.315	42	31	11656	13096	133	0.015	43535	0.0145	1.367	3.041
FOXI1	MA0042.1	Winged Helix-Turn-Helix	Forkhead	vertebrates	13.183	0.263	38	35	11680	13072	150	0.0169	49366	0.0165	1.224	1.438
HNF1A	MA0046.1	Helix-Turn-Helix	Homeo	vertebrates	15.548	0.259	13	60	3044	21708	14	0.00184	4352	0.00169	1.167	2.22
HOXA5	MA0158.1	Helix-Turn-Helix	Homeo	vertebrates	8.759	0.315	59	14	17629	7123	618	0.0465	205993	0.0458	1.156	3.156
RXR::RAR_DR5	MA0159.1	Zinc-coordinating	Hormone-nuclear Receptor	vertebrates	16.004	0.535	5	68	1313	23439	5	0.0008	1499	0.000708	1.07	1.061
RREB1	MA0073.1	Zinc-coordinating	BetaBetaAlpha-zinc finger	vertebrates	22.278	0.623	4	69	1520	23232	6	0.00113	1839	0.00102	1.049	0.411
Evi1	MA0029.1	Zinc-coordinating	BetaBetaAlpha-zinc finger	vertebrates	17.909	0.28	8	65	1931	22821	8	0.00105	2457	0.000956	0.989	1.567
MAX	MA0058.1	Zipper-Type	Helix-Loop-Helix	vertebrates	12.685	0.571	24	49	7993	16759	49	0.00461	15900	0.00442	0.931	0.69
PPARG::RXRA	MA0065.2	Zinc-coordinating	Hormone-nuclear Receptor	vertebrates	11.663	0.547	16	57	6067	18685	34	0.0048	11080	0.00462	0.854	0.304
Nkx3-2	MA0122.1	Helix-Turn-Helix	Homeo	vertebrates	8.542	0.463	54	19	15425	9327	274	0.0232	91612	0.0229	0.647	3.705
Pou5f1	MA0142.1	Helix-Turn-Helix	Homeo	vertebrates	14.808	0.308	13	60	3402	21350	16	0.00226	5205	0.00217	0.595	1.621
FOXA1	MA0148.1	Winged Helix-Turn-Helix	Forkhead	vertebrates	12.533	0.332	40	33	13355	11397	188	0.0195	63112	0.0193	0.404	0.712
NR4A2	MA0160.1	Zinc-coordinating	Hormone-nuclear Receptor	vertebrates	10.165	0.491	51	22	13896	10856	179	0.0135	60034	0.0133	0.367	4.464
Tal1::Gata1	MA0140.1	Zipper-Type	Helix-Loop-Helix	vertebrates	11.297	0.451	21	52	6212	18540	33	0.00559	11200	0.0056	-0.067	1.295
SRF	MA0083.1	Other Alpha-Helix	MADS	vertebrates	17.965	0.466	3	70	908	23844	3	0.000339	1019	0.00034	-0.099	0.684
FOXD1	MA0031.1	Winged Helix-Turn-Helix	Forkhead	vertebrates	11.926	0.275	44	29	13087	11665	183	0.0138	62921	0.014	-0.587	2.077
Myb	MA0100.1	Helix-Turn-Helix	Myb	vertebrates	9.883	0.591	47	26	13518	11234	170	0.0128	58600	0.013	-0.66	2.833
TBP	MA0108.2	Beta-sheet	TATA-binding	vertebrates	10.086	0.377	37	36	10389	14363	98	0.0138	33775	0.0141	-0.679	2.485
znf143	MA0088.1	Zinc-coordinating	BetaBetaAlpha-zinc finger	vertebrates	17.541	0.53	4	69	1301	23451	4	0.000753	1473	0.000819	-0.801	0.618
Lhx3	MA0135.1	Helix-Turn-Helix	Homeo	vertebrates	16.354	0.131	16	57	5806	18946	36	0.00441	12758	0.00461	-1.001	0.407
Nr2e3	MA0164.1	Zinc-coordinating	Hormone-nuclear Receptor	vertebrates	12.028	0.373	23	50	6354	18398	34	0.00224	12287	0.00239	-1.03	1.85
Gfi	MA0038.1	Zinc-coordinating	BetaBetaAlpha-zinc finger	vertebrates	9.47	0.391	45	28	13731	11021	189	0.0178	65844	0.0183	-1.241	1.752
PBX1	MA0070.1	Helix-Turn-Helix	Homeo	vertebrates	14.641	0.31	10	63	4107	20645	18	0.00203	6634	0.00221	-1.274	0.234
Foxq1	MA0040.1	Winged Helix-Turn-Helix	Forkhead	vertebrates	14.07	0.202	27	46	8007	16745	62	0.00642	22088	0.00675	-1.339	1.454
TP53	MA0106.1	Zinc-coordinating	Loop-Sheet-Helix	vertebrates	26.239	0.603	0	73	8	24744	0	0	8	4.45e-06	-1.415	0
NFYA	MA0060.1	Other Alpha-Helix	NFY CCAAT-binding	vertebrates	12.925	0.523	23	50	5865	18887	26	0.00392	9476	0.00421	-1.519	2.532
Gata1	MA0035.2	Zinc-coordinating	GATA	vertebrates	10.878	0.373	49	24	14350	10402	217	0.0225	75905	0.0232	-1.596	2.652
Pax6	MA0069.1	Helix-Turn-Helix	Homeo	vertebrates	13.798	0.432	3	70	1218	23534	3	0.000395	1377	0.000536	-2.043	0.352
PPARG	MA0066.1	Zinc-coordinating	Hormone-nuclear Receptor	vertebrates	20.365	0.523	0	73	62	24690	0	0	64	3.56e-05	-2.201	0
FOXO3	MA0157.1	Winged Helix-Turn-Helix	Forkhead	vertebrates	11.734	0.298	48	25	13611	11141	192	0.0145	69410	0.0154	-2.581	3.196
E2F1	MA0024.1	Winged Helix-Turn-Helix	E2F	vertebrates	13.838	0.625	27	46	8113	16639	45	0.00339	17630	0.00392	-2.792	1.353
Sox5	MA0087.1	Other Alpha-Helix	High Mobility Group	vertebrates	10.831	0.199	46	27	13087	11665	197	0.013	72042	0.014	-2.876	2.95
HNF1B	MA0153.1	Helix-Turn-Helix	Homeo	vertebrates	16.821	0.222	13	60	4107	20645	16	0.00181	6910	0.0023	-3.409	0.825
EWSR1-FLI1	MA0149.1	Winged Helix-Turn-Helix	Ets	vertebrates	32.871	0.554	0	73	207	24545	0	0	209	0.000105	-3.483	0
Esrrb	MA0141.1	Zinc-coordinating	Hormone-nuclear Receptor	vertebrates	12.806	0.524	34	39	10167	14585	68	0.00768	26346	0.00878	-3.873	1.602
MIZF	MA0131.1	Zinc-coordinating	BetaBetaAlpha-zinc finger	vertebrates	13.197	0.61	4	69	2080	22672	4	0.000377	2497	0.000694	-3.986	0.138
REST	MA0138.2	Zinc-coordinating	BetaBetaAlpha-zinc finger	vertebrates	23.134	0.596	0	73	232	24520	0	0	242	0.000141	-4.003	0
Foxd3	MA0041.1	Winged Helix-Turn-Helix	Forkhead	vertebrates	12.945	0.223	40	33	11354	13398	132	0.0149	49535	0.0165	-4.122	2.532
NKX3-1	MA0124.1	Helix-Turn-Helix	Homeo	vertebrates	11.127	0.179	37	36	12654	12098	181	0.0119	68823	0.0134	-4.156	0.551
Nkx2-5	MA0063.1	Helix-Turn-Helix	Homeo	vertebrates	8.27	0.218	52	21	16973	7779	543	0.0358	197210	0.0384	-4.388	1.012
SRY	MA0084.1	Other Alpha-Helix	High Mobility Group	vertebrates	9.193	0.238	52	21	14714	10038	274	0.0232	101929	0.0255	-4.722	3.682
TAL1::TCF3	MA0091.1	Zipper-Type	Helix-Loop-Helix	vertebrates	14.07	0.453	23	50	7491	17261	34	0.00384	14681	0.0049	-4.948	0.793
Prrx2	MA0075.1	Helix-Turn-Helix	Homeo	vertebrates	9.063	0.027	52	21	15063	9689	321	0.0151	123270	0.0171	-5.084	3.143
Pdx1	MA0132.1	Helix-Turn-Helix	Homeo	vertebrates	9.04	0.194	54	19	15507	9245	371	0.021	140973	0.0235	-5.497	3.573
Ar	MA0007.1	Zinc-coordinating	Hormone-nuclear Receptor	vertebrates	15.703	0.498	0	73	534	24218	0	0	554	0.000339	-6.083	0
RORA_1	MA0071.1	Zinc-coordinating	Hormone-nuclear Receptor	vertebrates	13.19	0.424	24	49	8624	16128	40	0.00377	18895	0.00525	-6.72	0.387
Nobox	MA0125.1	Helix-Turn-Helix	Homeo	vertebrates	9.573	0.26	40	33	13558	11194	187	0.0141	77190	0.0172	-7.736	0.603
YY1	MA0095.1	Zinc-coordinating	BetaBetaAlpha-zinc finger	vertebrates	8.101	0.51	56	17	17190	7562	416	0.0235	165054	0.0275	-8.026	2.21
ARID3A	MA0151.1	Helix-Turn-Helix	Arid	vertebrates	9.896	0.062	55	18	16086	8666	408	0.023	166235	0.0277	-9.287	3.239
