# Supplementary material for: Microinvasion by Streptococcus pneumoniae induces epithelial innate immunity during colonisation at the human mucosal surface
Source: Nat Commun. 2019 Jul 16;10:3060. doi: 10.1038/s41467-019-11005-2 (PMC6635362; doi:10.1038/s41467-019-11005-2)
Supplement: Supplementary file 7 — Supplementary Data 4 [file 41467_2019_11005_MOESM7_ESM.xlsx]

## Sheet: +1foldchange
ensembl_gene_id	S00153616	S00154296	S00155317	S00156923	S00162043	S00162143	S00162946	S00164485	S00149244	S00149245	S00149461	S00149856	S00150013	S00150631	S00150632	S00151036	S00151088	S00162914	S00162916	S00162947	S00167298	S00167654	S00168118	S00168894	S00170050	S00170058	S00149406	S00149857	S00150011	S00150717	S00151035	S00155300	S00156611	S00158476	S00162798	S00162922	S00163882	S00165547	S00149384	S00149858	S00149859	S00151033	S00151034	S00151087	S00151369	S00151400	S00163708	S00163710	S00163883
day minus 4
ENSG00000132465	20	13	20	22	13	32	19	181	74	67	112	106	98	219	150	65	152	41	291	271	71	12	16262	143	13	53	50	774	753	135	235	18	36	18	6	118	198	53	40	109	57	118	147	276	77	133	16	103	266
ENSG00000012223	247	20	190	107	249	75	181	319	2612	155	76	174	272	97	795	99	253	295	362	112	192	341	38540	108	66	80	765	301	10032	4913	71	26	78	176	152	96	257	23	77	147	148	257	173	205	56	4402	52	780	4591
ENSG00000254709	2	0	0	17	0	3	15	3	0	0	10	0	8	5	22	0	9	10	132	103	10	0	4015	120	0	15	2	205	128	3	3	2	19	2	2	20	46	8	0	0	10	0	3	10	3	7	0	5	103
ENSG00000096006	8	22	7	19	22	23	25	13	41	35	54	81	109	49	101	51	19	12	0	9	10	16	2496	3	3	6	37	43	406	10	31	0	42	7	20	88	22	17	30	68	23	49	42	40	39	28	74	6	101
ENSG00000187908	177	3	46	6	24	13	13	25	123	65	40	1	14	1	132	111	27	77	8	43	10	50	2040	30	107	10	138	126	415	2092	11	4	51	25	29	11	12	1	61	56	34	118	23	33	49	540	11	25	469
ENSG00000126549	687	747	447	1277	2361	1115	5125	1027	3063	4632	1463	2345	286	1186	1711	4095	682	2372	311	981	1534	1931	62413	342	1024	468	2115	2303	13697	719	2770	411	501	891	2067	1052	945	7075	2969	5256	746	1184	703	1097	1995	5175	3755	357	10395
ENSG00000282891	687	747	447	1277	2361	1115	5125	1027	3063	4632	1463	2345	286	1186	1711	4095	682	2372	311	981	1534	1931	62413	342	1024	468	2115	2303	13697	719	2770	411	501	891	2067	1052	945	7075	2969	5256	746	1184	703	1097	1995	5175	3755	357	10395
ENSG00000137077	0	0	0	0	0	0	0	0	16	9	2	0	7	0	3	0	2	0	0	0	4	0	186	0	0	0	7	0	242	3	4	0	0	0	0	2	0	7	4	0	4	0	4	2	0	0	0	4	2
ENSG00000109205	4	7	3	0	6	3	7	4	25	15	7	12	0	33	22	19	0	6	0	0	0	17	315	3	10	16	20	17	64	82	26	0	0	0	7	3	6	8	3	21	7	7	17	0	14	153	0	6	51
ENSG00000171195	3	0	0	6	5	0	0	1	0	4	0	0	3	0	0	1	0	4	0	0	1	0	1081	1	0	0	0	0	22	5	0	2	0	0	40	2	0	1	0	7	0	0	1	1	1	22	5	0	81
ENSG00000186190	1	3	0	0	0	5	2	0	0	0	1	0	2	0	2	0	0	1	0	2	0	3	106	0	0	10	0	9	0	6	0	0	6	2	7	0	4	2	2	2	0	0	0	1	0	0	0	0	4
ENSG00000111215	36	21	61	21	137	40	38	347	1406	249	112	342	563	333	159	80	274	234	55	52	46	183	1125	49	31	8	596	276	12781	2059	326	18	41	36	47	13	6	12	412	128	190	131	448	519	114	9012	4	22	4895
ENSG00000282269	39	21	9	35	156	65	76	346	2005	475	109	203	428	165	209	512	314	220	40	99	17	177	1138	76	22	90	299	348	13067	2343	445	59	15	95	149	36	47	34	179	549	472	55	290	81	559	9279	4	29	4890
ENSG00000263247	47	49	51	32	148	58	56	346	1589	156	249	116	496	345	65	307	144	223	29	75	41	270	1132	18	46	54	144	102	12641	1951	285	26	37	46	82	20	21	15	231	195	287	49	332	147	286	8923	0	28	4925
ENSG00000176909	83	30	38	26	21	55	32	11	214	134	118	73	96	81	113	162	161	23	58	70	33	59	40	1383	33	37	137	158	94	122	48	31	47	86	35	36	34	46	109	204	112	110	117	107	105	121	99	36	66
ENSG00000255071	232	300	209	99	123	369	119	778	74	372	50	6	29	0	326	248	386	102	3751	761	306	274	320	743	1132	317	468	845	243	765	35	321	169	40	450	486	224	76	146	216	113	286	81	18	193	327	19	1947	57
ENSG00000278167	11	0	13	20	1	39	21	103	19	5	2	11	24	2	40	97	0	24	338	71	48	0	25	52	18	560	0	156	35	3	8	0	95	9	4	34	108	2	0	27	40	0	11	24	8	0	4	50	3
ENSG00000173432	8445	2680	2785	6649	1562	11061	387	2982	1238	2567	1397	272	176	556	5136	2235	2658	3692	70679	18241	3641	2656	8736	9605	26093	7634	2224	8879	563	8246	350	1830	12032	2419	5102	20736	1464	269	1351	3960	1842	3862	736	1717	1345	2099	2637	19476	3032
ENSG00000206291	198	19	99	34	173	1585	0	791	2007	162	895	81	843	250	630	440	357	68	60	275	175	45	2211	8038	2174	1754	897	934	2231	270	927	73	29	70	189	1686	125	255	1112	409	1004	311	786	733	439	282	40	17	118
ENSG00000228163	198	19	134	34	173	1585	0	791	2057	177	945	135	843	266	738	469	357	68	60	556	175	45	2211	8038	2174	1754	897	999	2743	271	949	73	33	70	189	1801	249	288	1112	519	1023	342	786	956	531	282	40	17	296
ENSG00000007312	14	4	44	13	3	22	11	24	16	6	12	15	28	3	49	13	29	20	44	39	13	10	68	27	79	149	76	58	144	10	20	1	49	18	0	10	46	14	6	15	9	18	9	7	11	21	1	34	9
ENSG00000115523	73	19	132	117	126	200	18	733	207	141	96	138	710	58	194	66	136	69	558	600	162	10	240	1589	293	2045	209	81	1687	100	212	47	33	44	96	133	1699	402	97	153	192	220	292	92	62	88	62	142	372
ENSG00000132329	689	150	407	29	246	424	123	607	346	946	30	430	374	187	96	247	318	154	3212	1078	473	681	202	1506	1394	336	653	1034	188	1104	1288	367	52	21	1265	192	33	484	219	256	464	130	659	46	125	452	174	2239	180
ENSG00000134183	1	0	0	1	0	0	2	0	3	8	1	7	5	0	3	5	6	0	11	0	18	1	5	3	5	21	11	11	5	4	0	4	1	1	0	0	5	4	11	2	7	1	17	18	7	0	1	1	1
ENSG00000134339	7149	1324	1298	2178	1231	2657	614	11102	2094	2987	1464	597	201	506	9369	3507	4966	2613	39453	11015	2057	1925	5524	12282	18246	4212	3139	9984	2287	9319	542	1103	8252	1691	3971	5287	2063	991	1662	3780	3068	8038	743	1859	2460	2059	1719	16766	1435
ENSG00000123454	4	2	2	1	5	3	2	4	0	0	1	1	9	2	3	1	0	1	14	16	4	1	1	13	5	11	7	11	4	8	2	1	4	1	3	1	3	3	2	2	2	4	7	1	2	1	1	4	3
ENSG00000120436	2	0	0	0	2	1	0	6	8	5	3	2	5	6	7	8	5	0	10	11	6	0	4	5	7	27	2	3	19	3	6	0	1	0	0	3	4	3	2	3	7	3	6	5	8	7	1	2	2
ENSG00000117983	198	1	34	71	30	10	21	596	62	39	23	85	50	67	62	155	95	3	157	21	5	53	4486	210	40	22	143	61	148	164	60	5	5	50	140	70	10	5	43	110	2113	57	72	79	87	1538	10	39	589
ENSG00000137397	20	40	31	7	187	0	45	3	49	122	36	68	29	16	251	26	396	14	1101	102	283	117	18	121	1793	9	840	173	95	9	8	38	1	14	321	0	42	0	18	163	195	93	7	16	21	70	2	534	48
ENSG00000005381	5	0	0	1	0	1	2	1	0	1	5	1	10	0	3	5	0	0	3	1	1	0	67	1	1	1	2	10	50	10	5	0	0	1	0	0	7	1	2	10	28	20	9	2	23	5	0	2	28
ENSG00000100122	8	2	9	0	2	3	9	3	14	10	5	2	16	0	3	5	2	11	24	5	16	8	6	13	15	11	9	17	20	3	23	1	1	0	8	5	3	10	6	9	15	6	11	5	5	10	10	0	8
ENSG00000089012	52	0	73	33	22	27	23	54	34	33	72	21	14	18	70	11	46	22	160	110	72	32	43	275	125	122	70	97	167	59	33	5	109	29	40	54	120	57	39	47	52	21	34	35	14	51	23	54	117
ENSG00000110665	11	4	14	28	22	20	4	25	13	28	13	24	36	29	12	12	81	17	72	79	30	8	40	43	40	80	32	39	70	37	78	8	23	9	21	5	29	31	15	29	31	28	39	18	33	67	1	21	50
ENSG00000078589	12	7	18	24	11	24	8	53	30	15	27	17	36	44	47	20	83	9	36	98	60	38	27	102	20	67	77	72	255	33	55	12	14	18	18	24	36	53	40	33	15	26	33	41	10	32	5	17	25
ENSG00000206505	296	13	17	6	91	14	13	9	75	304	12	161	52	89	1283	543	1343	9	41789	27	32437	0	6	19	295	281	55975	93	243	63	69	13	8	6	348	10	13	9	24	315	51	870	71	112	442	1438	4	27726	24
ENSG00000105369	14	4	52	30	5	31	7	162	6	3	22	2	31	7	38	7	32	7	121	119	56	15	826	150	111	186	59	50	233	8	17	10	142	14	7	55	66	27	11	12	9	33	8	29	4	14	29	25	36
ENSG00000169884	19	10	13	7	12	23	28	6	14	12	34	17	10	10	11	19	24	15	32	54	26	22	27	76	43	39	27	29	36	24	48	9	19	11	11	9	21	16	23	25	8	10	19	7	20	21	21	18	27
day plus 2
ensembl_gene_id	S00153616	S00154296	S00155317	S00156923	S00162043	S00162143	S00162946	S00164485	S00149244	S00149245	S00149461	S00149856	S00150013	S00150631	S00150632	S00151036	S00151088	S00162914	S00162916	S00162947	S00167298	S00167654	S00168118	S00168894	S00170050	S00170058	S00149406	S00149857	S00150011	S00150717	S00151035	S00155300	S00156611	S00158476	S00162798	S00162922	S00163882	S00165547	S00149384	S00149858	S00149859	S00151033	S00151034	S00151087	S00151369	S00151400	S00163708	S00163710	S00163883
ENSG00000274839	0	0	0	0	0	0	0	0	6	4	3	0	6	3	0	3	0	0	0	0	0	0	0	0	0	0	2	0	5	3	0	0	1	0	0	2	0	0	6	5	6	2	2	2	0	0	0	0	447
ENSG00000230657	0	0	0	0	0	0	0	0	6	4	14	3	6	21	0	7	3	0	0	0	0	0	0	0	0	0	2	5	5	18	0	0	1	0	0	2	0	0	6	5	6	2	2	2	14	17	0	0	447
ENSG00000212900	0	3	0	0	0	0	0	0	7	3	7	11	4	8	3	12	6	1	0	0	3	0	0	0	0	0	1	3	0	9	1	0	0	0	1	0	5	0	4	0	0	5	1	1	8	0	104	4	0
ENSG00000263296	0	3	0	0	0	0	0	0	7	3	7	11	4	8	3	12	6	1	0	0	3	0	0	0	0	0	1	3	0	9	1	0	0	0	1	0	5	0	4	0	0	5	1	1	8	0	104	4	0
ENSG00000189410	1	0	0	10	4	0	1	2	18	11	8	2	10	3	25	9	7	0	0	2	4	1	4	2	1	4	4	4	2	17	0	2	1	18	0	2	4	0	38	8	43	14	0	9	0	9	264	2	4
ENSG00000143556	68	3565	14	100894	989	680	199	45	14569	721	12723	32090	34	9585	24829	3406	457	620	46	876	7570	99	90	22	257	2880	115	4787	3336	375	277	85	11327	1864	178	15175	946	611	3511	12717	3464	8558	499	3715	3008	4067	30700	5	120
ENSG00000170323	0	0	0	42	0	0	0	0	61	13	44	34	0	5	10	21	30	12	6	2	37	2	2	0	0	16	24	10	24	9	12	0	27	16	0	7	34	8	111	29	21	22	12	32	12	140	702	0	5
ENSG00000012223	247	20	190	107	249	75	181	319	2612	155	76	174	272	97	795	99	253	295	362	112	192	341	38540	108	66	80	765	301	10032	4913	71	26	78	176	152	96	257	23	77	147	148	257	173	205	56	4402	52	780	4591
ENSG00000251655	0	0	0	0	3	2	0	0	38	18	0	19	0	105	2	20	12	0	0	1	0	1	3	0	0	0	5	4	6	11	5	0	0	1	0	0	0	0	13	11	13	0	0	15	21	4	0	0	347
ENSG00000275624	3	1	0	8	6	5	3	3	29	26	12	18	31	24	12	31	30	2	0	4	16	14	2	1	0	4	8	8	57	9	27	1	8	2	6	2	6	11	7	19	17	9	14	22	33	310	0	0	731
ENSG00000172236	0	0	9	592	0	13	19	0	276	26	373	1302	0	2036	218	506	128	105	32	22	17	51	70	11	29	172	0	90	110	88	767	2	344	33	21	16	45	4	176	49	305	11	40	870	207	96	95	34	21
ENSG00000282673	0	0	0	0	3	1	0	0	38	18	0	0	0	104	2	20	4	0	0	1	0	1	3	0	0	0	5	4	6	11	5	0	0	1	0	0	0	0	13	11	13	0	0	15	21	4	0	0	347
ENSG00000187908	177	3	46	6	24	13	13	25	123	65	40	1	14	1	132	111	27	77	8	43	10	50	2040	30	107	10	138	126	415	2092	11	4	51	25	29	11	12	1	61	56	34	118	23	33	49	540	11	25	469
ENSG00000181617	55	0	85	112	26	4	0	46	200	0	0	0	0	0	178	0	0	74	136	87	78	31	1343	19	18	19	101	295	4053	508	0	10	10	145	22	8	62	0	0	15	0	117	0	11	0	258	118	109	1339
ENSG00000170454	0	0	0	39	0	2	0	5	18	0	7	35	0	17	15	7	8	8	1	0	181	0	1	0	1	61	1	4	2	2	1	0	6	67	1	4	18	0	103	2	2	13	0	41	1	64	631	0	3
ENSG00000162761	16	5	5	0	1	3	3	6	3	3	0	5	17	1	0	9	1	1	26	9	8	5	16	7	5	8	33	15	9	43	0	1	0	1	28	2	1	4	9	0	0	0	10	0	2	3	8	83	4
ENSG00000178934	195	370	99	45	23	132	805	21	3706	34	5807	206	71	8798	80	85	776	30	40	303	2108	24	61	22	267	2649	1433	1673	2785	888	3129	77	1423	96	80	278	1469	34	3171	147	2414	40	39	4418	79	2845	143	16	779
ENSG00000053328	0	0	3	3	0	2	3	0	12	3	3	3	3	3	10	3	3	0	0	2	0	0	3	10	0	2	3	8	3	17	1	0	0	0	0	0	0	0	3	11	0	5	3	2	0	6	0	2	3
ENSG00000164265	365	407	139	1386	292	141	188	98	218	311	251	414	241	396	164	133	305	650	78	274	3091	84	201	116	144	839	284	249	395	265	162	147	651	3057	619	926	721	411	258	416	707	195	239	248	245	176	11466	150	185
ENSG00000127129	24	0	16	50	34	116	186	67	18	32	45	1133	61	2044	108	44	89	54	212	605	439	70	29	1363	27	1702	44	138	3587	19	24	28	39	47	389	16	36	139	46	141	32	36	105	216	592	179	174	0	14
ENSG00000123496	5	0	7	12	0	0	0	0	0	0	7	5	2	9	13	7	7	5	1	0	22	1	6	3	0	0	10	7	14	0	2	1	0	4	0	3	5	1	7	7	0	0	4	7	0	7	55	4	0
ENSG00000145283	11	14	5	154	8	18	14	11	255	83	212	466	74	275	310	98	101	31	6	6	162	7	2	6	5	110	41	82	208	69	25	10	58	45	16	117	39	9	353	85	151	214	48	190	86	308	168	13	3
ENSG00000227801	0	0	0	0	0	1	0	1	0	12	0	0	0	6	6	4	20	1	0	1	4	1	0	1	0	0	4	2	7	0	5	0	0	0	0	0	0	0	0	15	1	1	0	2	0	1	7	0	8
ENSG00000211448	31	81	30	213	43	51	17	17	254	297	1099	1510	341	326	689	171	259	26	20	16	102	19	24	10	25	17	62	426	677	219	278	25	31	31	21	137	27	87	388	428	170	370	352	321	136	464	168	5	42
ENSG00000109846	6	37	8	521	20	9	19	0	136	18	93	287	341	286	145	57	28	66	78	8	239	94	8	15	19	113	74	119	238	53	16	31	90	182	21	183	96	8	115	123	88	160	89	159	54	132	1233	31	12
ENSG00000162975	0	0	0	1	2	1	3	0	1	4	1	1	10	8	1	3	0	1	0	0	1	0	0	0	0	1	1	0	0	0	3	0	1	5	0	0	1	0	4	1	0	3	3	0	8	0	29	0	0
ENSG00000274443	33	5	22	0	50	0	0	32	0	49	0	0	78	9	9	18	12	35	80	15	5	3	4	9	26	28	109	41	6	15	9	6	0	0	39	0	0	9	36	5	0	3	58	4	6	28	13	294	6
ENSG00000235925	1	9	1	0	5	6	5	2	17	0	161	75	0	42	47	11	0	5	0	9	32	11	15	0	0	40	4	14	38	0	0	1	40	0	3	180	2	5	14	26	6	15	20	27	8	7	34	0	46
ENSG00000198734	11	3	10	104	4	11	1	65	29	32	8	4	28	17	10	20	18	10	150	28	6	25	42	178	33	13	38	75	31	57	9	16	15	6	3	3	20	5	14	11	11	26	26	14	11	13	26	30	40
ENSG00000167941	1	0	0	1	0	0	0	0	2	1	4	10	1	4	6	3	8	0	0	0	1	0	1	0	0	1	1	7	1	3	3	0	0	0	0	7	0	0	3	1	1	1	0	5	3	6	20	0	0
ENSG00000182261	0	1	0	6	0	2	0	0	8	2	21	6	0	5	24	4	1	7	0	2	16	0	0	0	0	5	1	13	18	1	0	0	2	2	0	1	4	0	7	7	18	15	9	5	8	27	7	0	0
ENSG00000276780	0	1	0	6	0	2	0	0	8	2	21	6	0	5	24	4	1	7	0	2	16	0	0	0	0	5	1	13	18	1	0	0	2	2	0	1	4	0	7	7	18	15	9	5	8	27	7	0	0
ENSG00000281166	0	1	0	6	0	2	0	0	8	2	21	6	0	5	24	4	1	7	0	2	16	0	0	0	0	5	1	13	18	1	0	0	2	2	0	1	4	0	7	7	18	15	9	5	8	27	7	0	0
ENSG00000125780	10	89	25	64	13	18	40	22	19	107	20	213	168	71	27	88	27	16	81	28	71	42	16	19	26	21	145	34	44	154	3	90	49	49	30	77	61	22	29	26	18	55	146	3	64	62	70	141	5
ENSG00000170465	5	23	12	385	16	48	45	54	238	24	63	326	12	160	97	41	56	93	9	29	393	7	10	7	3	149	15	32	74	51	15	18	58	158	10	265	72	29	135	67	58	84	1	86	12	179	1508	7	49
ENSG00000170426	1	20	0	337	7	8	5	1	194	2	99	398	0	28	67	23	6	20	0	1	87	0	0	1	0	18	0	36	128	4	9	0	74	31	5	130	59	2	35	57	48	47	26	139	12	158	117	1	2
ENSG00000188508	11	142	5	11784	150	66	59	10	5233	25	1299	21018	28	2937	3734	509	159	165	18	23	2463	0	5	5	4	404	48	1447	4124	111	9	9	339	210	39	3758	319	80	233	510	281	984	2612	2907	400	2964	5502	0	5
ENSG00000152661	5	16	18	225	22	10	14	275	261	44	98	458	194	143	184	98	104	135	8	10	265	10	15	13	7	95	83	65	59	88	61	25	63	239	2	54	49	31	98	47	32	150	97	183	80	256	764	9	75
ENSG00000111405	13	14	8	235	16	12	10	11	220	77	87	466	61	39	242	75	56	6	18	9	32	12	7	20	4	40	142	113	118	64	34	14	60	13	12	66	14	6	62	111	183	104	76	114	58	180	84	15	2
ENSG00000269741	0	44	1	823	9	38	11	0	166	22	387	370	0	60	224	27	11	19	0	7	164	2	2	0	1	55	6	187	436	5	0	0	229	81	13	300	67	4	68	147	67	199	37	111	42	112	1038	0	0
ENSG00000179477	7	11	17	311	13	8	5	0	171	9	211	338	4	33	121	45	31	26	8	5	97	10	9	4	1	54	11	103	137	22	14	0	220	125	5	130	45	10	118	76	53	92	66	52	26	151	213	7	6
ENSG00000203783	1	1	1	10	3	1	1	1	20	8	7	3	7	15	1	4	9	0	1	1	12	0	3	0	1	1	7	4	45	1	1	4	4	8	0	0	0	1	0	8	19	3	3	3	15	6	87	1	0
ENSG00000113430	7	1	2	22	34	1	4	0	255	12	69	259	8	79	81	148	17	5	0	16	62	3	5	1	12	8	30	26	17	4	4	0	0	4	10	21	2	3	99	14	17	75	20	48	69	31	321	2	8
ENSG00000166589	4	0	1	11	0	0	1	0	25	4	10	60	3	18	12	14	4	1	0	0	17	11	0	1	0	5	7	3	9	3	1	0	1	4	0	6	4	0	9	15	4	3	7	17	6	25	55	3	0
ENSG00000156282	3	63	1	770	52	44	11	0	330	0	671	648	0	130	387	54	31	50	0	9	220	1	3	0	1	136	0	247	688	4	8	1	155	117	18	948	46	6	67	154	41	161	17	300	90	363	881	0	0
ENSG00000169509	15	278	6	4571	115	95	151	0	1224	63	3053	3179	14	1313	1677	290	41	186	29	93	1463	0	34	0	13	758	19	1266	4443	55	76	86	1285	1052	113	2960	584	57	905	623	253	1919	111	1635	192	1592	6771	0	17
ENSG00000175592	132	71	42	1307	89	84	108	241	709	147	432	286	68	1873	1031	367	258	350	100	43	690	72	47	39	54	434	140	713	764	112	135	20	332	756	72	361	246	104	1184	382	988	320	133	511	253	499	2690	15	62
ENSG00000205856	0	0	10	2	7	3	0	26	10	24	10	5	13	13	2	7	3	0	3	0	11	3	9	2	1	3	37	20	4	10	0	0	1	2	3	0	7	7	10	8	14	17	12	3	24	4	45	92	1
ENSG00000118402	8	16	12	115	24	14	23	25	82	19	79	286	19	183	73	29	34	51	4	16	79	14	11	6	3	30	27	39	48	35	21	11	31	79	14	107	45	20	46	42	35	55	28	102	39	76	378	4	40
ENSG00000105880	40	27	5	70	12	67	15	76	57	43	196	122	24	72	35	19	12	28	8	13	118	11	47	61	2	52	39	16	88	21	13	19	21	161	26	100	36	33	63	68	32	37	12	124	68	55	177	40	349
ENSG00000080573	9	1	6	24	2	7	6	8	36	6	23	82	5	22	20	11	15	16	36	13	41	3	18	23	8	27	20	22	23	12	8	1	21	24	1	13	10	9	27	22	12	24	9	30	11	17	131	6	10
ENSG00000203837	1	7	0	56	5	0	5	0	8	2	140	47	0	13	40	12	13	1	0	0	38	0	0	0	0	13	4	41	100	1	9	0	8	5	3	54	1	1	6	21	6	12	32	62	21	43	111	0	0
ENSG00000134755	23	114	46	974	126	89	99	99	1201	102	353	1552	155	634	487	508	346	286	32	65	997	49	46	48	42	248	254	319	414	199	216	39	310	466	61	601	340	106	731	369	580	736	199	695	482	744	5451	38	102
ENSG00000186395	1807	2827	1408	20074	2412	1685	2006	1407	2839	809	3129	15176	691	2799	4529	2300	1177	3169	1245	1786	8531	1010	1372	1641	1222	4494	1076	1389	1215	949	1123	1984	2930	5079	1699	14019	2143	2485	1579	1224	907	2225	2963	3245	2251	2757	21767	1484	2148
ENSG00000184113	3	0	5	4	22	4	3	21	7	4	13	5	5	6	20	7	3	5	4	2	14	4	15	3	6	8	18	2	43	5	5	3	3	3	10	1	6	3	2	6	5	0	9	7	5	20	52	17	3
ENSG00000176797	0	16	1	360	3	0	3	0	111	10	677	197	0	15	90	83	4	18	0	1	73	0	0	0	5	44	0	233	396	3	4	4	100	22	10	72	23	4	33	108	23	215	3	35	38	461	971	0	3
ENSG00000177243	0	16	1	360	3	0	3	0	111	10	677	197	0	15	90	83	4	18	0	1	73	0	0	0	5	44	0	233	396	3	4	4	100	22	10	72	23	4	33	108	23	215	3	35	38	461	971	0	3
ENSG00000273641	0	16	1	360	3	0	3	0	111	10	677	197	0	15	90	83	4	18	0	1	73	0	0	0	5	44	0	233	396	3	4	4	100	22	10	72	23	4	33	108	23	215	3	35	38	461	971	0	3
ENSG00000131477	29	67	41	139	52	50	52	62	138	46	45	79	138	11	65	34	33	73	135	48	298	111	170	34	44	10	68	93	58	138	32	98	22	60	80	33	9	140	16	82	8	8	145	32	45	151	7	753	139
ENSG00000168903	0	0	1	0	0	0	0	5	0	3	4	1	5	1	0	0	2	4	2	0	1	3	0	4	8	1	12	1	4	9	1	0	0	0	0	0	0	5	6	1	6	1	5	0	1	1	8	2	0
ENSG00000174460	0	0	1	1	0	0	1	0	1	0	4	1	1	0	2	3	0	0	0	1	4	0	1	1	1	1	3	3	1	0	0	0	1	0	0	0	1	1	0	1	2	3	0	1	0	3	33	0	0
ENSG00000171954	3	11	3	274	11	2	6	6	100	0	47	449	3	134	47	12	10	22	4	8	46	1	3	4	4	25	5	31	125	5	11	1	67	57	6	77	34	2	23	22	48	19	52	55	14	75	137	1	5
ENSG00000186474	10	108	31	1509	252	77	111	43	570	72	1851	4485	334	574	917	141	109	120	28	44	478	46	33	21	5	382	18	543	566	17	162	3	600	310	85	1718	357	35	440	411	197	236	44	335	285	199	3421	84	20
ENSG00000112333	23	14	49	1	40	9	19	14	19	29	38	15	14	12	16	9	4	8	23	42	2	13	8	18	37	26	11	123	43	396	2	10	8	3	18	10	7	9	24	11	4	8	11	2	4	11	2	29	111
ENSG00000166558	48	6	39	24	6	7	64	47	72	79	7	64	178	38	29	110	88	9	48	48	68	27	54	23	66	21	135	39	407	63	126	58	0	16	37	3	32	18	23	48	28	21	137	0	42	161	43	167	34
ENSG00000135625	2	0	0	6	0	2	1	1	5	5	1	5	0	3	2	1	1	1	0	0	10	0	0	0	0	5	4	1	5	3	0	0	1	2	1	2	0	0	7	2	5	3	0	10	3	1	68	0	0
ENSG00000249992	21	23	43	86	12	17	30	19	46	77	80	51	40	77	58	29	23	22	22	15	44	17	84	15	33	35	84	65	30	56	56	27	30	104	12	22	18	5	62	88	49	46	70	70	22	57	476	21	41
ENSG00000183760	16	18	10	48	35	13	19	23	148	135	236	150	87	103	115	96	130	26	17	19	34	19	16	21	19	23	138	126	269	98	67	22	22	24	25	48	19	21	116	143	115	126	104	100	108	175	92	25	22
ENSG00000165588	91	150	143	52	105	78	145	864	398	325	1819	856	463	332	266	385	190	118	187	185	150	78	208	181	133	88	456	255	602	2152	290	180	21	102	269	58	97	182	172	351	139	203	439	181	238	587	92	479	1039
ENSG00000146250	2	6	5	5	5	1	3	1	4	7	17	7	9	0	16	8	12	2	9	1	20	1	7	3	3	1	15	13	8	8	1	9	1	8	5	3	2	6	4	8	4	4	5	10	1	22	92	9	1
ENSG00000206505	296	13	17	6	91	14	13	9	75	304	12	161	52	89	1283	543	1343	9	41789	27	32437	0	6	19	295	281	55975	93	243	63	69	13	8	6	348	10	13	9	24	315	51	870	71	112	442	1438	4	27726	24
ENSG00000183479	25	10	26	93	23	33	34	26	111	43	246	259	77	67	172	84	54	37	52	33	82	4	14	44	18	48	72	91	167	57	49	10	25	48	13	146	43	17	67	109	43	122	89	93	54	101	134	36	34
ENSG00000244617	43	111	67	1385	71	49	116	26	1840	115	2323	3209	115	733	1724	174	130	148	64	62	1422	44	41	46	49	367	127	1205	4065	207	26	68	152	192	78	381	174	55	156	323	231	1212	300	1690	154	1487	4317	74	58
day plus 9
ensembl_gene_id	S00153616	S00154296	S00155317	S00156923	S00162043	S00162143	S00162946	S00164485	S00149244	S00149245	S00149461	S00149856	S00150013	S00150631	S00150632	S00151036	S00151088	S00162914	S00162916	S00162947	S00167298	S00167654	S00168118	S00168894	S00170050	S00170058	S00149406	S00149857	S00150011	S00150717	S00151035	S00155300	S00156611	S00158476	S00162798	S00162922	S00163882	S00165547	S00149384	S00149858	S00149859	S00151033	S00151034	S00151087	S00151369	S00151400	S00163708	S00163710	S00163883
ENSG00000164588	1	1	1	1	0	0	1	0	16	14	14	14	12	14	10	10	10	0	0	1	1	1	0	1	0	0	12	9	9	12	8	0	1	1	1	0	0	1	15	13	14	7	13	14	9	10	2	0	0
ENSG00000206172	27	36	11	219	5	65	0	17	46	194	2658	42	23	83	83	242	127	246	92	112	82	5	1131	15	10	0	0	63	17	1393	0	4	108	0	0	119	14	0	39	0	27	2277	12	617	14	163	82	14	507
ENSG00000188536	0	64	0	328	0	118	34	22	177	271	7957	23	9	352	211	459	225	392	38	661	91	0	2336	0	0	19	26	31	27	3500	7	0	0	53	4	145	0	21	52	75	17	6388	0	1376	32	189	109	0	783
ENSG00000176909	83	30	38	26	21	55	32	11	214	134	118	73	96	81	113	162	161	23	58	70	33	59	40	1383	33	37	137	158	94	122	48	31	47	86	35	36	34	46	109	204	112	110	117	107	105	121	99	36	66
ENSG00000177614	8	4	4	85	9	11	9	5	69	49	22	48	55	67	23	28	28	59	4	20	103	9	12	4	7	31	33	25	27	37	21	5	28	238	4	37	11	19	69	27	86	72	28	138	21	22	369	11	23
ENSG00000155754	3	7	3	0	7	3	8	32	11	10	4	5	90	6	3	18	9	1	2	2	7	2	23	20	4	1	20	11	16	16	2	7	1	1	2	33	0	3	10	5	2	3	7	5	3	18	0	10	4
ENSG00000175264	3	0	1	0	6	1	2	4	5	18	1	17	9	46	8	3	12	2	0	1	31	5	7	0	1	1	9	10	18	11	3	1	1	9	9	1	0	0	10	17	4	2	2	56	1	7	35	0	1
ENSG00000278303	27	70	105	49	79	240	124	38	4365	1239	273	3177	1523	639	2752	397	1553	302	247	98	49	725	119	1098	987	1089	2835	2367	360	1120	178	44	173	107	102	137	91	50	499	1587	7570	3596	3288	364	372	712	212	265	190
ENSG00000275730	67	6	17	37	0	53	22	248	196	31	82	34	53	81	143	57	26	33	161	110	99	30	70	121	134	34	144	192	264	56	65	20	28	27	0	31	93	57	110	80	280	94	58	66	64	56	40	62	52
ENSG00000123454	4	2	2	1	5	3	2	4	0	0	1	1	9	2	3	1	0	1	14	16	4	1	1	13	5	11	7	11	4	8	2	1	4	1	3	1	3	3	2	2	2	4	7	1	2	1	1	4	3
ENSG00000120156	1	0	3	12	0	1	3	3	9	5	13	14	14	2	21	10	19	4	0	5	7	1	2	0	0	3	3	4	20	10	0	0	4	4	3	4	1	2	9	9	9	5	5	9	7	17	6	5	5
ENSG00000154451	493	98	235	354	263	220	133	11484	295	1104	194	234	517	215	393	380	780	264	415	802	320	172	361	2148	1517	2529	783	855	4163	615	319	208	311	94	483	164	770	407	521	1060	624	1371	753	89	178	795	464	430	312
ENSG00000075340	6	0	5	0	2	1	1	15	33	68	32	43	34	32	18	24	41	2	5	5	5	5	5	16	9	6	50	37	42	39	32	0	14	11	4	1	0	19	48	51	45	37	36	17	39	49	0	12	8
ENSG00000115414	62	33	383	19	81	68	91	466	437	655	153	369	1245	129	387	301	724	90	111	111	110	41	99	56	236	110	990	694	606	2352	448	170	21	51	22	38	26	112	412	390	184	3204	687	256	416	680	70	110	86
ENSG00000157765	900	44	95	29	95	99	179	28	549	473	420	455	255	159	1420	462	235	360	162	102	450	133	118	193	180	262	463	1303	983	185	185	55	131	48	158	30	500	139	557	1035	797	2359	795	382	703	187	483	47	72
ENSG00000102245	10	1	17	8	2	6	10	74	11	21	25	10	18	13	22	12	60	8	46	33	12	4	17	75	8	35	36	34	40	41	21	4	13	10	4	16	14	15	11	38	2	15	14	10	26	29	20	25	30
ENSG00000183625	8	1	0	52	2	1	2	0	15	25	22	22	9	98	24	12	22	10	1	6	11	1	3	14	3	9	7	15	21	11	8	1	10	5	2	8	11	9	28	30	48	70	12	16	17	20	21	8	0
ENSG00000167613	8	3	6	6	3	9	2	45	90	69	73	121	50	90	63	50	110	20	22	11	10	4	7	249	11	24	98	310	72	55	100	29	12	7	3	11	27	17	82	79	101	50	39	82	61	77	24	10	18
ENSG00000113721	3	0	3	26	0	2	7	2	24	5	95	96	5	11	199	37	25	19	37	8	27	13	52	13	20	19	22	2	75	30	2	0	9	8	2	26	6	4	70	153	30	96	30	80	48	59	6	13	14
ENSG00000196092	2	0	2	5	0	1	3	19	11	10	9	16	7	7	18	13	16	3	7	11	3	1	8	8	8	29	26	13	69	6	9	1	11	1	0	2	5	2	15	13	14	8	6	6	11	18	3	9	6
ENSG00000129521	324	247	203	398	213	441	305	770	149	1071	365	1600	1433	2426	414	436	440	205	852	1126	138	496	368	1375	209	2465	887	756	1810	1312	139	780	360	626	657	416	216	161	630	326	238	184	1052	262	316	1042	423	823	190
ENSG00000113140	7	28	58	166	80	8	87	15	456	54	540	478	435	86	1032	427	315	254	61	14	160	53	114	25	34	36	214	154	363	687	138	19	49	250	19	86	72	35	141	727	10	555	113	355	205	268	69	3	101
ENSG00000223481	67	14	43	11	9	37	28	1363	421	534	152	97	251	90	900	359	661	209	379	222	118	279	405	920	485	324	291	750	378	92	113	10	82	12	46	0	90	386	215	843	513	495	360	108	364	716	166	226	123
ENSG00000225967	67	14	43	11	9	37	28	1363	421	534	152	97	251	90	900	359	661	209	379	222	118	279	405	920	485	324	291	750	378	92	113	10	82	12	46	0	90	386	215	843	513	495	360	108	364	716	166	226	123
ENSG00000085265	7	9	5	167	7	8	3	994	61	77	150	54	33	69	56	44	67	19	20	21	50	3	34	23	35	48	51	36	55	39	30	8	87	25	2	7	16	3	101	98	162	336	34	55	35	41	82	8	12
ENSG00000254415	8	7	14	70	11	0	14	230	62	111	63	42	45	27	158	42	97	14	23	46	33	0	52	80	23	98	69	73	145	48	40	19	65	11	12	1	45	46	62	103	119	195	41	39	44	44	122	20	8
ENSG00000168081	20	5	40	9	5	35	28	8	26	52	22	38	47	37	35	47	30	12	61	5	70	17	157	32	20	34	78	27	82	48	27	2	25	7	22	4	19	8	24	21	21	27	34	36	12	52	0	75	18
ENSG00000150337	66	75	79	216	24	45	58	1312	198	409	224	132	326	145	242	298	358	81	122	184	118	40	57	470	144	458	369	430	569	292	111	75	104	28	132	82	198	147	165	421	232	361	287	98	254	396	37	88	126
ENSG00000273173	309	5	207	8	155	160	232	858	428	203	381	270	1057	35	311	626	546	318	373	360	750	52	30	229	44	484	1001	253	189	113	583	27	53	127	487	259	162	610	524	251	145	176	1030	492	260	129	16	393	339
ENSG00000262406	44	29	11	101	3	59	26	1177	92	110	81	95	49	289	269	88	96	24	101	117	69	31	27	46	49	277	119	143	267	104	58	8	271	27	17	32	181	60	51	185	112	192	61	138	86	50	96	28	40
ENSG00000162692	2	4	6	3	12	2	4	134	39	7	35	17	8	1	122	26	26	13	13	32	14	11	7	10	9	40	20	64	61	5	21	2	6	1	9	4	11	11	26	11	13	20	17	21	12	32	0	7	18
ENSG00000187498	1	4	4	20	1	0	8	49	93	1	99	66	22	13	196	41	17	21	14	2	39	11	10	5	10	11	21	8	45	15	9	0	12	21	0	6	5	5	43	84	22	34	11	65	25	43	9	7	9
ENSG00000198019	104	9	11	273	45	41	42	695	266	466	125	173	252	148	127	184	454	76	84	74	22	19	93	191	130	186	372	240	238	201	47	28	92	79	62	50	55	71	217	301	152	376	292	123	156	392	50	50	36
ENSG00000168903	0	0	1	0	0	0	0	5	0	3	4	1	5	1	0	0	2	4	2	0	1	3	0	4	8	1	12	1	4	9	1	0	0	0	0	0	0	5	6	1	6	1	5	0	1	1	8	2	0
ENSG00000173175	20	16	5	11	5	18	18	65	37	29	35	61	59	51	60	34	46	17	20	25	52	24	14	8	18	38	42	48	30	68	5	4	3	21	15	18	10	5	23	25	35	21	49	49	28	34	22	19	45
ENSG00000010671	58	24	49	119	42	41	44	155	95	95	177	121	78	205	133	90	80	46	92	121	84	27	63	140	83	119	151	177	169	92	165	55	102	19	87	114	113	56	78	108	138	248	106	207	71	77	40	67	86
ENSG00000281484	186	24	195	2	57	82	133	190	280	254	183	377	177	231	301	277	236	37	32	103	190	89	41	110	36	181	306	214	361	118	389	64	111	63	138	121	38	73	252	271	106	138	251	308	233	267	69	53	186
ENSG00000110427	5	6	10	17	3	11	5	9	18	22	20	33	33	25	15	19	24	7	16	21	9	11	4	25	11	6	31	35	24	18	7	3	12	20	3	5	9	4	37	14	26	23	20	15	19	25	28	6	6
ENSG00000179583	431	187	355	105	322	439	289	2542	1740	972	836	648	598	800	1163	734	2376	165	770	1090	733	237	382	886	823	804	1534	1422	2191	1066	797	201	170	143	455	322	386	646	953	1079	1216	902	696	1230	623	1795	94	469	862
ENSG00000182492	1	3	4	20	6	2	4	2	36	8	12	15	25	12	39	10	44	11	9	3	29	4	38	6	6	2	26	4	24	24	18	11	5	13	0	5	2	18	12	44	12	39	16	26	22	26	8	1	13
ENSG00000174876	72	35	19	0	6	0	11	10	0	4	2	2	45	8	0	6	0	9	9	32	5	19	1	49	0	22	2	10	0	12	0	0	0	0	9	0	4	1	7	22	0	1	12	10	1	8	0	1	2
ENSG00000171496	4	4	6	0	0	0	0	4	6	28	4	8	27	6	0	6	4	0	4	2	2	2	2	0	2	0	17	0	6	8	2	4	5	4	2	0	2	4	14	27	14	4	11	8	10	0	0	0	2
ENSG00000184221	1	0	0	3	0	0	0	1	7	3	6	13	0	3	0	1	1	2	1	1	0	0	2	3	1	0	1	0	3	0	0	0	6	6	0	0	1	0	3	0	1	4	1	2	0	4	16	0	0
ENSG00000164692	3	8	37	25	4	2	12	0	117	30	98	92	89	21	202	93	56	15	3	5	21	4	36	9	26	4	115	28	78	47	14	2	25	8	0	8	12	6	75	164	69	445	117	83	71	73	13	2	10
ENSG00000154096	0	0	7	25	4	0	12	0	42	103	17	49	100	12	75	29	49	11	3	0	15	2	10	1	5	4	67	45	43	80	22	7	11	17	0	2	7	2	29	48	8	43	78	18	59	68	4	3	16
ENSG00000147160	4	1	3	5	0	5	3	5	18	5	23	2	12	3	10	7	9	2	3	4	5	0	2	3	1	2	8	7	11	25	0	1	17	9	2	2	7	2	5	10	2	11	16	11	13	23	2	1	4
ENSG00000102755	24	9	9	29	15	3	9	77	135	105	123	268	115	130	95	58	75	13	11	83	16	89	19	29	10	175	66	59	330	60	40	5	20	19	28	4	24	19	131	132	108	82	69	92	78	76	28	12	23
ENSG00000275045	87	13	63	53	9	55	47	207	381	234	119	105	355	151	249	255	230	223	14	159	248	152	43	190	119	110	229	441	196	225	179	66	13	109	14	25	26	88	111	177	75	164	356	280	280	396	129	28	55
ENSG00000225890	279	7	0	13	13	2	1	0	468	11	0	5	11	0	3	3	20	194	12	1160	9	214	4	49	7	48	2	6	29	0	279	17	5	3	39	0	2	6	1	20	328	11	28	20	0	7	171	4	477
ENSG00000225130	47	234	64	7	13	14	171	40	32	1027	16	170	38	16	615	42	1239	19	265	824	258	292	57	1015	1415	10	617	1144	576	17	22	214	21	14	59	3	301	9	30	1084	109	328	20	37	64	231	2	112	245
ENSG00000128052	10	2	2	17	10	2	7	53	54	20	76	78	21	17	120	20	32	27	3	5	19	1	9	4	18	14	18	6	109	53	7	3	4	7	31	3	4	2	28	79	18	48	17	43	15	66	7	19	17
ENSG00000163534	12	6	7	3	3	5	6	16	58	55	35	36	27	31	29	33	51	3	6	11	12	2	11	20	19	25	46	49	47	27	17	11	18	6	1	8	6	18	44	54	59	40	48	39	37	49	17	8	11
ENSG00000236418	355	34	37	28	43	31	42	35	1463	834	637	706	642	550	366	512	746	235	51	1300	58	270	35	101	37	82	669	629	617	577	833	39	34	36	76	21	33	47	658	793	1488	396	594	528	547	619	229	37	573
[truncated: 119 more columns]
