# Supplementary material for: Microinvasion by Streptococcus pneumoniae induces epithelial innate immunity during colonisation at the human mucosal surface
Source: Nat Commun. 2019 Jul 16;10:3060. doi: 10.1038/s41467-019-11005-2 (PMC6635362; doi:10.1038/s41467-019-11005-2)
Supplement: Supplementary file 9 — Source Data [file 41467_2019_11005_MOESM9_ESM.xlsx]

## Sheet: Figure 1b
MICROBIOLOGY	baseline	2	6	9	14-29
1	0	0	0	0	0
2	0	0	0	0	0
3	0	0	0	0	0
4	0	7050	223	21.1	0
5	0	2.76	8.8	0	0
6	0	373.38	519.73	10.34	1.56
7	0	821.6	1110	160	0
8	0	18804	5725.05	37411.8	11.34
9	0	221	695	3.82	0.39
10	0	1040	0.4	0.39	0
11	0	1780000	1810000	19100	0.75
12	0	0	0	0	0
13	0	23.4	1.7	0	0
	0	1.80834e+06	1.81828e+06	56707.4	14.04
	0	136749	139178	3118.51	0.864472
MICROSCOPY	baseline	2	6	9	14-29
1	2	22	0	0	0
2	0	5	1	0	0
3	0	0	0	0	1
4	2	4	7	1	0
5	0	0	0	1	0
6	0	1	2	0	3
7	0	2	57	35	0
8	2	12	1221	31	0
9		5	77	6
10		0	1	0
11		148	233	3
12		39	0	0
13		5	0	0
	6	243	1599	77	4
	0.365963	11.2109	93.2905	3.37499	0.377964

## Sheet: Figure 1c
donor	total	surface	inside	lateral	donor	Surface	Intracellular	Lateral
1	4	4	0	0	1	100	0	0
2	3	3	0	0	2	100	0	0
3	1	1	0	0	3	100	0	0
4	7	5	2	0	4	71.4286	28.5714	0
5	1	1	0	0	5	100	0	0
6	6	6	0	0	6	100	0	0
7	33	29	3	1	7	87.8788	9.09091	3.0303
8	1190	1150	31	9	8	96.6387	2.60504	0.756303
		1199	36	10		94.4933	5.03342	0.473326
		142.912	3.80789	1.11403		3.61533	3.54329	0.377076

## Sheet: Figure 2a
median FI		carriage negative						carriage positive
volunteer ID		2	1	14	15	16		8	17	7	18	19	230	5	21	6	22	23
day	baseline	1503	972		857	2882	baseline	1363	782				705	374	2755	1327	1670	814
	plus 2	982	1244	935			plus 2	890	897	1183	2044	1263		1063	2500		488	814
	plus 6	958			1379	1618	plus 6	657	725						1928			1397
	plus 9	1487			1835	1055	plus 9		528		1310			1931	1421	1784		1325
	plus 27				639		plus 27		483		1211			988	1012			879
high expression		carriage negative						carriage positive
volunteer ID		2	1	14	15	16		8	17	7	18	19	230	5	21	6	22	23
day	baseline	5	5.06		5.19	5.03	baseline	5.01	5.08					5.08	5.07	4.98	4.97	5.3
	plus 2	4.48	10.1				plus 2	4.12	9.35					15.3	2.39		1.4	1.37
	plus 6	3.08			9.18	0.075	plus 6	6.54	5.16						0.06	3.74		0.45
	plus 9	1.76			18	0.12	plus 9		5.52					30.5	0.44	1.5		3.05
	plus 27				3.39		plus 27		3.71					14.6	0.15			0.24

## Sheet: Figure 2b
median FI		carriage negative										carriage positive
volunteer ID		2	1	14	15	16	24	25	26	27		8	28	7	18	19	20	5	21	6	22	23	29	30	31	32	33	34
day	baseline	7111	9862		1588	622	4821		12496	7349	baseline	6267	1097				111	5462	978	7205	1371	161	7612	4142	4176
	plus 2	3214	5169	8010						3808	plus 2	6173	7512	8740	5640	8716		3083	8697		5093	2734	5029	2821	2359	5533		890
	plus 6	5900			6545	7381	7064		7126	7974	plus 6	15206	7579						7663			6531	2193	5158	3305		547	912
	plus 9	2414			5018	4882			6987		plus 9		10110		5701			3942	6267	3201		4821	2911		3975	7111	4290	1881
	plus 27				7714		596		12786	8262	plus 27		11455		10530			5381	7301			9685	4566	7904			10870
high expression		carriage negative										carriage positive
volunteer ID		2	1		15	16	24	25	26	27		8	28					5	21	6	22	23	29	30	31
day	baseline	5.05	5		5.04	5.03	5.19	4.91	4.9	5.11	baseline	5.09	4.97					5.08	5.07	4.98	5.06	4.95	5.03	4.91	5.07
	plus 2	2.23	1.56							1.42	plus 2	4.94	42.2					2.46	60.8		41	86.9	1.37	6.48	2.42
	plus 6	10			48.8	61	7.45	9.17	9.35	5.4	plus 6	36.9	39.6						58.6	2.49		92.4	0.27	15.5	2.23
	plus 9	0.15			42.2	48.8		28.3	11.2		plus 9		49.8					0.21	53.8	0.23		87.4	0.43		3.55
	plus 27				55.3		19.4		12.1	23.4	plus 27		54.3					3.25	60.5			97.6	2.39	18.9

## Sheet: Figure 3a
Association
1hr infection	6B	23F	TIGR4	dPly-TIGR4	3hr infection	6B	23F	TIGR4	dPly-TIGR4
	35000	3000	180000	320000		60000	64000	50000	120000
	36000	3600	200000	280000		46000	100000	60000	100000
	19000	4400	160000	230000		56000	82000	60000	240000
	38000	3100	200000	170000		64000	80000	60000	380000
	28000	3200	160000	260000		24000	64000	60000	240000
	23000	4400	180000	320000		32000	70000	60000	62000000
	25000	3400	180000	200000		460000	44000	320000	54000000
	22000	3500	220000	190000		440000	26000	400000	78000000
	16000	2600	280000	310000		260000	18000	460000	720000000
	16000	1900	170000	210000		240000	34000	8000000	380000000
	20000	3600	130000	210000		160000	20000	5200000	440000000
	21000	6400	110000	270000		160000	36000	3400000	640000000
	40000	5400	150000	160000		65000	46000	6000000	480000000
	38000	5000	160000	61000		60000	48000	700000	960000000
	28000	7000	170000	75000		70000	42000	570000	660000
	30000	6500	140000	140000		48000	51000	560000	4400000
	15000	6500	200000	170000		51000	50000	580000	4800000
	23000	7000	160000	130000		50000	41000	700000	6600000
						50000	43000	700000	5600000
						61000	2000	90000	10000000
						28000	8400	110000	280000000
						40000	10400	40000	240000000
						20000	10800	64000	360000000
						26000	8000	80000	380000000
						32000	7200	130000	1400000
						16000	4200	92000	1080000
						42000	4000	92000	1040000
						46000	6000	520000	940000
						44000	5800	200000	520000
						34000	3600	440000	680000
						68000	5400	360000	3400000
						58000	58000	580000	5600000
						12000	46000	560000	1800000
						8000	14000	480000	4000000
						6000	30000	1100000	4400000
						7200	54000	500000	5400000
							38000	700000	880000
								680000	860000
								300000	1080000
								48000000	760000
								32000000	1020000
								38000000	1080000
								2000000
								1600000
								40000000
								62000000
								52000000
								28000000
								52000000
								84000000
								10000000
								42000000
								28000000
								72000000
								46000000
								16000000
								32000000
								34000000
								36000000
								800000
								700000
								880000
								1060000
								600000
								960000
								30000000
								26000000
								24000000
								31000000
								760000
								840000
								800000
								1000000
								4000000
								6800000
								440000
								400000
								540000
								600000
								480000
								360000

## Sheet: Figure 3b
Internalisation
1hr infection	6B	23F	TIGR4	dPly-TIGR4		3hr infection	6B	23F	TIGR4	dPly-TIGR4
	10	10	130	380			0	10	100	2500
	10	10	130	300			20	0	100	3300
	10	0	120	310			10	0	60	3600
	20	0	180	500			20	0	100	900
	10	10	200	410			10	0	80	2800
	20	0	230	530			10	0	200	3400
	0	10	100	160			9	4	220	1500
	30	0	90	340			15	4	180	1000
	20	0	190	260			15	6	160	2200
	20	10	170	260			13	48	140	1700
	10	0	170	220			30	36	120	1600
	10	20	200	300			26	38	380	5000
	10	0	160	170			14	13	320	3200
	0	0	100	190			23	17	180	2500
	10	10	190	270			18	33	230	2000
	10	20	140	200			28	63	210	2600
	20	0	90	100			40	80	280	1400
	0	0	150	160			27	80	280	1200
							18	20	140	2900
							12	17	130	3700
							15	12	130	1900
							8		120	2200
							12		150	1400
							11		140	6800
									130	3600
									130	5200
									130	4400
									170	3400
									150	2600
									140	8000
									87	5000
									520	2400
									480	3200
									750	6600
									1200	5200
									640	12000
									610	14000
									300	15000
									270	15000
									200	14000
									160	13000
									200
									1800
									1400
									1800
									2000
									1600
									1600
									2800
									2200
									2100
									1800
									1200
									400
									1900
									2100
									1600
									2300
									2600
									2800
									1800
									2800
									3600
									3100
									2800
									3300
									5200
									4400
									3600
									5600
									2000
									2800
									7400
									6000
									8600
									6600
									9000
									7600

## Sheet: Figure 3c
Bacterial Strain and timepoint	6B transmigration	1hr	3hr	23F transmigration	1hr	3hr	TIGR4 transmigration	1hr	3hr	dPly-TIGR4 transmigration	1hr	3hr
		7790	42500		228000	731000		380	442000		6840	442000
		41800	71400		304000	4250000		380	5780000		26600	748000
		5700	17680		133000	612000		1710	1224000		22800	646000
		68400	3060000		95000	8500000		77900	1700000		24700	867000
		57000	3400000		133000	47600000		57000	1700000		60800	1190000
		15200	3500000		95000	34000000		62700	4250000		58900	1411000
		72200	4000000		47500	80000		74100	40000		3800	20000
		26600	5000000		91200	150000		140600	40000		39900	23000
		2280	700000		106400	30000		142500	56000		133000	12000
		9500	820000		8170	20000		3800	51000		532	29000
		2812	550000		15200	50000		3800	75000		2166	27000
		2508	510000		4560	80000		456	80000		988	39000
		4066	250000		5700	40000		342	70000		494	1020000
			170000			50000		2356	54000			3230000
			500000			3910000		342	42000			10030000
			530000			7140000			46000			6800
			1360000			8670000			1190000			5100
			5440000			493000			5440000			20400
			2040000			442000			5270000			8500
			272000			25500			10200
			357000			697000			15300
			1275000			95200			54400
			35700			110500			5100
			51000						1700
									6800

## Sheet: Figure 4a
Internalisation	control	Dy+Ny
	300	170
	370	190
	270	210
	270	160
	290	250
	290	270
	460	170
	340	200
	430	180
	380	190
	450	360
	640	320
	1100	150
	900	120
	300	250
	160	240
	280	140
	230	180
	160	190
	170	160
	700	340
	700	300
	500	360
	500	330
	600	400
	600	440
	600	390
	600	360

## Sheet: Figure 4b
Transmigration	control	Dy+Ny
	36100	1330
	41800	4180
	36100	1140
	28500	26600
	66500	17100
	64600	28500
	48000	4800
	10000	11000
	6200	8400
	4000	6600
	437000	39900
	418000	51300
	285000	49400
	418000	30400

## Sheet: Figure 4c
Non-infected	6B	23F	TIGR4	dPLY	no calcium
-4.29	2.31	-3.63	-1.98	-39.963	-13.563
-5.28	0.33	0.99	7.59	2.607	-10.923
-8.25	4.62	-2.31	-7.26	-24.783	-2.013
0	-1.65	6.6	-0.99	-23.463	-12.243
-4.95	-2.64	12.54	4.95	-22.143	-14.883
-14.883	-1.65	12.21	-1.65	-6.303	-12.243
-5.973	-3.993	-6.633	1.98	-10.923	-8.613
-8.613	-4.653	7.557	-16.533	-6.303	-9.933
-7.953	-8.283	-0.363	-4.983	-14.883	-20.163
-3.993	-10.593	-8.613	18.117	-5.72
-7.623	-9.603	-10.923	-7.953	-9.35
-7.37	-10.923	-2.343	-12.243	-4.4
-4.73	-10.923	-8.613	-12.903	8.69
-4.07	2.937	-7.623	-17.853	4.4
4.07	8.877	-7.623	-11.583	13.31
12.65	-9.35	2.86	-19.833	0.11
2.09	-0.11	-3.74	-1.43	-4.51
-2.86	0.55	-4.4	3.19	-5.5
-7.48	4.4	11.99	3.52	1.43
0.44	-4.51	8.69	10.34	2.09
-9.13	5.06	4.4	9.68	6.38
-1.54	1.1	2.09	8.69	-3.19
6.38	-0.22	7.7	6.71	3.08
1.76	2.42	5.39	-7.15	-1.21
1.76	4.4	11.66	5.06	-2.64
1.76	-4.18	0.44	-1.54	4.29
0.99	4.07	5.72	0.77	8.91
-1.65	-2.53	6.71	7.37	4.95
-3.96	11.33	1.43	-1.87	-3.3
0	-0.22	2.42	3.08	-8.58
1.98	0.33	4.29	7.37	-5.28
-1.65	3.63	-7.59	-7.92	-5.28
	-4.95	-2.64	4.95	0.66
	-6.93	-8.25	-1.32	-2.97
	-6.27	-2.31	0.33	-8.91
	-6.93	-10.89	-12.54	-16.17
	-12.21	-3.3	-4.29	-1.65
	-2.97	-9.9	-5.28
	-3.63	-3.63	-2.64
	-4.62	-2.31	-7.59
	-5.94	-5.28	-5.28
	-3.96	-6.27	-6.6
		-3.3	-10.89
		-12.87	-6.93
			-4.29

[truncated: 26 more sheets: Figure 4d, Figure 5a, Figure 5b, Figure 5c, Figure 7b, Figure 7c, Supplemental Figure 2e, Supplemental Figure 2f, Supplemental Figure 2g, Supplemental Figure 4a, Supplemental Figure 4b, Supplemental Figure 4c, Supplemental Figure 4e, Supplemental Figure 4f, Supplemental Figure 4g, Supplemental Figure 4h, Supplemental Figure 4i, Supplemental Figure 4k, Supplemental Figure 4l, Supplemental Figure 5a …]
